# Supplementary material for: EIF5A1 promotes trophoblast migration and invasion via ARAF-mediated activation of the integrin/ERK signaling pathway
Source: Cell Death Dis. 2018 Sep 11;9(9):926. doi: 10.1038/s41419-018-0971-5 (PMC6134074; doi:10.1038/s41419-018-0971-5)
Supplement: Supplementary file 11 — Supplementary Table 1 [file 41419_2018_971_MOESM11_ESM.xlsx]

## Sheet: Sheet1
Supplementary Table 1. The identified differentially expressed proteins induced by GC7 treatment
Accession	Description	0-1	0-2/0-1	0-3/0-1	160-1/0-1	160-2/0-1	160-3/0-1	Mean(0)	Mean(160)	T-test significant	#-log10(p)	Fold Change
Q14156-3	Isoform 3 of Protein EFR3 homolog A OS=Homo sapiens GN=EFR3A - [EFR3A_HUMAN]	1	1.18388	0.968101	5.9879	8.22918	7.0583	1.05066	7.09179	+	3.12566	6.74984
D6RB85	Calnexin (Fragment) OS=Homo sapiens GN=CANX PE=1 SV=1 - [D6RB85_HUMAN]	1	1.16333	1.19997	7.1801	7.60306	5.67728	1.1211	6.82015	+	3.19903	6.08344
H3BNK3	Acyl carrier protein (Fragment) OS=Homo sapiens GN=NDUFAB1 PE=1 SV=1 - [H3BNK3_HUMAN]	1	1.17407	1.24016	5.76688	6.7618	7.4109	1.13808	6.64653	+	3.47067	5.84013
C9J712	Profilin OS=Homo sapiens GN=PFN2 PE=1 SV=1 - [C9J712_HUMAN]	1	1.25044	1.16557	4.78814	5.47826	6.06272	1.13867	5.44304	+	3.48017	4.78017
Q8TF17-4	Isoform 4 of SH3 domain and tetratricopeptide repeat-containing protein 2 OS=Homo sapiens GN=SH3TC2 - [S3TC2_HUMAN]	1	0.775445	0.958192	3.18014	3.18779	2.68853	0.911213	3.01882	+	3.52645	3.31297
D6R9H8	Polyadenylate-binding protein-interacting protein 1 OS=Homo sapiens GN=PAIP1 PE=1 SV=1 - [D6R9H8_HUMAN]	1	1.09462	0.928617	3.25915	3.31851	2.92068	1.00775	3.16611	+	4.07505	3.14176
C9J5W6	Transgelin-3 OS=Homo sapiens GN=TAGLN3 PE=1 SV=1 - [C9J5W6_HUMAN]	1	1.20541	1.15874	3.38039	2.78901	3.13986	1.12139	3.10309	+	3.38807	2.76718
H0YDL4	Glutamate receptor 4 (Fragment) OS=Homo sapiens GN=GRIA4 PE=4 SV=1 - [H0YDL4_HUMAN]	1	1.07011	0.839642	2.41452	2.44526	2.49674	0.969917	2.45217	+	4.47578	2.52823
H7C004	Serpin B10 (Fragment) OS=Homo sapiens GN=SERPINB10 PE=1 SV=1 - [H7C004_HUMAN]	1	0.982411	0.779649	2.18399	2.53454	2.0548	0.920687	2.25778	+	2.95235	2.45228
O75915	PRA1 family protein 3 OS=Homo sapiens GN=ARL6IP5 PE=1 SV=1 - [PRAF3_HUMAN]	1	0.969911	0.956854	2.05904	2.2969	2.77336	0.975588	2.37643	+	2.57791	2.4359
O95197-6	Isoform 6 of Reticulon-3 OS=Homo sapiens GN=RTN3 - [RTN3_HUMAN]	1	0.859669	0.8946	2.03227	2.31779	2.28497	0.91809	2.21167	+	3.6934	2.40899
Q5TB53	Transmembrane 9 superfamily member (Fragment) OS=Homo sapiens GN=TM9SF3 PE=1 SV=8 - [Q5TB53_HUMAN]	1	0.948462	1.02611	2.59754	2.36195	2.03136	0.991523	2.33028	+	2.89364	2.3502
Q6P1K8	General transcription factor IIH subunit 2-like protein OS=Homo sapiens GN=GTF2H2C PE=1 SV=1 - [T2H2L_HUMAN]	1	1.01178	0.881488	1.96387	2.2051	2.51588	0.964423	2.22828	+	2.80551	2.31048
P50548	ETS domain-containing transcription factor ERF OS=Homo sapiens GN=ERF PE=1 SV=2 - [ERF_HUMAN]	1	0.907139	0.798433	1.94181	2.40622	1.84172	0.901857	2.06325	+	2.49715	2.28778
P21695-2	Isoform 2 of Glycerol-3-phosphate dehydrogenase [NAD(+)], cytoplasmic OS=Homo sapiens GN=GPD1 - [GPDA_HUMAN]	1	0.879306	0.849531	2.15926	1.94005	1.96771	0.909612	2.02234	+	3.74978	2.2233
Q86TG7-2	Isoform 2 of Retrotransposon-derived protein PEG10 OS=Homo sapiens GN=PEG10 - [PEG10_HUMAN]	1	1.0303	1.05653	2.038	2.1604	2.59646	1.02894	2.26495	+	2.71848	2.20125
Q7Z6M4	Transcription termination factor 4, mitochondrial OS=Homo sapiens GN=MTERF4 PE=1 SV=3 - [MTEF4_HUMAN]	1	0.985685	0.939157	2.27505	2.27644	1.8834	0.974947	2.14496	+	3.04749	2.20008
P07738	Bisphosphoglycerate mutase OS=Homo sapiens GN=BPGM PE=1 SV=2 - [PMGE_HUMAN]	1	0.897668	0.810548	1.90499	1.96482	1.99264	0.902739	1.95415	+	4.19008	2.16469
O15050	TPR and ankyrin repeat-containing protein 1 OS=Homo sapiens GN=TRANK1 PE=2 SV=4 - [TRNK1_HUMAN]	1	0.99371	1.00791	2.53617	2.09306	1.86131	1.00054	2.16351	+	2.37693	2.16234
Q9NQ87	Hairy/enhancer-of-split related with YRPW motif-like protein OS=Homo sapiens GN=HEYL PE=1 SV=2 - [HEYL_HUMAN]	1	0.935378	0.873608	2.24107	1.87374	1.91195	0.936329	2.00892	+	3.03232	2.14553
O00165-4	Isoform 4 of HCLS1-associated protein X-1 OS=Homo sapiens GN=HAX1 - [HAX1_HUMAN]	1	1.02368	1.2099	2.25833	2.241	2.39743	1.07786	2.29892	+	3.90982	2.13286
Q14624-4	Isoform 4 of Inter-alpha-trypsin inhibitor heavy chain H4 OS=Homo sapiens GN=ITIH4 - [ITIH4_HUMAN]	1	1.14047	1.12816	1.93621	2.31827	2.59892	1.08954	2.28446	+	2.42631	2.09672
H0Y5L4	Uncharacterized protein C1orf167 (Fragment) OS=Homo sapiens GN=C1orf167 PE=1 SV=1 - [H0Y5L4_HUMAN]	1	1.11141	0.892172	1.72771	2.20429	2.32808	1.0012	2.0867	+	2.30326	2.0842
Q9NVK5-2	Isoform 2 of FGFR1 oncogene partner 2 OS=Homo sapiens GN=FGFR1OP2 - [FGOP2_HUMAN]	1	1.03661	1.11154	2.02377	1.81737	2.44846	1.04938	2.09653	+	2.28778	1.99787
E7EMP6	Embryonic stem cell-specific 5-hydroxymethylcytosine-binding protein OS=Homo sapiens GN=HMCES PE=1 SV=1 - [E7EMP6_HUMAN]	1	1.16065	1.2124	2.09619	2.67139	1.94729	1.12435	2.23829	+	2.07773	1.99074
A0A0J9YW54	Ral GTPase-activating protein subunit beta (Fragment) OS=Homo sapiens GN=RALGAPB PE=1 SV=1 - [A0A0J9YW54_HUMAN]	1	0.922644	0.77211	1.86662	1.91405	1.55979	0.898251	1.78015	+	2.61282	1.9818
Q96KG9-5	Isoform 5 of N-terminal kinase-like protein OS=Homo sapiens GN=SCYL1 - [SCYL1_HUMAN]	1	1.13169	1.0976	2.17678	1.94071	2.17527	1.07643	2.09759	+	3.5052	1.94865
Q13489	Baculoviral IAP repeat-containing protein 3 OS=Homo sapiens GN=BIRC3 PE=1 SV=2 - [BIRC3_HUMAN]	1	0.901432	0.836775	1.76319	1.60513	1.92508	0.912736	1.76447	+	2.91941	1.93317
H3BQF8	E3 ubiquitin-protein ligase UBR1 (Fragment) OS=Homo sapiens GN=UBR1 PE=1 SV=1 - [H3BQF8_HUMAN]	1	1.24542	1.24391	2.12831	2.21196	2.2618	1.16311	2.20069	+	3.48334	1.89207
O00165	HCLS1-associated protein X-1 OS=Homo sapiens GN=HAX1 PE=1 SV=2 - [HAX1_HUMAN]	1	1.03027	1.25222	2.05741	1.93945	2.17412	1.09416	2.05699	+	3.11364	1.87997
A0A0D9SFB1	Dynamin-1 OS=Homo sapiens GN=DNM1 PE=1 SV=1 - [A0A0D9SFB1_HUMAN]	1	1.04541	1.24171	2.12166	2.08275	1.94579	1.09571	2.05007	+	3.32388	1.871
G3V2D5	Zinc finger protein 36, C3H1 type-like 1 (Fragment) OS=Homo sapiens GN=ZFP36L1 PE=1 SV=1 - [G3V2D5_HUMAN]	1	1.09916	1.18535	1.9398	2.12779	2.05768	1.09484	2.04176	+	3.60769	1.86489
Q9NPQ8-2	Isoform 2 of Synembryn-A OS=Homo sapiens GN=RIC8A - [RIC8A_HUMAN]	1	1.0075	1.05923	1.9049	2.04107	1.77261	1.02224	1.90619	+	3.42478	1.86472
Q49AR2	UPF0489 protein C5orf22 OS=Homo sapiens GN=C5orf22 PE=1 SV=2 - [CE022_HUMAN]	1	0.960196	1.01469	2.06033	1.77944	1.69303	0.99163	1.84427	+	2.79552	1.85984
O75157-2	Isoform 2 of TSC22 domain family protein 2 OS=Homo sapiens GN=TSC22D2 - [T22D2_HUMAN]	1	1.18961	1.11778	2.08352	1.83513	2.21227	1.10246	2.04364	+	2.79528	1.85371
Q9H061-2	Isoform 2 of Transmembrane protein 126A OS=Homo sapiens GN=TMEM126A - [T126A_HUMAN]	1	1.18555	1.11521	1.87359	2.16686	2.0474	1.10025	2.02928	+	3.11234	1.84438
Q8N9T2	Putative uncharacterized protein CXorf42 OS=Homo sapiens GN=NKAPP1 PE=5 SV=3 - [CX042_HUMAN]	1	1.00288	0.80387	1.61853	1.90575	1.63623	0.935585	1.72017	+	2.63295	1.8386
Q8N6L1	Keratinocyte-associated protein 2 OS=Homo sapiens GN=KRTCAP2 PE=1 SV=2 - [KTAP2_HUMAN]	1	1.19563	1.27681	2.20973	1.93278	2.23815	1.15748	2.12689	+	2.79536	1.83752
O94916-2	Isoform A of Nuclear factor of activated T-cells 5 OS=Homo sapiens GN=NFAT5 - [NFAT5_HUMAN]	1	1.02559	0.975752	1.98978	1.5553	1.91296	1.00045	1.81934	+	2.4325	1.81852
O75531	Barrier-to-autointegration factor OS=Homo sapiens GN=BANF1 PE=1 SV=1 - [BAF_HUMAN]	1	1.02461	0.99454	1.5797	1.82375	2.03043	1.00638	1.81129	+	2.45378	1.79981
E9PG73	Peptidyl-prolyl cis-trans isomerase G OS=Homo sapiens GN=PPIG PE=1 SV=1 - [E9PG73_HUMAN]	1	0.870016	0.867974	1.70626	1.61418	1.60452	0.912663	1.64165	+	3.74655	1.79875
Q9NQZ6-2	Isoform 2 of Zinc finger C4H2 domain-containing protein OS=Homo sapiens GN=ZC4H2 - [ZC4H2_HUMAN]	1	1.14376	0.869331	2.03517	1.80002	1.5813	1.00437	1.8055	+	2.19523	1.79764
Q92688-2	Isoform 2 of Acidic leucine-rich nuclear phosphoprotein 32 family member B OS=Homo sapiens GN=ANP32B - [AN32B_HUMAN]	1	0.897733	1.12306	1.56913	1.94435	1.85753	1.00693	1.79034	+	2.40825	1.77802
H0Y6G2	Calcium/calmodulin-dependent protein kinase type II subunit gamma (Fragment) OS=Homo sapiens GN=CAMK2G PE=1 SV=1 - [H0Y6G2_HUMAN]	1	0.981907	1.12485	1.83421	1.96216	1.72628	1.03559	1.84088	+	3.22696	1.77761
P17535	Transcription factor jun-D OS=Homo sapiens GN=JUND PE=1 SV=3 - [JUND_HUMAN]	1	1.081	1.10265	1.80307	1.82572	2.02823	1.06122	1.88567	+	3.34155	1.77689
P05120	Plasminogen activator inhibitor 2 OS=Homo sapiens GN=SERPINB2 PE=1 SV=2 - [PAI2_HUMAN]	1	0.941018	0.83811	1.69033	1.68074	1.54019	0.926376	1.63709	+	3.33041	1.7672
M0R0H5	Urokinase plasminogen activator surface receptor (Fragment) OS=Homo sapiens GN=PLAUR PE=1 SV=8 - [M0R0H5_HUMAN]	1	0.927981	0.990503	1.68891	1.66264	1.77783	0.972828	1.70979	+	4.22717	1.75755
P82970	High mobility group nucleosome-binding domain-containing protein 5 OS=Homo sapiens GN=HMGN5 PE=1 SV=1 - [HMGN5_HUMAN]	1	1.10001	1.15311	1.9549	2.15039	1.5512	1.08438	1.8855	+	1.93243	1.73878
O95197-3	Isoform 3 of Reticulon-3 OS=Homo sapiens GN=RTN3 - [RTN3_HUMAN]	1	0.946675	1.03279	1.59749	1.66958	1.88401	0.993156	1.71702	+	2.8938	1.72885
Q9UKL6-2	Isoform 2 of Phosphatidylcholine transfer protein OS=Homo sapiens GN=PCTP - [PPCT_HUMAN]	1	0.924954	0.890605	1.38367	1.59266	1.887	0.938519	1.62111	+	1.9872	1.72731
A0A0A0MSE8	Ubiquitin-conjugating enzyme E2 C OS=Homo sapiens GN=UBE2C PE=1 SV=1 - [A0A0A0MSE8_HUMAN]	1	0.986743	1.02776	1.59937	1.65885	1.93991	1.00484	1.73271	+	2.6324	1.72436
A8MZH8	Pituitary tumor-transforming gene 1 protein-interacting protein OS=Homo sapiens GN=PTTG1IP PE=1 SV=1 - [A8MZH8_HUMAN]	1	0.906417	1.00262	1.77413	1.63723	1.59884	0.96968	1.67007	+	3.45883	1.72229
O00592-2	Isoform 2 of Podocalyxin OS=Homo sapiens GN=PODXL - [PODXL_HUMAN]	1	1.08097	1.12533	1.75639	1.81575	1.90092	1.06877	1.82436	+	3.76638	1.70697
M0QX27	Urokinase plasminogen activator surface receptor (Fragment) OS=Homo sapiens GN=PLAUR PE=1 SV=1 - [M0QX27_HUMAN]	1	1.02507	1.04515	1.67381	1.71363	1.84849	1.02341	1.74531	+	3.72827	1.70539
F8WBF5	Dual-specificity protein kinase CLK1 OS=Homo sapiens GN=CLK1 PE=1 SV=1 - [F8WBF5_HUMAN]	1	0.859594	0.953856	1.80072	1.55369	1.43578	0.937817	1.59673	+	2.33518	1.7026
Q9Y4R8	Telomere length regulation protein TEL2 homolog OS=Homo sapiens GN=TELO2 PE=1 SV=2 - [TELO2_HUMAN]	1	1.13226	1.22654	1.75912	1.88982	2.066	1.1196	1.90498	+	2.68319	1.70148
Q15390	Mitochondrial fission regulator 1 OS=Homo sapiens GN=MTFR1 PE=1 SV=2 - [MTFR1_HUMAN]	1	1.04643	1.09599	1.71996	1.81752	1.80308	1.04747	1.78018	+	4.23369	1.6995
Q02487-2	Isoform 2B of Desmocollin-2 OS=Homo sapiens GN=DSC2 - [DSC2_HUMAN]	1	0.975119	0.866784	1.78827	1.65698	1.33827	0.947301	1.59451	+	2.00909	1.68321
O76071	Probable cytosolic iron-sulfur protein assembly protein CIAO1 OS=Homo sapiens GN=CIAO1 PE=1 SV=1 - [CIAO1_HUMAN]	1	0.971534	1.14877	1.61988	1.88509	1.74458	1.0401	1.74985	+	2.77809	1.68239
A0A024RAC6	Transcription elongation factor B (SIII), polypeptide 3 (110kDa, elongin A), isoform CRA_a OS=Homo sapiens GN=TCEB3 PE=1 SV=1 - [A0A024RAC6_HUMAN]	1	1.02307	1.0118	1.76103	1.55676	1.74707	1.01162	1.68829	+	3.28652	1.6689
J3QS27	BUB3-interacting and GLEBS motif-containing protein ZNF207 (Fragment) OS=Homo sapiens GN=ZNF207 PE=1 SV=1 - [J3QS27_HUMAN]	1	0.980348	0.899064	1.52234	1.59979	1.68213	0.959804	1.60142	+	3.49439	1.66849
Q8IWV7	E3 ubiquitin-protein ligase UBR1 OS=Homo sapiens GN=UBR1 PE=1 SV=1 - [UBR1_HUMAN]	1	1.25775	1.25715	1.97012	1.88798	1.99536	1.17163	1.95115	+	2.9781	1.66533
Q9H4G0-3	Isoform 3 of Band 4.1-like protein 1 OS=Homo sapiens GN=EPB41L1 - [E41L1_HUMAN]	1	1.05573	1.17323	1.66478	1.71661	1.99102	1.07632	1.7908	+	2.48945	1.66382
O94822	E3 ubiquitin-protein ligase listerin OS=Homo sapiens GN=LTN1 PE=1 SV=6 - [LTN1_HUMAN]	1	1.04068	0.799603	1.79509	1.44121	1.48683	0.946761	1.57438	+	2.02808	1.66291
B0QY71	Transcription factor MafF (Fragment) OS=Homo sapiens GN=MAFF PE=1 SV=1 - [B0QY71_HUMAN]	1	0.889463	0.961557	1.61739	1.60487	1.51231	0.95034	1.57819	+	3.76492	1.66066
P50570-4	Isoform 4 of Dynamin-2 OS=Homo sapiens GN=DNM2 - [DYN2_HUMAN]	1	0.788489	1.109	1.38136	1.51801	1.89409	0.96583	1.59782	+	1.6092	1.65435
E5RFR7	Tumor protein D52 OS=Homo sapiens GN=TPD52 PE=1 SV=1 - [E5RFR7_HUMAN]	1	0.904671	0.930264	1.5209	1.45235	1.71344	0.944978	1.56223	+	2.75444	1.65319
Q9Y6H1	Coiled-coil-helix-coiled-coil-helix domain-containing protein 2 OS=Homo sapiens GN=CHCHD2 PE=1 SV=1 - [CHCH2_HUMAN]	1	0.840349	1.02364	1.45136	1.75361	1.52568	0.954663	1.57688	+	2.35207	1.65177
H0YA18	Ufm1-specific protease 2 (Fragment) OS=Homo sapiens GN=UFSP2 PE=1 SV=1 - [H0YA18_HUMAN]	1	0.943929	1.296	1.79875	1.91193	1.62057	1.07998	1.77708	+	2.13816	1.64547
H3BN94	Ubiquitin-conjugating enzyme E2 Q2 (Fragment) OS=Homo sapiens GN=UBE2Q2 PE=1 SV=1 - [H3BN94_HUMAN]	1	1.27963	1.24806	2.048	1.76621	1.97278	1.1759	1.929	+	2.45459	1.64045
A6NP52	PRA1 family protein OS=Homo sapiens GN=PRAF2 PE=1 SV=1 - [A6NP52_HUMAN]	1	0.816595	0.819468	1.31634	1.36986	1.61863	0.878688	1.43495	+	2.12693	1.63306
O14579	Coatomer subunit epsilon OS=Homo sapiens GN=COPE PE=1 SV=3 - [COPE_HUMAN]	1	0.974104	0.997334	1.53695	1.51139	1.79955	0.990479	1.61596	+	2.60375	1.63149
F5GXJ9	CD166 antigen OS=Homo sapiens GN=ALCAM PE=1 SV=1 - [F5GXJ9_HUMAN]	1	1.14918	0.869287	1.47809	1.60454	1.84029	1.00616	1.64098	+	2.04969	1.63093
K7EIQ3-2	Isoform 2 of Uncharacterized protein ZNF561-AS1 OS=Homo sapiens GN=ZNF561-AS1 - [CS082_HUMAN]	1	0.800987	0.864019	1.64086	1.47685	1.19053	0.888335	1.43608	+	1.71937	1.6166
A0A0C4DGQ4	NACHT, LRR and PYD domains-containing protein 13 OS=Homo sapiens GN=NLRP13 PE=4 SV=1 - [A0A0C4DGQ4_HUMAN]	1	0.987029	0.915878	1.788	1.55748	1.33757	0.967636	1.56102	+	1.95686	1.61323
Q7Z7A3	Cytoplasmic tRNA 2-thiolation protein 1 OS=Homo sapiens GN=CTU1 PE=1 SV=1 - [CTU1_HUMAN]	1	0.825198	0.773111	1.33552	1.42995	1.4249	0.866103	1.39679	+	2.67323	1.61273
Q9BYJ9	YTH domain-containing family protein 1 OS=Homo sapiens GN=YTHDF1 PE=1 SV=1 - [YTHD1_HUMAN]	1	0.909203	0.819704	1.39558	1.44808	1.55434	0.909636	1.466	+	2.86915	1.61163
O95136	Sphingosine 1-phosphate receptor 2 OS=Homo sapiens GN=S1PR2 PE=1 SV=2 - [S1PR2_HUMAN]	1	1.12336	0.938744	1.76824	1.38125	1.77888	1.0207	1.64279	+	1.92962	1.60947
E9PIT3	Prothrombin OS=Homo sapiens GN=F2 PE=1 SV=1 - [E9PIT3_HUMAN]	1	1.16021	1.04749	1.59261	1.71048	1.82854	1.06923	1.71054	+	2.82002	1.59979
P62861	40S ribosomal protein S30 OS=Homo sapiens GN=FAU PE=1 SV=1 - [RS30_HUMAN]	1	1.11474	0.997546	1.56426	1.75438	1.64698	1.03743	1.65521	+	3.10778	1.59549
A0A0A0MRV0	Ribosome-binding protein 1 OS=Homo sapiens GN=RRBP1 PE=1 SV=1 - [A0A0A0MRV0_HUMAN]	1	1.06524	1.07466	1.73199	1.61108	1.65343	1.04663	1.6655	+	3.88847	1.5913
P0C628	Olfactory receptor 5AC1 OS=Homo sapiens GN=OR5AC1 PE=3 SV=1 - [O5AC1_HUMAN]	1	1.10382	1.16403	1.75409	1.43191	2.0108	1.08928	1.73227	+	1.67793	1.59029
P36543	V-type proton ATPase subunit E 1 OS=Homo sapiens GN=ATP6V1E1 PE=1 SV=1 - [VATE1_HUMAN]	1	0.966767	0.915826	1.34359	1.50141	1.72148	0.960864	1.52216	+	2.12524	1.58416
Q8WXE1-5	Isoform 4 of ATR-interacting protein OS=Homo sapiens GN=ATRIP - [ATRIP_HUMAN]	1	1.11601	0.94965	1.81249	1.60567	1.43719	1.02189	1.61845	+	2.12715	1.58378
Q8WU40	CAMK2G protein (Fragment) OS=Homo sapiens GN=CAMK2G PE=1 SV=2 - [Q8WU40_HUMAN]	1	0.997384	1.13229	1.71048	1.69814	1.54683	1.04323	1.65182	+	3.04164	1.58337
O43852-2	Isoform 2 of Calumenin OS=Homo sapiens GN=CALU - [CALU_HUMAN]	1	1.02081	1.02804	1.54024	1.59982	1.68541	1.01628	1.60849	+	3.79452	1.58272
P62826	GTP-binding nuclear protein Ran OS=Homo sapiens GN=RAN PE=1 SV=3 - [RAN_HUMAN]	1	1.01122	0.954888	1.58773	1.39108	1.69773	0.988704	1.55885	+	2.47421	1.57666
A0A0A6YYC7	HCG2042749, isoform CRA - [A0A0A6YYC7_HUMAN]	1	0.974775	0.936498	1.40418	1.44193	1.74089	0.970424	1.529	+	2.17635	1.5756
H0YJ17	Neuroguidin (Fragment) OS=Homo sapiens GN=NGDN PE=1 SV=1 - [H0YJ17_HUMAN]	1	0.881941	0.919448	1.43405	1.5808	1.39042	0.933796	1.46842	+	2.86666	1.57253
H3BLV0	Complement decay-accelerating factor (Fragment) OS=Homo sapiens GN=CD55 PE=1 SV=1 - [H3BLV0_HUMAN]	1	0.888811	0.812808	1.54263	1.33085	1.36588	0.90054	1.41312	+	2.41619	1.56919
P25098	Beta-adrenergic receptor kinase 1 OS=Homo sapiens GN=GRK2 PE=1 SV=2 - [ARBK1_HUMAN]	1	1.08153	1.29562	1.57101	1.68971	2.03756	1.12572	1.76609	+	1.74522	1.56885
H0Y5F4	Lactation elevated protein 1 (Fragment) OS=Homo sapiens GN=LACE1 PE=1 SV=1 - [H0Y5F4_HUMAN]	1	0.948255	0.958252	1.67865	1.56666	1.31458	0.968836	1.51996	+	2.14523	1.56885
P15531	Nucleoside diphosphate kinase A OS=Homo sapiens GN=NME1 PE=1 SV=1 - [NDKA_HUMAN]	1	0.958423	0.87646	1.34713	1.35987	1.72309	0.944961	1.4767	+	1.84182	1.56271
Q9UIQ6-3	Isoform 3 of Leucyl-cystinyl aminopeptidase OS=Homo sapiens GN=LNPEP - [LCAP_HUMAN]	1	0.959836	1.04869	1.60061	1.46622	1.63101	1.00284	1.56595	+	3.23649	1.56152
P29966	Myristoylated alanine-rich C-kinase substrate OS=Homo sapiens GN=MARCKS PE=1 SV=4 - [MARCS_HUMAN]	1	1.22091	1.16305	1.63746	2.04403	1.56775	1.12798	1.74975	+	1.72802	1.55122
A0A0U1RQL3	Kinesin-like protein KIF1B (Fragment) OS=Homo sapiens GN=KIF1B PE=1 SV=1 - [A0A0U1RQL3_HUMAN]	1	1.07337	1.2351	1.53369	1.63986	1.95783	1.10283	1.71046	+	1.85888	1.55097
E5RIV4	[Pyruvate dehydrogenase [acetyl-transferring]]-phosphatase 1, mitochondrial (Fragment) OS=Homo sapiens GN=PDP1 PE=1 SV=1 - [E5RIV4_HUMAN]	1	1.12707	1.11025	1.8165	1.66964	1.52642	1.07911	1.67085	+	2.50928	1.54836
O60831	PRA1 family protein 2 OS=Homo sapiens GN=PRAF2 PE=1 SV=1 - [PRAF2_HUMAN]	1	0.885778	0.895532	1.30141	1.40168	1.59694	0.927103	1.43334	+	2.23794	1.54604
P46199	Translation initiation factor IF-2, mitochondrial OS=Homo sapiens GN=MTIF2 PE=1 SV=2 - [IF2M_HUMAN]	1	1.03088	1.03089	1.36901	1.54743	1.80743	1.02059	1.57462	+	1.9112	1.54285
B4DKB2	Endothelin-converting enzyme 1 OS=Homo sapiens GN=ECE1 PE=1 SV=1 - [B4DKB2_HUMAN]	1	0.96245	1.05772	1.63461	1.63387	1.38088	1.00672	1.54979	+	2.4398	1.53944
J3KTF9	ORM1-like protein 3 (Fragment) OS=Homo sapiens GN=ORMDL3 PE=1 SV=1 - [J3KTF9_HUMAN]	1	0.97481	0.853965	1.40655	1.49504	1.44975	0.942925	1.45045	+	3.21571	1.53825
Q6RW13	Type-1 angiotensin II receptor-associated protein OS=Homo sapiens GN=AGTRAP PE=1 SV=1 - [ATRAP_HUMAN]	1	0.827504	0.861852	1.31154	1.37043	1.4434	0.896452	1.37512	+	2.74032	1.53396
Q14739	Lamin-B receptor OS=Homo sapiens GN=LBR PE=1 SV=2 - [LBR_HUMAN]	1	0.918861	0.934256	1.30664	1.43627	1.63038	0.951039	1.45776	+	2.18823	1.53281
P53794	Sodium/myo-inositol cotransporter OS=Homo sapiens GN=SLC5A3 PE=1 SV=2 - [SC5A3_HUMAN]	1	0.977057	0.972417	1.45571	1.39733	1.66053	0.983158	1.50452	+	2.53809	1.53029
P12273	Prolactin-inducible protein OS=Homo sapiens GN=PIP PE=1 SV=1 - [PIP_HUMAN]	1	1.00135	1.06134	1.57092	1.60214	1.50502	1.02089	1.55936	+	3.97995	1.52745
Q99661	Kinesin-like protein KIF2C OS=Homo sapiens GN=KIF2C PE=1 SV=2 - [KIF2C_HUMAN]	1	0.999963	1.04374	1.46053	1.70668	1.47659	1.01457	1.54793	+	2.56331	1.5257
Q5T7C4	High mobility group protein B1 OS=Homo sapiens GN=HMGB1 PE=1 SV=1 - [Q5T7C4_HUMAN]	1	0.984539	1.04021	1.37295	1.72691	1.51253	1.00825	1.53746	+	2.14862	1.52488
Q06323-3	Isoform 3 of Proteasome activator complex subunit 1 OS=Homo sapiens GN=PSME1 - [PSME1_HUMAN]	1	0.929299	0.959352	1.46715	1.45543	1.4731	0.962884	1.46523	+	4.73112	1.52171
Q9P013	Spliceosome-associated protein CWC15 homolog OS=Homo sapiens GN=CWC15 PE=1 SV=2 - [CWC15_HUMAN]	1	0.996769	1.21695	1.32329	1.68993	1.87712	1.07124	1.63011	+	1.45606	1.5217
Q15283-2	Isoform 2 of Ras GTPase-activating protein 2 OS=Homo sapiens GN=RASA2 - [RASA2_HUMAN]	1	0.905894	0.913739	1.38472	1.29703	1.60048	0.939878	1.42741	+	2.16456	1.51872
P50579	Methionine aminopeptidase 2 OS=Homo sapiens GN=METAP2 PE=1 SV=1 - [MAP2_HUMAN]	1	1.191	1.00699	1.66511	1.72635	1.45126	1.066	1.61424	+	2.2038	1.5143
H3BPU7	Mannose-6-phosphate isomerase (Fragment) OS=Homo sapiens GN=MPI PE=1 SV=1 - [H3BPU7_HUMAN]	1	1.19541	1.21934	1.83307	1.59213	1.73827	1.13825	1.72116	+	2.38613	1.51211
Q9BZH6	WD repeat-containing protein 11 OS=Homo sapiens GN=WDR11 PE=1 SV=1 - [WDR11_HUMAN]	1	1.00421	0.899669	1.66509	1.44025	1.27448	0.967961	1.45994	+	1.84978	1.50826
Q15185-4	Isoform 4 of Prostaglandin E synthase 3 OS=Homo sapiens GN=PTGES3 - [TEBP_HUMAN]	1	1.01141	0.929641	1.4496	1.45288	1.53223	0.98035	1.47824	+	3.74448	1.50787
K7EQX8	Matrix-remodeling-associated protein 7 OS=Homo sapiens GN=MXRA7 PE=1 SV=1 - [K7EQX8_HUMAN]	1	1.11361	1.14189	1.61598	1.76232	1.52938	1.08517	1.6359	+	2.61931	1.50751
P18859	ATP synthase-coupling factor 6, mitochondrial OS=Homo sapiens GN=ATP5J PE=1 SV=1 - [ATP5J_HUMAN]	1	0.94455	1.01914	1.43651	1.36477	1.64854	0.987896	1.48327	+	2.30855	1.50144
P16615-5	Isoform 5 of Sarcoplasmic/endoplasmic reticulum calcium ATPase 2 OS=Homo sapiens GN=ATP2A2 - [AT2A2_HUMAN]	1	1.07541	1.09445	1.67843	1.63385	1.44598	1.05662	1.58609	+	2.63344	1.5011
Q13501	Sequestosome-1 OS=Homo sapiens GN=SQSTM1 PE=1 SV=1 - [SQSTM_HUMAN]	1	1.04998	0.938023	1.46255	1.43196	1.58238	0.996	1.4923	+	3.04299	1.49829
Q99442	Translocation protein SEC62 OS=Homo sapiens GN=SEC62 PE=1 SV=1 - [SEC62_HUMAN]	1	0.924446	0.829916	1.25341	1.30691	1.54795	0.918121	1.36942	+	1.92462	1.49155
O14745	Na(+)/H(+) exchange regulatory cofactor NHE-RF1 OS=Homo sapiens GN=SLC9A3R1 PE=1 SV=4 - [NHRF1_HUMAN]	1	0.918114	0.997023	1.54461	1.24568	1.55353	0.971712	1.44794	+	1.98235	1.49009
O60762	Dolichol-phosphate mannosyltransferase subunit 1 OS=Homo sapiens GN=DPM1 PE=1 SV=1 - [DPM1_HUMAN]	1	0.926179	1.07909	1.42273	1.46214	1.58197	1.00176	1.48895	+	2.76752	1.48633
C9JQ41	Coiled-coil domain-containing protein 58 OS=Homo sapiens GN=CCDC58 PE=1 SV=1 - [C9JQ41_HUMAN]	1	0.982006	1.00741	1.50284	1.21317	1.71148	0.996472	1.47583	+	1.52923	1.48106
A0A087WW12	Putative ATP-dependent RNA helicase DHX57 (Fragment) OS=Homo sapiens GN=DHX57 PE=1 SV=1 - [A0A087WW12_HUMAN]	1	0.927835	0.932911	1.3728	1.41657	1.43767	0.953582	1.40902	+	3.95404	1.47761
O75164	Lysine-specific demethylase 4A OS=Homo sapiens GN=KDM4A PE=1 SV=2 - [KDM4A_HUMAN]	1	0.927386	0.944372	1.4015	1.29804	1.53821	0.957253	1.41259	+	2.47443	1.47567
P56545	C-terminal-binding protein 2 OS=Homo sapiens GN=CTBP2 PE=1 SV=1 - [CTBP2_HUMAN]	1	0.947994	0.884549	1.46034	1.28909	1.42942	0.944181	1.39295	+	2.70385	1.4753
K7ERN1	E3 ubiquitin-protein ligase NEDD4-like (Fragment) OS=Homo sapiens GN=NEDD4L PE=1 SV=1 - [K7ERN1_HUMAN]	1	0.939993	1.1115	1.50365	1.4186	1.57591	1.01717	1.49938	+	2.686	1.47407
Q5SZE1	Ceramide synthase 2 (Fragment) OS=Homo sapiens GN=CERS2 PE=1 SV=2 - [Q5SZE1_HUMAN]	1	0.997615	0.960488	1.30982	1.306	1.74187	0.986034	1.45256	+	1.48799	1.47313
Q13185	Chromobox protein homolog 3 OS=Homo sapiens GN=CBX3 PE=1 SV=4 - [CBX3_HUMAN]	1	0.993131	0.989599	1.43872	1.45592	1.49735	0.994243	1.464	+	4.92507	1.47248
Q9Y3X0	Coiled-coil domain-containing protein 9 OS=Homo sapiens GN=CCDC9 PE=1 SV=1 - [CCDC9_HUMAN]	1	1.02956	1.0733	1.43429	1.5103	1.62	1.03429	1.52153	+	2.96028	1.47109
C9J8R4	DCN1-like protein (Fragment) OS=Homo sapiens GN=DCUN1D1 PE=1 SV=1 - [C9J8R4_HUMAN]	1	1.06592	0.84033	1.25744	1.32036	1.69363	0.968749	1.42381	+	1.39837	1.46974
Q70IA6-2	Isoform 2 of MOB kinase activator 2 OS=Homo sapiens GN=MOB2 - [MOB2_HUMAN]	1	0.876134	0.966373	1.33216	1.34626	1.49447	0.947502	1.39096	+	2.64926	1.46803
Q86VX2-2	Isoform 2 of COMM domain-containing protein 7 OS=Homo sapiens GN=COMMD7 - [COMD7_HUMAN]	1	0.837533	0.838499	1.2458	1.30445	1.37509	0.892011	1.30845	+	2.49938	1.46685
E5RK69	Annexin OS=Homo sapiens GN=ANXA6 PE=1 SV=1 - [E5RK69_HUMAN]	1	1.2227	1.20147	1.52505	1.63956	1.85285	1.14139	1.67249	+	1.94809	1.46531
H7C3S9	COP9 signalosome complex subunit 8 (Fragment) OS=Homo sapiens GN=COPS8 PE=1 SV=1 - [H7C3S9_HUMAN]	1	0.837219	0.818028	1.12887	1.31363	1.44816	0.885082	1.29689	+	1.70967	1.46528
O75400-2	Isoform 2 of Pre-mRNA-processing factor 40 homolog A OS=Homo sapiens GN=PRPF40A - [PR40A_HUMAN]	1	0.90154	0.992514	1.36618	1.37934	1.4783	0.964685	1.40794	+	3.13518	1.45948
O15397	Importin-8 OS=Homo sapiens GN=IPO8 PE=1 SV=2 - [IPO8_HUMAN]	1	1.14766	1.23298	1.70329	1.48496	1.74559	1.12688	1.64461	+	2.09528	1.45944
O43318-4	Isoform 1D of Mitogen-activated protein kinase kinase kinase 7 OS=Homo sapiens GN=MAP3K7 - [M3K7_HUMAN]	1	1.24555	1.21551	1.71075	1.57119	1.76919	1.15369	1.68371	+	2.26142	1.45941
Q13907	Isopentenyl-diphosphate Delta-isomerase 1 OS=Homo sapiens GN=IDI1 PE=1 SV=2 - [IDI1_HUMAN]	1	0.917617	1.04887	1.4022	1.43626	1.4904	0.988829	1.44296	+	3.2246	1.45926
Q99627-2	Isoform 2 of COP9 signalosome complex subunit 8 OS=Homo sapiens GN=COPS8 - [CSN8_HUMAN]	1	0.885164	0.968827	1.19906	1.39419	1.57101	0.95133	1.38809	+	1.74617	1.4591
D6RB26	Solute carrier family 25 member 36 OS=Homo sapiens GN=SLC25A36 PE=1 SV=1 - [D6RB26_HUMAN]	1	1.15909	1.02056	1.50819	1.43829	1.69106	1.05988	1.54585	+	2.23745	1.45851
A2A3N6	Putative PIP5K1A and PSMD4-like protein OS=Homo sapiens GN=PIPSL PE=5 SV=1 - [PIPSL_HUMAN]	1	0.996262	1.00426	1.42632	1.40098	1.54366	1.00017	1.45699	+	3.31294	1.45674
H3BTL1	Microtubule-associated protein 1 light chain 3 beta, isoform CRA_f OS=Homo sapiens GN=MAP1LC3B PE=3 SV=1 - [H3BTL1_HUMAN]	1	0.970514	1.08225	1.5055	1.47846	1.46193	1.01759	1.48197	+	3.69265	1.45635
C9JWM1	Runt-related transcription factor 1 (Fragment) OS=Homo sapiens GN=RUNX1 PE=1 SV=1 - [C9JWM1_HUMAN]	1	0.912296	0.911776	1.39098	1.2049	1.51549	0.941357	1.37046	+	1.97303	1.45583
Q5T8Z2	#N/A	1	0.92213	0.971176	1.59031	1.20539	1.40303	0.964435	1.39958	+	1.73233	1.45119
P13807	Glycogen [starch] synthase, muscle OS=Homo sapiens GN=GYS1 PE=1 SV=2 - [GYS1_HUMAN]	1	0.895135	1.02342	1.31765	1.45925	1.45719	0.972853	1.41136	+	2.69581	1.45074
P45985	Dual specificity mitogen-activated protein kinase kinase 4 OS=Homo sapiens GN=MAP2K4 PE=1 SV=1 - [MP2K4_HUMAN]	1	0.946404	0.942701	1.41641	1.2669	1.50354	0.963035	1.39562	+	2.42335	1.44919
Q9UQN3-2	Isoform 2 of Charged multivesicular body protein 2b OS=Homo sapiens GN=CHMP2B - [CHM2B_HUMAN]	1	1.02869	0.990276	1.46471	1.35863	1.54996	1.00632	1.45777	+	2.87529	1.44861
Q9Y5J6	Mitochondrial import inner membrane translocase subunit Tim10 B OS=Homo sapiens GN=TIMM10B PE=1 SV=1 - [T10B_HUMAN]	1	0.844185	1.18069	1.49255	1.22923	1.6562	1.00829	1.45933	+	1.33663	1.44733
P01024	Complement C3 OS=Homo sapiens GN=C3 PE=1 SV=2 - [CO3_HUMAN]	1	0.874528	0.777495	1.19571	1.23757	1.40212	0.884008	1.27847	+	1.92484	1.44622
Q15648-3	Isoform 2 of Mediator of RNA polymerase II transcription subunit 1 OS=Homo sapiens GN=MED1 - [MED1_HUMAN]	1	1.04899	0.991856	1.45376	1.39628	1.54682	1.01362	1.46562	+	3.17231	1.44593
A0A075B7E6	SLIT-ROBO Rho GTPase-activating protein 2 (Fragment) OS=Homo sapiens GN=SRGAP2 PE=1 SV=1 - [A0A075B7E6_HUMAN]	1	1.12678	1.12264	1.39915	1.49272	1.80399	1.08314	1.56529	+	1.69276	1.44514
Q09028-3	Isoform 3 of Histone-binding protein RBBP4 OS=Homo sapiens GN=RBBP4 - [RBBP4_HUMAN]	1	0.89239	0.946647	1.22644	1.37053	1.50401	0.946346	1.36699	+	2.09255	1.44449
Q5TCZ7	Copper homeostasis protein cutC homolog (Fragment) OS=Homo sapiens GN=CUTC PE=1 SV=1 - [Q5TCZ7_HUMAN]	1	0.957171	0.984565	1.57454	1.34736	1.31803	0.980579	1.41331	+	2.2085	1.4413
O15488-4	Isoform Delta of Glycogenin-2 OS=Homo sapiens GN=GYG2 - [GLYG2_HUMAN]	1	1.25251	1.13701	1.84303	1.48544	1.55647	1.12984	1.62831	+	1.71619	1.44119
O15116	U6 snRNA-associated Sm-like protein LSm1 OS=Homo sapiens GN=LSM1 PE=1 SV=1 - [LSM1_HUMAN]	1	1.02737	1.11378	1.47123	1.4742	1.57994	1.04705	1.50846	+	3.13111	1.44068
Q9Y4Z0	U6 snRNA-associated Sm-like protein LSm4 OS=Homo sapiens GN=LSM4 PE=1 SV=1 - [LSM4_HUMAN]	1	1.13809	1.21929	1.4494	1.78978	1.59745	1.11913	1.61221	+	1.86215	1.44059
Q3KQZ1-3	Isoform 3 of Solute carrier family 25 member 35 OS=Homo sapiens GN=SLC25A35 - [S2535_HUMAN]	1	0.96883	1.16597	1.33529	1.60998	1.57003	1.04493	1.5051	+	1.92217	1.44038
P49773	Histidine triad nucleotide-binding protein 1 OS=Homo sapiens GN=HINT1 PE=1 SV=2 - [HINT1_HUMAN]	1	0.833568	0.920954	1.20238	1.32772	1.42969	0.918174	1.31993	+	2.10496	1.43756
H3BUX2	Cytochrome b5 type B OS=Homo sapiens GN=CYB5B PE=1 SV=1 - [H3BUX2_HUMAN]	1	1.10659	1.02223	1.41178	1.63218	1.4532	1.04294	1.49905	+	2.43202	1.43733
H7C4M9	Ubiquitin-conjugating enzyme E2 H (Fragment) OS=Homo sapiens GN=UBE2H PE=1 SV=1 - [H7C4M9_HUMAN]	1	1.18987	1.00308	1.52012	1.2925	1.7715	1.06431	1.52804	+	1.421	1.43571
P26583	High mobility group protein B2 OS=Homo sapiens GN=HMGB2 PE=1 SV=2 - [HMGB2_HUMAN]	1	0.962318	0.970953	1.35826	1.40485	1.44278	0.977757	1.40196	+	4.02029	1.43385
Q9H0U4	Ras-related protein Rab-1B OS=Homo sapiens GN=RAB1B PE=1 SV=1 - [RAB1B_HUMAN]	1	0.995852	0.959243	1.32272	1.45459	1.45973	0.985032	1.41234	+	3.10245	1.4338
Q14011	Cold-inducible RNA-binding protein OS=Homo sapiens GN=CIRBP PE=1 SV=1 - [CIRBP_HUMAN]	1	0.859529	1.03835	1.45712	1.48898	1.20213	0.965961	1.38274	+	1.7703	1.43147
Q5T1V6-2	Isoform 2 of Probable ATP-dependent RNA helicase DDX59 OS=Homo sapiens GN=DDX59 - [DDX59_HUMAN]	1	0.928086	0.939021	1.28638	1.27144	1.54513	0.955702	1.36765	+	1.96446	1.43104
Q99575	Ribonucleases P/MRP protein subunit POP1 OS=Homo sapiens GN=POP1 PE=1 SV=2 - [POP1_HUMAN]	1	0.92713	0.926856	1.23881	1.25192	1.5931	0.951329	1.36128	+	1.58786	1.43092
Q9NY12-2	Isoform 2 of H/ACA ribonucleoprotein complex subunit 1 OS=Homo sapiens GN=GAR1 - [GAR1_HUMAN]	1	1.02107	1.15064	1.63316	1.44091	1.45965	1.05724	1.51124	+	2.37851	1.42942
A0A087WZB5	Beta-parvin OS=Homo sapiens GN=PARVB PE=1 SV=1 - [A0A087WZB5_HUMAN]	1	1.02913	0.993465	1.59613	1.52915	1.19046	1.00753	1.43858	+	1.57222	1.42783
Q9H814	Phosphorylated adapter RNA export protein OS=Homo sapiens GN=PHAX PE=1 SV=1 - [PHAX_HUMAN]	1	1.04187	0.944099	1.3653	1.30418	1.58784	0.995324	1.4191	+	2.02178	1.42577
O94903	Proline synthase co-transcribed bacterial homolog protein OS=Homo sapiens GN=PROSC PE=1 SV=1 - [PROSC_HUMAN]	1	1.00548	0.910555	1.23134	1.36324	1.55721	0.972011	1.38393	+	1.8421	1.42378
Q5UCC4-2	Isoform 2 of ER membrane protein complex subunit 10 OS=Homo sapiens GN=EMC10 - [EMC10_HUMAN]	1	1.01281	0.934629	1.36341	1.35195	1.48001	0.982478	1.39846	+	3.02686	1.4234
Q8IYB7-3	Isoform 3 of DIS3-like exonuclease 2 OS=Homo sapiens GN=DIS3L2 - [DI3L2_HUMAN]	1	0.964331	1.23844	1.44243	1.64744	1.46066	1.06759	1.51684	+	1.84737	1.42081
K7ELQ9	Transmembrane protein 205 (Fragment) OS=Homo sapiens GN=TMEM205 PE=1 SV=1 - [K7ELQ9_HUMAN]	1	1.00292	0.972472	1.28551	1.3477	1.59178	0.991796	1.40833	+	1.94318	1.41998
E5RFJ8	DNA replication licensing factor MCM4 (Fragment) OS=Homo sapiens GN=MCM4 PE=1 SV=8 - [E5RFJ8_HUMAN]	1	1.05351	1.18592	1.56203	1.63522	1.40256	1.07981	1.53327	+	2.16919	1.41994
H0Y3P2	Eukaryotic translation initiation factor 4 gamma 2 OS=Homo sapiens GN=EIF4G2 PE=1 SV=1 - [H0Y3P2_HUMAN]	1	0.973001	0.985736	1.32486	1.45803	1.41763	0.986246	1.40017	+	3.29997	1.4197
Q96JP5-2	Isoform 2 of E3 ubiquitin-protein ligase ZFP91 OS=Homo sapiens GN=ZFP91 - [ZFP91_HUMAN]	1	0.996473	0.951259	1.33303	1.26995	1.57871	0.982577	1.3939	+	1.90072	1.41862
Q16891-2	Isoform 2 of MICOS complex subunit MIC60 OS=Homo sapiens GN=IMMT - [MIC60_HUMAN]	1	1.1806	1.24898	1.60186	1.76839	1.48119	1.1432	1.61715	+	1.88011	1.41458
Q5VZE5	N-alpha-acetyltransferase 35, NatC auxiliary subunit OS=Homo sapiens GN=NAA35 PE=1 SV=1 - [NAA35_HUMAN]	1	1.10327	1.08002	1.59098	1.48899	1.42138	1.06109	1.50045	+	2.77753	1.41406
Q8TA86	Retinitis pigmentosa 9 protein OS=Homo sapiens GN=RP9 PE=1 SV=2 - [RP9_HUMAN]	1	0.929447	1.05462	1.50168	1.2017	1.51422	0.994689	1.40586	+	1.71653	1.41337
Q99988	Growth/differentiation factor 15 OS=Homo sapiens GN=GDF15 PE=2 SV=3 - [GDF15_HUMAN]	1	1.00939	0.967803	1.31094	1.26751	1.6246	0.992399	1.40102	+	1.64666	1.41175
P30046	D-dopachrome decarboxylase OS=Homo sapiens GN=DDT PE=1 SV=3 - [DOPD_HUMAN]	1	0.953108	1.01279	1.40373	1.41698	1.36086	0.988632	1.39386	+	4.08442	1.40989
C9J3I2	E3 ubiquitin-protein ligase KCMF1 (Fragment) OS=Homo sapiens GN=KCMF1 PE=1 SV=1 - [C9J3I2_HUMAN]	1	1.02416	0.960313	1.27942	1.28754	1.63093	0.994823	1.39929	+	1.58309	1.40657
Q5T0D9-2	Isoform 2 of Tumor protein p63-regulated gene 1-like protein OS=Homo sapiens GN=TPRG1L - [TPRGL_HUMAN]	1	1.11522	1.29345	1.58279	1.44631	1.75505	1.13623	1.59472	+	1.68533	1.40352
Q14980-2	Isoform 2 of Nuclear mitotic apparatus protein 1 OS=Homo sapiens GN=NUMA1 - [NUMA1_HUMAN]	1	0.892555	0.983001	1.36942	1.16667	1.49507	0.958519	1.34372	+	1.71967	1.40187
X6RK76	Inositol 1,4,5-trisphosphate receptor-interacting protein (Fragment) OS=Homo sapiens GN=ITPRIP PE=1 SV=1 - [X6RK76_HUMAN]	1	1.01756	0.93392	1.42509	1.33145	1.37465	0.983828	1.37706	+	3.34578	1.3997
Q9BQP7	Mitochondrial genome maintenance exonuclease 1 OS=Homo sapiens GN=MGME1 PE=1 SV=1 - [MGME1_HUMAN]	1	1.04925	1.17403	1.38843	1.34994	1.76899	1.07443	1.50245	+	1.39198	1.39837
Q6FI81-3	Isoform 3 of Anamorsin OS=Homo sapiens GN=CIAPIN1 - [CPIN1_HUMAN]	1	0.942812	0.990469	1.38802	1.35893	1.35332	0.97776	1.36675	+	4.3258	1.39784
G3V533	Nesprin-3 OS=Homo sapiens GN=SYNE3 PE=1 SV=1 - [G3V533_HUMAN]	1	1.19387	1.26128	1.65638	1.50608	1.66723	1.15172	1.6099	+	2.08636	1.39782
P10620	Microsomal glutathione S-transferase 1 OS=Homo sapiens GN=MGST1 PE=1 SV=1 - [MGST1_HUMAN]	1	1.1198	1.09125	1.58118	1.33517	1.57065	1.07035	1.49567	+	2.07259	1.39737
Q16186	Proteasomal ubiquitin receptor ADRM1 OS=Homo sapiens GN=ADRM1 PE=1 SV=2 - [ADRM1_HUMAN]	1	1.00845	0.988615	1.47173	1.34848	1.36147	0.999023	1.39389	+	3.24891	1.39525
O43663-3	Isoform 3 of Protein regulator of cytokinesis 1 OS=Homo sapiens GN=PRC1 - [PRC1_HUMAN]	1	0.901112	0.888672	1.18987	1.25476	1.44616	0.929928	1.29693	+	1.91097	1.39466
Q96GG9	DCN1-like protein 1 OS=Homo sapiens GN=DCUN1D1 PE=1 SV=1 - [DCNL1_HUMAN]	1	0.909284	0.912382	1.33782	1.15626	1.43914	0.940555	1.31107	+	1.86826	1.39393
Q9ULC4	Malignant T-cell-amplified sequence 1 OS=Homo sapiens GN=MCTS1 PE=1 SV=1 - [MCTS1_HUMAN]	1	0.995997	0.956939	1.29022	1.39258	1.43245	0.984312	1.37175	+	3.01732	1.39361
G3V2I7	Ras and Rab interactor 3 OS=Homo sapiens GN=RIN3 PE=1 SV=1 - [G3V2I7_HUMAN]	1	1.27564	1.1306	1.62344	1.66218	1.45788	1.13541	1.58116	+	1.93221	1.39259
H0YDW4	Calcium-responsive transactivator (Fragment) OS=Homo sapiens GN=SS18L1 PE=1 SV=2 - [H0YDW4_HUMAN]	1	0.995895	1.02153	1.44888	1.48232	1.27084	1.00581	1.40068	+	2.40357	1.39259
O95399	Urotensin-2 OS=Homo sapiens GN=UTS2 PE=1 SV=1 - [UTS2_HUMAN]	1	0.940295	0.928015	1.39747	1.26295	1.33365	0.956103	1.33136	+	2.95566	1.39249
Q53RZ3	Putative uncharacterized protein ARHE (Fragment) OS=Homo sapiens GN=ARHE PE=1 SV=1 - [Q53RZ3_HUMAN]	1	0.942931	0.816936	1.35716	1.19679	1.28889	0.919956	1.28095	+	2.14475	1.3924
Q53GA4	Pleckstrin homology-like domain family A member 2 OS=Homo sapiens GN=PHLDA2 PE=1 SV=2 - [PHLA2_HUMAN]	1	0.860751	0.918476	1.26942	1.29386	1.30098	0.926409	1.28809	+	3.01982	1.39041
B1AH87	Putative peripheral benzodiazepine receptor-related protein (Fragment) OS=Homo sapiens GN=TSPO PE=1 SV=1 - [B1AH87_HUMAN]	1	0.920055	0.915993	1.44347	1.36613	1.13271	0.945349	1.3141	+	1.7147	1.39007
Q15813	Tubulin-specific chaperone E OS=Homo sapiens GN=TBCE PE=1 SV=1 - [TBCE_HUMAN]	1	0.809722	0.937521	1.34652	1.13932	1.33135	0.915748	1.2724	+	1.82671	1.38947
P04350	Tubulin beta-4A chain OS=Homo sapiens GN=TUBB4A PE=1 SV=2 - [TBB4A_HUMAN]	1	1.11691	1.09312	1.45402	1.43874	1.56394	1.07001	1.48557	+	2.83951	1.38837
Q9UGP8	Translocation protein SEC63 homolog OS=Homo sapiens GN=SEC63 PE=1 SV=2 - [SEC63_HUMAN]	1	0.990381	1.23666	1.73591	1.45468	1.28927	1.07568	1.49329	+	1.27814	1.38823
E9PS71	Peroxisomal biogenesis factor 19 OS=Homo sapiens GN=PEX19 PE=1 SV=1 - [E9PS71_HUMAN]	1	1.07067	1.04898	1.34366	1.53751	1.44595	1.03988	1.44237	+	2.59645	1.38705
Q9Y2V2	Calcium-regulated heat-stable protein 1 OS=Homo sapiens GN=CARHSP1 PE=1 SV=2 - [CHSP1_HUMAN]	1	0.942283	0.998119	1.47326	1.29385	1.30747	0.980134	1.35819	+	2.47062	1.38572
O75449	Katanin p60 ATPase-containing subunit A1 OS=Homo sapiens GN=KATNA1 PE=1 SV=1 - [KTNA1_HUMAN]	1	0.963524	0.990942	1.54246	1.33927	1.20819	0.984822	1.36331	+	1.74404	1.38432
P03928	ATP synthase protein 8 OS=Homo sapiens GN=MT-ATP8 PE=1 SV=1 - [ATP8_HUMAN]	1	1.0813	1.08987	1.30489	1.35821	1.72653	1.05706	1.46321	+	1.39639	1.38423
O60610-2	Isoform 2 of Protein diaphanous homolog 1 OS=Homo sapiens GN=DIAPH1 - [DIAP1_HUMAN]	1	1.04338	1.17003	1.52035	1.51696	1.41012	1.07114	1.48247	+	2.55807	1.38401
H7C0V9	Amyloid beta A4 protein (Fragment) OS=Homo sapiens GN=APP PE=1 SV=1 - [H7C0V9_HUMAN]	1	0.942272	0.804865	1.21587	1.23773	1.34316	0.915712	1.26559	+	2.12594	1.38208
O75688	Protein phosphatase 1B OS=Homo sapiens GN=PPM1B PE=1 SV=1 - [PPM1B_HUMAN]	1	1.04679	0.992031	1.38316	1.21348	1.60179	1.01294	1.39948	+	1.56426	1.3816
H0YL72	Isocitrate dehydrogenase [NAD] subunit alpha, mitochondrial OS=Homo sapiens GN=IDH3A PE=1 SV=1 - [H0YL72_HUMAN]	1	1.00556	0.844004	1.26548	1.33215	1.33775	0.949856	1.31179	+	2.47872	1.38104
Q8NHH9-5	Isoform 5 of Atlastin-2 OS=Homo sapiens GN=ATL2 - [ATLA2_HUMAN]	1	1.10719	1.14076	1.63739	1.33121	1.51117	1.08265	1.49325	+	1.85301	1.37925
P13807-2	Isoform 2 of Glycogen [starch] synthase, muscle OS=Homo sapiens GN=GYS1 - [GYS1_HUMAN]	1	0.928694	1.07211	1.41083	1.24602	1.47907	1.00027	1.37864	+	2.02901	1.37827
P18846	Cyclic AMP-dependent transcription factor ATF-1 OS=Homo sapiens GN=ATF1 PE=1 SV=2 - [ATF1_HUMAN]	1	1.23588	1.12394	1.66908	1.43367	1.52578	1.11994	1.54285	+	1.9247	1.37762
Q9NWX6	Probable tRNA(His) guanylyltransferase OS=Homo sapiens GN=THG1L PE=1 SV=2 - [THG1_HUMAN]	1	1.01641	1.03226	1.38475	1.40552	1.4001	1.01623	1.39679	+	5.34936	1.37448
Q8IXH7-4	Isoform NELF-D of Negative elongation factor C/D OS=Homo sapiens GN=NELFCD - [NELFD_HUMAN]	1	0.994175	1.04665	1.32427	1.21205	1.64298	1.01361	1.3931	+	1.3624	1.37439
E9PSH0	CUGBP Elav-like family member 1 (Fragment) OS=Homo sapiens GN=CELF1 PE=1 SV=1 - [E9PSH0_HUMAN]	1	1.04036	1.08604	1.46759	1.36597	1.46162	1.04213	1.43173	+	3.15424	1.37385
F8VS03	Cyclic AMP-dependent transcription factor ATF-1 (Fragment) OS=Homo sapiens GN=ATF1 PE=1 SV=1 - [F8VS03_HUMAN]	1	0.998966	1.06975	1.62066	1.22488	1.3671	1.0229	1.40421	+	1.49468	1.37277
Q5BJD5	Transmembrane protein 41B OS=Homo sapiens GN=TMEM41B PE=1 SV=1 - [TM41B_HUMAN]	1	0.892345	0.85655	1.35376	1.0815	1.33472	0.916298	1.25666	+	1.59647	1.37145
P08240	Signal recognition particle receptor subunit alpha OS=Homo sapiens GN=SRPRA PE=1 SV=2 - [SRPRA_HUMAN]	1	1.0254	1.20246	1.5038	1.51323	1.40764	1.07595	1.47489	+	2.28367	1.37078
Q01650	Large neutral amino acids transporter small subunit 1 OS=Homo sapiens GN=SLC7A5 PE=1 SV=2 - [LAT1_HUMAN]	1	0.943538	1.02257	1.41037	1.21692	1.43371	0.988704	1.35367	+	2.13349	1.36914
P11234	Ras-related protein Ral-B OS=Homo sapiens GN=RALB PE=1 SV=1 - [RALB_HUMAN]	1	1.02828	1.17581	1.65858	1.48106	1.24617	1.06803	1.46194	+	1.39873	1.36882
P10412	Histone H1.4 OS=Homo sapiens GN=HIST1H1E PE=1 SV=2 - [H14_HUMAN]	1	0.95688	0.98103	1.25693	1.24354	1.52059	0.979303	1.34035	+	1.77969	1.36868
Q9NVS9-3	Isoform 3 of Pyridoxine-5'-phosphate oxidase OS=Homo sapiens GN=PNPO - [PNPO_HUMAN]	1	0.960511	0.984228	1.22476	1.29826	1.50681	0.981579	1.34327	+	1.8783	1.36848
F8W914	Reticulon OS=Homo sapiens GN=RTN4 PE=1 SV=1 - [F8W914_HUMAN]	1	0.992002	1.00682	1.32889	1.34183	1.42469	0.999609	1.36514	+	3.56665	1.36567
Q7KZN9-2	Isoform 2 of Cytochrome c oxidase assembly protein COX15 homolog OS=Homo sapiens GN=COX15 - [COX15_HUMAN]	1	1.12948	0.955687	1.64456	1.29152	1.27702	1.02839	1.40437	+	1.34239	1.3656
P20339-2	Isoform 2 of Ras-related protein Rab-5A OS=Homo sapiens GN=RAB5A - [RAB5A_HUMAN]	1	1.14919	0.972654	1.26824	1.41078	1.58076	1.04062	1.41993	+	1.63862	1.3645
R4GMT0	Alpha-centractin OS=Homo sapiens GN=ACTR1A PE=1 SV=1 - [R4GMT0_HUMAN]	1	0.980149	1.00529	1.32531	1.36746	1.37917	0.995147	1.35731	+	4.438	1.36393
K7EIY6	E3 ubiquitin-protein ligase RNF126 (Fragment) OS=Homo sapiens GN=RNF126 PE=1 SV=7 - [K7EIY6_HUMAN]	1	0.92397	1.00058	1.33235	1.40837	1.24636	0.974851	1.32902	+	2.57574	1.36331
Q96EK9	Protein KTI12 homolog OS=Homo sapiens GN=KTI12 PE=1 SV=1 - [KTI12_HUMAN]	1	0.8633	0.942928	1.13253	1.21991	1.47115	0.935409	1.27453	+	1.44619	1.36254
P62942	Peptidyl-prolyl cis-trans isomerase FKBP1A OS=Homo sapiens GN=FKBP1A PE=1 SV=2 - [FKB1A_HUMAN]	1	0.885032	0.834882	1.17725	1.19574	1.33164	0.906638	1.23488	+	2.04995	1.36204
J3QTB1	Stimulator of interferon genes protein (Fragment) OS=Homo sapiens GN=TMEM173 PE=1 SV=1 - [J3QTB1_HUMAN]	1	0.941597	0.95853	1.40359	1.15685	1.38768	0.966709	1.31604	+	1.89165	1.36136
A0A0A0MQR1	Mitogen-activated protein kinase kinase kinase kinase OS=Homo sapiens GN=MAP4K5 PE=1 SV=1 - [A0A0A0MQR1_HUMAN]	1	1.02928	0.97747	1.31878	1.3254	1.44652	1.00225	1.36357	+	2.91584	1.36051
P28066	Proteasome subunit alpha type-5 OS=Homo sapiens GN=PSMA5 PE=1 SV=3 - [PSA5_HUMAN]	1	0.993753	1.06481	1.27811	1.45395	1.42838	1.01952	1.38682	+	2.45982	1.36027
Q5JSK9	High mobility group nucleosome-binding domain-containing protein 5 (Fragment) OS=Homo sapiens GN=HMGN5 PE=1 SV=1 - [Q5JSK9_HUMAN]	1	1.08778	1.20809	1.29353	1.58018	1.60605	1.09862	1.49325	+	1.55446	1.35921
G3V3M6	DNA-(apurinic or apyrimidinic site) lyase (Fragment) OS=Homo sapiens GN=APEX1 PE=1 SV=1 - [G3V3M6_HUMAN]	1	1.0426	1.10401	1.44324	1.50829	1.32484	1.04887	1.42546	+	2.44068	1.35904
H0YCW1	Protein farnesyltransferase/geranylgeranyltransferase type-1 subunit alpha (Fragment) OS=Homo sapiens GN=FNTA PE=1 SV=8 - [H0YCW1_HUMAN]	1	1.21577	1.20795	1.58178	1.36391	1.70616	1.14124	1.55061	+	1.54125	1.35871
H7C5E3	THO complex subunit 7 homolog (Fragment) OS=Homo sapiens GN=THOC7 PE=1 SV=1 - [H7C5E3_HUMAN]	1	1.05627	0.796091	1.28792	1.39944	1.1816	0.950785	1.28965	+	1.54611	1.35641
H0YH87	Ataxin-2 (Fragment) OS=Homo sapiens GN=ATXN2 PE=1 SV=1 - [H0YH87_HUMAN]	1	1.03289	1.12449	1.39587	1.38168	1.49812	1.05246	1.42522	+	2.68936	1.35418
P84157-2	Isoform 2 of Matrix-remodeling-associated protein 7 OS=Homo sapiens GN=MXRA7 - [MXRA7_HUMAN]	1	1.06143	0.941662	1.34439	1.28896	1.42869	1.00103	1.35401	+	2.5679	1.35262
F6RTM7	Syntaxin-10 OS=Homo sapiens GN=STX10 PE=1 SV=1 - [F6RTM7_HUMAN]	1	1.20545	1.03218	1.47097	1.35918	1.54363	1.07921	1.45793	+	1.98005	1.35092
Q8TDR0-2	Isoform 2 of TRAF3-interacting protein 1 OS=Homo sapiens GN=TRAF3IP1 - [MIPT3_HUMAN]	1	0.803978	0.945668	1.19582	1.39002	1.12844	0.916549	1.23809	+	1.51899	1.35082
P48163-2	Isoform 2 of NADP-dependent malic enzyme OS=Homo sapiens GN=ME1 - [MAOX_HUMAN]	1	0.969234	0.875544	1.1712	1.2481	1.42259	0.94826	1.28063	+	1.78951	1.35051
O00232	26S proteasome non-ATPase regulatory subunit 12 OS=Homo sapiens GN=PSMD12 PE=1 SV=3 - [PSD12_HUMAN]	1	1.01934	1.21314	1.47709	1.34068	1.54275	1.07749	1.45351	+	1.8491	1.34898
P55081	Microfibrillar-associated protein 1 OS=Homo sapiens GN=MFAP1 PE=1 SV=2 - [MFAP1_HUMAN]	1	1.05697	0.992002	1.23525	1.60081	1.27475	1.01632	1.37027	+	1.40246	1.34827
P61978-3	Isoform 3 of Heterogeneous nuclear ribonucleoprotein K OS=Homo sapiens GN=HNRNPK - [HNRPK_HUMAN]	1	0.853233	0.93731	1.25795	1.23037	1.2737	0.930181	1.25401	+	2.72748	1.34814
P68133	Actin, alpha skeletal muscle OS=Homo sapiens GN=ACTA1 PE=1 SV=1 - [ACTS_HUMAN]	1	1.12152	1.23172	1.54656	1.48138	1.49225	1.11775	1.50673	+	2.29204	1.348
Q15276-2	Isoform 2 of Rab GTPase-binding effector protein 1 OS=Homo sapiens GN=RABEP1 - [RABE1_HUMAN]	1	0.965902	1.00008	1.28058	1.21278	1.50257	0.98866	1.33197	+	1.75235	1.34725
C9J2P0	Ubiquitin-conjugating enzyme E2 E1 (Fragment) OS=Homo sapiens GN=UBE2E1 PE=1 SV=1 - [C9J2P0_HUMAN]	1	0.810386	0.867778	1.14595	1.28385	1.17746	0.892721	1.20242	+	1.94154	1.34692
Q15121	Astrocytic phosphoprotein PEA-15 OS=Homo sapiens GN=PEA15 PE=1 SV=2 - [PEA15_HUMAN]	1	0.990926	1.15988	1.28637	1.495	1.46224	1.05027	1.41454	+	1.8949	1.34683
P51858	Hepatoma-derived growth factor OS=Homo sapiens GN=HDGF PE=1 SV=1 - [HDGF_HUMAN]	1	1.05219	1.06071	1.32838	1.52684	1.33706	1.03763	1.39743	+	2.22496	1.34675
Q9Y3E5	Peptidyl-tRNA hydrolase 2, mitochondrial OS=Homo sapiens GN=PTRH2 PE=1 SV=1 - [PTH2_HUMAN]	1	0.876303	0.832879	1.37503	1.11064	1.16041	0.903061	1.21536	+	1.51413	1.34582
P68036-2	Isoform 2 of Ubiquitin-conjugating enzyme E2 L3 OS=Homo sapiens GN=UBE2L3 - [UB2L3_HUMAN]	1	0.908444	0.858316	1.21439	1.28065	1.22671	0.922253	1.24059	+	2.63339	1.34517
B8ZZQ6	Prothymosin alpha OS=Homo sapiens GN=PTMA PE=1 SV=1 - [B8ZZQ6_HUMAN]	1	1.0838	1.23559	1.43728	1.31695	1.70596	1.10646	1.48673	+	1.32747	1.34368
Q13620-3	Isoform 3 of Cullin-4B OS=Homo sapiens GN=CUL4B - [CUL4B_HUMAN]	1	1.01952	1.10528	1.36	1.43203	1.40243	1.0416	1.39815	+	3.12136	1.34231
Q96H79	Zinc finger CCCH-type antiviral protein 1-like OS=Homo sapiens GN=ZC3HAV1L PE=1 SV=2 - [ZCCHL_HUMAN]	1	0.994621	1.14526	1.39586	1.40222	1.4106	1.04663	1.40289	+	2.70362	1.34039
P11166	Solute carrier family 2, facilitated glucose transporter member 1 OS=Homo sapiens GN=SLC2A1 PE=1 SV=2 - [GTR1_HUMAN]	1	0.998263	1.06179	1.43248	1.42898	1.23896	1.02002	1.36681	+	2.17291	1.33998
Q9UL46	Proteasome activator complex subunit 2 OS=Homo sapiens GN=PSME2 PE=1 SV=4 - [PSME2_HUMAN]	1	0.957923	0.890123	1.20269	1.37928	1.23258	0.949349	1.27152	+	2.15376	1.33936
O95674	Phosphatidate cytidylyltransferase 2 OS=Homo sapiens GN=CDS2 PE=1 SV=1 - [CDS2_HUMAN]	1	0.9864	1.00994	1.3514	1.30161	1.35871	0.998781	1.33724	+	4.21644	1.33887
J3QLW7	60S ribosome subunit biogenesis protein NIP7 homolog OS=Homo sapiens GN=NIP7 PE=1 SV=1 - [J3QLW7_HUMAN]	1	0.917726	1.06926	1.41364	1.27008	1.31445	0.995663	1.33272	+	2.28107	1.33853
Q6RW13-2	Isoform 2 of Type-1 angiotensin II receptor-associated protein OS=Homo sapiens GN=AGTRAP - [ATRAP_HUMAN]	1	1.07946	0.961373	1.42018	1.31082	1.33739	1.01361	1.35613	+	2.69442	1.33792
Q9Y394-2	Isoform 2 of Dehydrogenase/reductase SDR family member 7 OS=Homo sapiens GN=DHRS7 - [DHRS7_HUMAN]	1	0.952091	0.927843	1.24875	1.19619	1.40749	0.959978	1.28414	+	2.07617	1.33768
B9A018	U4/U6.U5 tri-snRNP-associated protein 2 OS=Homo sapiens GN=USP39 PE=1 SV=1 - [B9A018_HUMAN]	1	0.998237	0.964563	1.25192	1.22358	1.4877	0.9876	1.32107	+	1.77279	1.33766
P12235	ADP/ATP translocase 1 OS=Homo sapiens GN=SLC25A4 PE=1 SV=4 - [ADT1_HUMAN]	1	1.04098	1.06415	1.45588	1.36868	1.32409	1.03504	1.38288	+	2.89616	1.33606
P04003	C4b-binding protein alpha chain OS=Homo sapiens GN=C4BPA PE=1 SV=2 - [C4BPA_HUMAN]	1	1.01005	0.946907	1.34262	1.35182	1.25541	0.985653	1.31662	+	3.08937	1.33578
A0A087WZF1	Lipoma-preferred partner OS=Homo sapiens GN=LPP PE=1 SV=1 - [A0A087WZF1_HUMAN]	1	0.903144	0.959137	1.12545	1.21539	1.48236	0.954094	1.2744	+	1.35154	1.33572
G3XAL9	Solute carrier family 12 (Sodium/potassium/chloride transporters), member 2, isoform CRA_a OS=Homo sapiens GN=SLC12A2 PE=1 SV=1 - [G3XAL9_HUMAN]	1	0.893063	0.837575	1.07138	1.3578	1.21344	0.910213	1.21421	+	1.47665	1.33398
F8WF50	Rab-like protein 3 OS=Homo sapiens GN=RABL3 PE=1 SV=1 - [F8WF50_HUMAN]	1	1.15504	0.991204	1.46051	1.5346	1.19834	1.04875	1.39782	+	1.41313	1.33284
P80723	Brain acid soluble protein 1 OS=Homo sapiens GN=BASP1 PE=1 SV=2 - [BASP1_HUMAN]	1	1.0475	1.03723	1.40224	1.40914	1.29648	1.02825	1.36929	+	3.01686	1.33167
Q9Y5U2-2	Isoform 2 of Protein TSSC4 OS=Homo sapiens GN=TSSC4 - [TSSC4_HUMAN]	1	1.09719	1.10496	1.49116	1.35685	1.41522	1.06738	1.42108	+	2.62821	1.33137
Q9BTT0-3	Isoform 3 of Acidic leucine-rich nuclear phosphoprotein 32 family member E OS=Homo sapiens GN=ANP32E - [AN32E_HUMAN]	1	1.17385	1.03515	1.33075	1.28917	1.64681	1.06967	1.42224	+	1.32288	1.32961
B4DI03	Signal peptidase complex catalytic subunit SEC11 OS=Homo sapiens GN=SEC11C PE=1 SV=1 - [B4DI03_HUMAN]	1	1.07685	1.23836	1.41922	1.37786	1.6107	1.10507	1.46926	+	1.65363	1.32956
A0A096LPI6	Uncharacterized protein (Fragment) OS=Homo sapiens PE=4 SV=2 - [A0A096LPI6_HUMAN]	1	0.977164	1.04271	1.3023	1.32427	1.38798	1.00662	1.33818	+	3.30584	1.32938
Q8NB37	Parkinson disease 7 domain-containing protein 1 OS=Homo sapiens GN=PDDC1 PE=1 SV=1 - [PDDC1_HUMAN]	1	0.892923	0.785381	1.24564	1.18056	1.13356	0.892768	1.18659	+	1.86336	1.32911
O43823	A-kinase anchor protein 8 OS=Homo sapiens GN=AKAP8 PE=1 SV=1 - [AKAP8_HUMAN]	1	0.984958	0.90768	1.49278	1.19699	1.1537	0.964213	1.28116	+	1.34358	1.32871
O14744-5	Isoform 5 of Protein arginine N-methyltransferase 5 OS=Homo sapiens GN=PRMT5 - [ANM5_HUMAN]	1	1.13965	1.13943	1.45895	1.47347	1.421	1.09303	1.45114	+	2.72704	1.32763
C9JBY0	Bromodomain-containing protein 9 (Fragment) OS=Homo sapiens GN=BRD9 PE=1 SV=1 - [C9JBY0_HUMAN]	1	1.15911	0.973816	1.39501	1.53635	1.22721	1.04431	1.38619	+	1.48738	1.32737
P01116-2	Isoform 2B of GTPase KRas OS=Homo sapiens GN=KRAS - [RASK_HUMAN]	1	1.00586	1.09234	1.29004	1.36998	1.45228	1.03273	1.37077	+	2.43362	1.32733
A0A140TA76	Protein LSM14 homolog A (Fragment) OS=Homo sapiens GN=LSM14A PE=1 SV=1 - [A0A140TA76_HUMAN]	1	1.10344	1.06708	1.50203	1.39449	1.31129	1.05684	1.4026	+	2.27069	1.32716
E9PFK5	Nucleolar protein 14 OS=Homo sapiens GN=NOP14 PE=1 SV=1 - [E9PFK5_HUMAN]	1	1.20762	1.0877	1.49653	1.46873	1.40442	1.09844	1.45656	+	2.25058	1.32603
Q9UNF0-2	Isoform 2 of Protein kinase C and casein kinase substrate in neurons protein 2 OS=Homo sapiens GN=PACSIN2 - [PACN2_HUMAN]	1	1.07006	1.04829	1.409	1.34354	1.37701	1.03945	1.37652	+	3.56202	1.32428
H0YII4	Protein DDI1 homolog 2 (Fragment) OS=Homo sapiens GN=DDI2 PE=1 SV=1 - [H0YII4_HUMAN]	1	0.900798	0.888552	1.07905	1.27395	1.34005	0.929783	1.23102	+	1.60615	1.32399
P61011	Signal recognition particle 54 kDa protein OS=Homo sapiens GN=SRP54 PE=1 SV=1 - [SRP54_HUMAN]	1	1.04999	1.03343	1.34206	1.37635	1.35955	1.02781	1.35932	+	4.31786	1.32254
G3XAC1	Solute carrier family 26 member 6 OS=Homo sapiens GN=SLC26A6 PE=1 SV=1 - [G3XAC1_HUMAN]	1	1.20083	1.20238	1.30081	1.53786	1.66207	1.1344	1.50024	+	1.36212	1.3225
P05362	Intercellular adhesion molecule 1 OS=Homo sapiens GN=ICAM1 PE=1 SV=2 - [ICAM1_HUMAN]	1	0.974669	0.930618	1.26731	1.25721	1.31437	0.968429	1.27963	+	3.49933	1.32135
P07237	Protein disulfide-isomerase OS=Homo sapiens GN=P4HB PE=1 SV=3 - [PDIA1_HUMAN]	1	1.04345	1.05831	1.31561	1.35676	1.42575	1.03392	1.36604	+	3.08812	1.32122
Q8N3C0	Activating signal cointegrator 1 complex subunit 3 OS=Homo sapiens GN=ASCC3 PE=1 SV=3 - [ASCC3_HUMAN]	1	1.0286	1.15733	1.31602	1.34258	1.55065	1.06198	1.40308	+	1.73795	1.32119
Q9HD20-2	Isoform B of Manganese-transporting ATPase 13A1 OS=Homo sapiens GN=ATP13A1 - [AT131_HUMAN]	1	0.932127	0.945246	1.28648	1.26535	1.2489	0.959125	1.26691	+	3.71021	1.3209
Q08209-3	Isoform 3 of Serine/threonine-protein phosphatase 2B catalytic subunit alpha isoform OS=Homo sapiens GN=PPP3CA - [PP2BA_HUMAN]	1	1.08094	1.19566	1.42727	1.53671	1.36406	1.0922	1.44268	+	2.00386	1.32089
H0YFS9	Glycolipid transfer protein (Fragment) OS=Homo sapiens GN=GLTP PE=1 SV=1 - [H0YFS9_HUMAN]	1	1.00977	1.00902	1.30948	1.3003	1.37562	1.00627	1.32847	+	3.75407	1.32019
P01137	Transforming growth factor beta-1 OS=Homo sapiens GN=TGFB1 PE=1 SV=2 - [TGFB1_HUMAN]	1	0.947029	0.888295	1.23448	1.26881	1.23933	0.945108	1.24754	+	3.05432	1.32
K7EIJ0	WW domain-binding protein 2 (Fragment) OS=Homo sapiens GN=WBP2 PE=1 SV=1 - [K7EIJ0_HUMAN]	1	0.870514	1.00824	1.25148	1.17876	1.36803	0.959584	1.26609	+	1.90583	1.31942
Q9UHY7	Enolase-phosphatase E1 OS=Homo sapiens GN=ENOPH1 PE=1 SV=1 - [ENOPH_HUMAN]	1	1.16222	1.17935	1.54143	1.42522	1.43915	1.11385	1.4686	+	2.1938	1.31849
Q9UKK6	NTF2-related export protein 1 OS=Homo sapiens GN=NXT1 PE=1 SV=1 - [NXT1_HUMAN]	1	0.823456	0.856497	1.22569	1.19855	1.10787	0.893318	1.17737	+	1.92548	1.31797
P54577	Tyrosine--tRNA ligase, cytoplasmic OS=Homo sapiens GN=YARS PE=1 SV=4 - [SYYC_HUMAN]	1	1.00723	1.05177	1.35351	1.3359	1.34188	1.01967	1.34377	+	4.35146	1.31785
Q9P2E9-2	Isoform 1 of Ribosome-binding protein 1 OS=Homo sapiens GN=RRBP1 - [RRBP1_HUMAN]	1	1.04289	1.08006	1.40816	1.29376	1.41293	1.04098	1.37162	+	2.72727	1.31762
M0R3F6	SURP and G-patch domain-containing protein 2 OS=Homo sapiens GN=SUGP2 PE=1 SV=1 - [M0R3F6_HUMAN]	1	1.01717	1.0536	1.35476	1.49306	1.19494	1.02359	1.34759	+	1.68109	1.31653
Q9ULW0	Targeting protein for Xklp2 OS=Homo sapiens GN=TPX2 PE=1 SV=2 - [TPX2_HUMAN]	1	1.02126	1.05005	1.45739	1.26462	1.32137	1.02377	1.34779	+	2.27105	1.3165
P08195-2	Isoform 2 of 4F2 cell-surface antigen heavy chain OS=Homo sapiens GN=SLC3A2 - [4F2_HUMAN]	1	1.0462	1.09426	1.47203	1.36309	1.29902	1.04682	1.37804	+	2.34999	1.31641
I3L2C7	Gem-associated protein 4 OS=Homo sapiens GN=GEMIN4 PE=1 SV=1 - [I3L2C7_HUMAN]	1	1.05126	1.23328	1.37519	1.50046	1.44755	1.09485	1.44107	+	1.91595	1.31623
P68402	Platelet-activating factor acetylhydrolase IB subunit beta OS=Homo sapiens GN=PAFAH1B2 PE=1 SV=1 - [PA1B2_HUMAN]	1	1.10023	1.16032	1.23025	1.42856	1.63211	1.08685	1.43031	+	1.28743	1.31601
Q06210-2	Isoform 2 of Glutamine--fructose-6-phosphate aminotransferase [isomerizing] 1 OS=Homo sapiens GN=GFPT1 - [GFPT1_HUMAN]	1	1.08133	1.1455	1.3843	1.33387	1.52809	1.07561	1.41542	+	2.04126	1.31592
Q6WKZ4-2	Isoform 4 of Rab11 family-interacting protein 1 OS=Homo sapiens GN=RAB11FIP1 - [RFIP1_HUMAN]	1	0.93596	1.02001	1.27729	1.25559	1.35596	0.985323	1.29628	+	2.84537	1.31559
Q8N806	Putative E3 ubiquitin-protein ligase UBR7 OS=Homo sapiens GN=UBR7 PE=1 SV=2 - [UBR7_HUMAN]	1	1.04395	0.946633	1.26986	1.32422	1.33801	0.996862	1.3107	+	3.06793	1.31483
Q9NXG2	THUMP domain-containing protein 1 OS=Homo sapiens GN=THUMPD1 PE=1 SV=2 - [THUM1_HUMAN]	1	1.03188	0.975819	1.2527	1.27266	1.42834	1.00257	1.3179	+	2.25952	1.31452
O95373	Importin-7 OS=Homo sapiens GN=IPO7 PE=1 SV=1 - [IPO7_HUMAN]	1	1.0669	1.15541	1.27496	1.46674	1.49358	1.0741	1.41176	+	1.83015	1.31437
Q9UPT9-2	Isoform 2 of Ubiquitin carboxyl-terminal hydrolase 22 OS=Homo sapiens GN=USP22 - [UBP22_HUMAN]	1	0.900331	0.943503	1.17535	1.15889	1.40339	0.947945	1.24588	+	1.62204	1.3143
P46013	Proliferation marker protein Ki-67 OS=Homo sapiens GN=MKI67 PE=1 SV=2 - [KI67_HUMAN]	1	1.02546	1.02171	1.37796	1.26273	1.36229	1.01572	1.33432	+	3.00263	1.31367
Q8TF05-2	Isoform 2 of Serine/threonine-protein phosphatase 4 regulatory subunit 1 OS=Homo sapiens GN=PPP4R1 - [PP4R1_HUMAN]	1	1.00432	1.07306	1.3653	1.26295	1.41328	1.02579	1.34718	+	2.51298	1.31331
P50402	Emerin OS=Homo sapiens GN=EMD PE=1 SV=1 - [EMD_HUMAN]	1	1.00417	0.996852	1.22989	1.26994	1.441	1.00034	1.31361	+	2.07465	1.31316
Q00765	Receptor expression-enhancing protein 5 OS=Homo sapiens GN=REEP5 PE=1 SV=3 - [REEP5_HUMAN]	1	0.908981	0.900499	1.21008	1.18998	1.28478	0.936493	1.22828	+	2.60999	1.31157
C9JTA6	SWI/SNF-related matrix-associated actin-dependent regulator of chromatin subfamily B member 1 (Fragment) OS=Homo sapiens GN=SMARCB1 PE=1 SV=1 - [C9JTA6_HUMAN]	1	0.986673	0.93268	1.21639	1.28171	1.32845	0.973117	1.27552	+	2.84932	1.31076
Q9UHD1	Cysteine and histidine-rich domain-containing protein 1 OS=Homo sapiens GN=CHORDC1 PE=1 SV=2 - [CHRD1_HUMAN]	1	1.03752	0.931232	1.25671	1.26261	1.37129	0.989583	1.29687	+	2.49664	1.31052
Q9BXP5-5	Isoform 5 of Serrate RNA effector molecule homolog OS=Homo sapiens GN=SRRT - [SRRT_HUMAN]	1	1.18987	1.22328	1.55227	1.53529	1.37973	1.13771	1.4891	+	1.78016	1.30886
Q9P035	Very-long-chain (3R)-3-hydroxyacyl-CoA dehydratase 3 OS=Homo sapiens GN=HACD3 PE=1 SV=2 - [HACD3_HUMAN]	1	1.01392	1.06265	1.3797	1.32123	1.32263	1.02552	1.34119	+	3.51112	1.30781
P04150-16	Isoform Alpha-D3 of Glucocorticoid receptor OS=Homo sapiens GN=NR3C1 - [GCR_HUMAN]	1	0.966223	1.11809	1.40905	1.4381	1.18562	1.0281	1.34426	+	1.57738	1.30752
Q96DE0-3	Isoform 3 of U8 snoRNA-decapping enzyme OS=Homo sapiens GN=NUDT16 - [NUD16_HUMAN]	1	0.984213	0.923589	1.26341	1.21048	1.32782	0.969267	1.26724	+	2.71429	1.30742
P32969	60S ribosomal protein L9 OS=Homo sapiens GN=RPL9 PE=1 SV=1 - [RL9_HUMAN]	1	0.982323	1.00331	1.36798	1.28706	1.24041	0.99521	1.29848	+	2.8815	1.30473
Q9H330-3	Isoform 3 of Transmembrane protein 245 OS=Homo sapiens GN=TMEM245 - [TM245_HUMAN]	1	1.04436	1.08216	1.53041	1.376	1.17257	1.04218	1.35966	+	1.39277	1.30463
P16615-2	Isoform 2 of Sarcoplasmic/endoplasmic reticulum calcium ATPase 2 OS=Homo sapiens GN=ATP2A2 - [AT2A2_HUMAN]	1	1.04913	1.0443	1.38761	1.30911	1.33667	1.03115	1.34446	+	3.4517	1.30385
P78417	Glutathione S-transferase omega-1 OS=Homo sapiens GN=GSTO1 PE=1 SV=2 - [GSTO1_HUMAN]	1	0.918644	1.05412	1.30059	1.39372	1.1777	0.99092	1.29067	+	1.81225	1.3025
Q9H089	Large subunit GTPase 1 homolog OS=Homo sapiens GN=LSG1 PE=1 SV=2 - [LSG1_HUMAN]	1	1.15388	1.25595	1.51072	1.3666	1.56104	1.13661	1.47945	+	1.65375	1.30163
O14734	Acyl-coenzyme A thioesterase 8 OS=Homo sapiens GN=ACOT8 PE=1 SV=1 - [ACOT8_HUMAN]	1	0.986153	0.854535	1.2229	1.20698	1.2674	0.946896	1.23243	+	2.3403	1.30155
P15121	Aldose reductase OS=Homo sapiens GN=AKR1B1 PE=1 SV=3 - [ALDR_HUMAN]	1	0.96595	0.933845	1.2378	1.23265	1.30345	0.966598	1.25796	+	3.21605	1.30143
Q8WUM0	Nuclear pore complex protein Nup133 OS=Homo sapiens GN=NUP133 PE=1 SV=2 - [NU133_HUMAN]	1	0.93609	1.04807	1.32589	1.18008	1.37767	0.99472	1.29454	+	1.9471	1.30141
P62913-2	Isoform 2 of 60S ribosomal protein L11 OS=Homo sapiens GN=RPL11 - [RL11_HUMAN]	1	0.940168	0.907716	0.717911	0.725788	0.748988	0.949295	0.730896	+	2.80192	0.769936
P50213	Isocitrate dehydrogenase [NAD] subunit alpha, mitochondrial OS=Homo sapiens GN=IDH3A PE=1 SV=1 - [IDH3A_HUMAN]	1	0.859519	0.871358	0.770483	0.664612	0.666491	0.910292	0.700529	+	1.67399	0.769565
P31150	Rab GDP dissociation inhibitor alpha OS=Homo sapiens GN=GDI1 PE=1 SV=2 - [GDIA_HUMAN]	1	1.00903	1.10362	0.816603	0.817483	0.760893	1.03755	0.798326	+	2.48523	0.769434
P09493-4	Isoform 4 of Tropomyosin alpha-1 chain OS=Homo sapiens GN=TPM1 - [TPM1_HUMAN]	1	1.04648	1.02461	0.75005	0.841197	0.771594	1.0237	0.787614	+	2.81803	0.76938
P56134-4	Isoform 4 of ATP synthase subunit f, mitochondrial OS=Homo sapiens GN=ATP5J2 - [ATPK_HUMAN]	1	0.932203	1.07689	0.761624	0.791201	0.76152	1.00303	0.771448	+	2.24252	0.769118
Q9BV86	N-terminal Xaa-Pro-Lys N-methyltransferase 1 OS=Homo sapiens GN=NTMT1 PE=1 SV=3 - [NTM1A_HUMAN]	1	0.974245	0.858994	0.666551	0.744794	0.767666	0.944413	0.726337	+	1.83142	0.769088
Q99720	Sigma non-opioid intracellular receptor 1 OS=Homo sapiens GN=SIGMAR1 PE=1 SV=1 - [SGMR1_HUMAN]	1	1.13429	1.04654	0.735382	0.787766	0.923067	1.06027	0.815405	+	1.63542	0.769054
P84103-2	Isoform 2 of Serine/arginine-rich splicing factor 3 OS=Homo sapiens GN=SRSF3 - [SRSF3_HUMAN]	1	0.947633	0.987927	0.8145	0.741064	0.701176	0.97852	0.752247	+	2.4512	0.76876
Q9GZT4	Serine racemase OS=Homo sapiens GN=SRR PE=1 SV=1 - [SRR_HUMAN]	1	0.948315	0.859893	0.692171	0.700315	0.766118	0.93607	0.719535	+	1.9968	0.768676
A0A0A0MRE5	Arf-GAP with SH3 domain, ANK repeat and PH domain-containing protein 1 OS=Homo sapiens GN=ASAP1 PE=1 SV=1 - [A0A0A0MRE5_HUMAN]	1	1.16509	1.24296	0.973542	0.852663	0.793019	1.13602	0.873074	+	1.37662	0.768538
P31930	Cytochrome b-c1 complex subunit 1, mitochondrial OS=Homo sapiens GN=UQCRC1 PE=1 SV=3 - [QCR1_HUMAN]	1	1.03061	0.990137	0.789424	0.764539	0.766312	1.00692	0.773425	+	4.05051	0.76811
Q16698-2	Isoform 2 of 2,4-dienoyl-CoA reductase, mitochondrial OS=Homo sapiens GN=DECR1 - [DECR_HUMAN]	1	1.06999	1.00824	0.853579	0.769018	0.741357	1.02608	0.787984	+	2.3848	0.767956
P60983	Glia maturation factor beta OS=Homo sapiens GN=GMFB PE=1 SV=2 - [GMFB_HUMAN]	1	0.985232	0.918011	0.812183	0.734529	0.682824	0.967748	0.743179	+	2.11321	0.767947
E9PN17	ATP synthase subunit g, mitochondrial OS=Homo sapiens GN=ATP5L PE=1 SV=1 - [E9PN17_HUMAN]	1	0.982335	0.872101	0.74156	0.741731	0.708073	0.951479	0.730455	+	2.22128	0.767705
Q99496-2	Isoform 2 of E3 ubiquitin-protein ligase RING2 OS=Homo sapiens GN=RNF2 - [RING2_HUMAN]	1	0.927746	0.966818	0.837372	0.695602	0.688927	0.964855	0.740634	+	1.88189	0.767612
H7C0T1	Uncharacterized protein C7orf50 (Fragment) OS=Homo sapiens GN=C7orf50 PE=1 SV=1 - [H7C0T1_HUMAN]	1	0.936905	1.00914	0.839783	0.678848	0.742467	0.982016	0.753699	+	1.92856	0.767502
A0A1W2PPZ5	Transcription elongation factor A protein 1 OS=Homo sapiens GN=TCEA1 PE=1 SV=1 - [A0A1W2PPZ5_HUMAN]	1	0.955814	0.881674	0.755853	0.759225	0.660863	0.945829	0.725313	+	2.02097	0.766854
P14618-2	Isoform M1 of Pyruvate kinase PKM OS=Homo sapiens GN=PKM - [KPYM_HUMAN]	1	0.896292	0.900514	0.839456	0.649298	0.65487	0.932269	0.714541	+	1.42553	0.766454
Q10567-2	Isoform B of AP-1 complex subunit beta-1 OS=Homo sapiens GN=AP1B1 - [AP1B1_HUMAN]	1	1.09891	1.2474	0.925043	0.815397	0.822334	1.11544	0.854258	+	1.50679	0.765848
P11279	Lysosome-associated membrane glycoprotein 1 OS=Homo sapiens GN=LAMP1 PE=1 SV=3 - [LAMP1_HUMAN]	1	0.982675	0.962964	0.760258	0.700531	0.792372	0.98188	0.751054	+	2.87218	0.764914
H0YJV2	Serine palmitoyltransferase 2 (Fragment) OS=Homo sapiens GN=SPTLC2 PE=1 SV=1 - [H0YJV2_HUMAN]	1	0.993946	0.971349	0.786687	0.698709	0.781796	0.988432	0.755731	+	2.83561	0.764576
P26440-2	Isoform 2 of Isovaleryl-CoA dehydrogenase, mitochondrial OS=Homo sapiens GN=IVD - [IVD_HUMAN]	1	0.906179	0.833723	0.658002	0.706005	0.730281	0.9133	0.698096	+	1.82487	0.764367
O95816	BAG family molecular chaperone regulator 2 OS=Homo sapiens GN=BAG2 PE=1 SV=1 - [BAG2_HUMAN]	1	0.95912	0.914098	0.762276	0.683669	0.74975	0.957739	0.731898	+	2.53723	0.764194
P39019	40S ribosomal protein S19 OS=Homo sapiens GN=RPS19 PE=1 SV=2 - [RS19_HUMAN]	1	0.921612	0.927399	0.705741	0.721783	0.749429	0.94967	0.725651	+	2.86279	0.764109
Q9Y248	DNA replication complex GINS protein PSF2 OS=Homo sapiens GN=GINS2 PE=1 SV=1 - [PSF2_HUMAN]	1	0.924127	0.966649	0.849105	0.693602	0.665467	0.963592	0.736058	+	1.68845	0.763869
Q9Y6A9	Signal peptidase complex subunit 1 OS=Homo sapiens GN=SPCS1 PE=1 SV=4 - [SPCS1_HUMAN]	1	1.02745	0.881955	0.82364	0.658885	0.739502	0.969802	0.740675	+	1.6089	0.763738
Q96FN4-2	Isoform 2 of Copine-2 OS=Homo sapiens GN=CPNE2 - [CPNE2_HUMAN]	1	1.23515	1.03761	0.815394	0.773372	0.909393	1.09092	0.83272	+	1.44121	0.763319
P13073	Cytochrome c oxidase subunit 4 isoform 1, mitochondrial OS=Homo sapiens GN=COX4I1 PE=1 SV=1 - [COX41_HUMAN]	1	0.989573	1.00467	0.800933	0.759128	0.724641	0.99808	0.761567	+	3.33399	0.763032
Q5BKZ1	DBIRD complex subunit ZNF326 OS=Homo sapiens GN=ZNF326 PE=1 SV=2 - [ZN326_HUMAN]	1	1.06271	0.975224	0.842399	0.737723	0.73718	1.01265	0.772434	+	2.27584	0.762785
O75874	Isocitrate dehydrogenase [NADP] cytoplasmic OS=Homo sapiens GN=IDH1 PE=1 SV=2 - [IDHC_HUMAN]	1	0.988924	0.980048	0.840725	0.764515	0.65917	0.989658	0.754803	+	1.94406	0.762691
O95302	Peptidyl-prolyl cis-trans isomerase FKBP9 OS=Homo sapiens GN=FKBP9 PE=1 SV=2 - [FKBP9_HUMAN]	1	0.884743	0.890083	0.69929	0.688565	0.727441	0.924942	0.705099	+	2.29966	0.762317
Q9HCN4-3	Isoform 3 of GPN-loop GTPase 1 OS=Homo sapiens GN=GPN1 - [GPN1_HUMAN]	1	1.16362	1.06153	0.857004	0.750081	0.851291	1.07505	0.819459	+	1.90868	0.762252
P62273	40S ribosomal protein S29 OS=Homo sapiens GN=RPS29 PE=1 SV=2 - [RS29_HUMAN]	1	0.944702	0.886651	0.69881	0.75197	0.705762	0.943784	0.718847	+	2.44346	0.761665
Q9H3U1-2	Isoform 2 of Protein unc-45 homolog A OS=Homo sapiens GN=UNC45A - [UN45A_HUMAN]	1	0.995318	1.02406	0.771938	0.735843	0.791228	1.00646	0.766336	+	3.69071	0.761417
P98179	RNA-binding protein 3 OS=Homo sapiens GN=RBM3 PE=1 SV=1 - [RBM3_HUMAN]	1	0.841766	0.89531	0.668653	0.639483	0.775844	0.912359	0.69466	+	1.60227	0.761389
O60313	Dynamin-like 120 kDa protein, mitochondrial OS=Homo sapiens GN=OPA1 PE=1 SV=3 - [OPA1_HUMAN]	1	1.01544	0.995749	0.807853	0.717319	0.765665	1.00373	0.763612	+	3.06433	0.760774
Q8NFQ8	Torsin-1A-interacting protein 2 OS=Homo sapiens GN=TOR1AIP2 PE=1 SV=1 - [TOIP2_HUMAN]	1	0.911355	0.821751	0.712367	0.63704	0.729732	0.911035	0.693046	+	1.68405	0.760724
O95478	Ribosome biogenesis protein NSA2 homolog OS=Homo sapiens GN=NSA2 PE=1 SV=1 - [NSA2_HUMAN]	1	0.93522	0.940032	0.78486	0.727334	0.672927	0.958417	0.728374	+	2.40626	0.759976
P35269	General transcription factor IIF subunit 1 OS=Homo sapiens GN=GTF2F1 PE=1 SV=2 - [T2FA_HUMAN]	1	1.10649	1.05938	0.919313	0.75168	0.734291	1.05529	0.801761	+	1.72245	0.759754
A0A1W2PPT5	DNA-directed RNA polymerase subunit beta OS=Homo sapiens GN=POLR2B PE=1 SV=1 - [A0A1W2PPT5_HUMAN]	1	0.986998	1.08864	0.797913	0.818747	0.71877	1.02521	0.778477	+	2.29933	0.759334
Q9BZK7	F-box-like/WD repeat-containing protein TBL1XR1 OS=Homo sapiens GN=TBL1XR1 PE=1 SV=1 - [TBL1R_HUMAN]	1	1.04457	0.984472	0.864156	0.697815	0.737643	1.00968	0.766538	+	1.98664	0.759189
P30685	HLA class I histocompatibility antigen, B-35 alpha chain OS=Homo sapiens GN=HLA-B PE=1 SV=1 - [1B35_HUMAN]	1	1.04908	0.995865	0.71338	0.791944	0.805588	1.01498	0.770304	+	2.73177	0.758935
Q00587-2	Isoform 2 of Cdc42 effector protein 1 OS=Homo sapiens GN=CDC42EP1 - [BORG5_HUMAN]	1	0.934633	0.850909	0.713888	0.643471	0.756612	0.928514	0.704657	+	1.83589	0.758908
P61204	ADP-ribosylation factor 3 OS=Homo sapiens GN=ARF3 PE=1 SV=2 - [ARF3_HUMAN]	1	0.994652	0.963219	0.75392	0.738982	0.75147	0.985957	0.748124	+	4.36514	0.75878
Q9NVS2	28S ribosomal protein S18a, mitochondrial OS=Homo sapiens GN=MRPS18A PE=1 SV=1 - [RT18A_HUMAN]	1	0.874369	0.821021	0.648242	0.64865	0.746918	0.898463	0.68127	+	1.59656	0.758262
Q9H9Y2	Ribosome production factor 1 OS=Homo sapiens GN=RPF1 PE=1 SV=2 - [RPF1_HUMAN]	1	0.915772	1.05114	0.616668	0.784925	0.846753	0.988971	0.749449	+	1.40781	0.757807
Q05639	Elongation factor 1-alpha 2 OS=Homo sapiens GN=EEF1A2 PE=1 SV=1 - [EF1A2_HUMAN]	1	1.10506	1.0588	0.825229	0.760787	0.810809	1.05462	0.798942	+	2.67681	0.757564
P54886-2	Isoform Short of Delta-1-pyrroline-5-carboxylate synthase OS=Homo sapiens GN=ALDH18A1 - [P5CS_HUMAN]	1	1.0395	1.06387	0.851887	0.77638	0.721957	1.03446	0.783408	+	2.40421	0.757311
Q14181	DNA polymerase alpha subunit B OS=Homo sapiens GN=POLA2 PE=1 SV=2 - [DPOA2_HUMAN]	1	0.792259	0.835836	0.659149	0.621616	0.709049	0.876032	0.663271	+	1.45066	0.757131
C9JG87	39S ribosomal protein L39, mitochondrial (Fragment) OS=Homo sapiens GN=MRPL39 PE=1 SV=1 - [C9JG87_HUMAN]	1	1.01989	1.03151	0.739471	0.700691	0.869645	1.01713	0.769936	+	2.05078	0.756969
P14854	Cytochrome c oxidase subunit 6B1 OS=Homo sapiens GN=COX6B1 PE=1 SV=2 - [CX6B1_HUMAN]	1	0.891913	0.888573	0.681194	0.613188	0.809446	0.926829	0.701276	+	1.52696	0.75664
A0A0C4DGX4	Cullin-1 OS=Homo sapiens GN=CUL1 PE=1 SV=1 - [A0A0C4DGX4_HUMAN]	1	1.04407	1.11365	0.83228	0.755266	0.801378	1.05257	0.796308	+	2.51829	0.756537
H0Y4Z7	Carnitine O-acetyltransferase (Fragment) OS=Homo sapiens GN=CRAT PE=1 SV=1 - [H0Y4Z7_HUMAN]	1	0.879003	0.932155	0.761533	0.688313	0.675912	0.937053	0.708586	+	2.18228	0.756186
Q8NCN5	Pyruvate dehydrogenase phosphatase regulatory subunit, mitochondrial OS=Homo sapiens GN=PDPR PE=1 SV=2 - [PDPR_HUMAN]	1	1.11857	1.05664	0.849038	0.81565	0.735773	1.0584	0.800154	+	2.23983	0.756003
Q9P000-2	Isoform 2 of COMM domain-containing protein 9 OS=Homo sapiens GN=COMMD9 - [COMD9_HUMAN]	1	0.961467	0.895821	0.785309	0.700551	0.674236	0.952429	0.720032	+	2.1667	0.755995
O43929-2	Isoform 2 of Origin recognition complex subunit 4 OS=Homo sapiens GN=ORC4 - [ORC4_HUMAN]	1	1.00974	0.858251	0.771621	0.691061	0.704631	0.955997	0.722437	+	1.88167	0.75569
Q9Y2T2	AP-3 complex subunit mu-1 OS=Homo sapiens GN=AP3M1 PE=1 SV=1 - [AP3M1_HUMAN]	1	0.991683	0.961703	0.71409	0.678149	0.838645	0.984462	0.743628	+	2.06837	0.755365
O60493	Sorting nexin-3 OS=Homo sapiens GN=SNX3 PE=1 SV=3 - [SNX3_HUMAN]	1	0.932065	0.961826	0.791417	0.698972	0.695049	0.96463	0.728479	+	2.50439	0.75519
J3KSW8	Myosin phosphatase Rho-interacting protein (Fragment) OS=Homo sapiens GN=MPRIP PE=1 SV=1 - [J3KSW8_HUMAN]	1	1.14949	1.19755	0.841384	0.796639	0.889381	1.11568	0.842468	+	1.85936	0.755116
Q13838	Spliceosome RNA helicase DDX39B OS=Homo sapiens GN=DDX39B PE=1 SV=1 - [DX39B_HUMAN]	1	0.995269	0.994295	0.799604	0.723741	0.733834	0.996521	0.752393	+	3.28952	0.75502
E5RGS2	Receptor expression-enhancing protein OS=Homo sapiens GN=REEP4 PE=1 SV=1 - [E5RGS2_HUMAN]	1	0.979226	0.912384	0.738594	0.714633	0.72915	0.96387	0.727459	+	3.00738	0.754727
Q9H6Y2-2	Isoform 2 of WD repeat-containing protein 55 OS=Homo sapiens GN=WDR55 - [WDR55_HUMAN]	1	1.12389	1.05641	0.849007	0.740019	0.810953	1.0601	0.799993	+	2.2507	0.754639
Q9NZE8-2	Isoform 2 of 39S ribosomal protein L35, mitochondrial OS=Homo sapiens GN=MRPL35 - [RM35_HUMAN]	1	1.03025	0.882528	0.724785	0.74045	0.732148	0.970927	0.732461	+	2.20569	0.754393
Q7Z7L1	Schlafen family member 11 OS=Homo sapiens GN=SLFN11 PE=1 SV=2 - [SLN11_HUMAN]	1	1.12376	1.08386	0.701003	0.767014	0.951156	1.06921	0.806391	+	1.46472	0.754193
H3BPK8	Putative sodium-coupled neutral amino acid transporter 7 OS=Homo sapiens GN=SLC38A7 PE=1 SV=1 - [H3BPK8_HUMAN]	1	1.11962	0.974434	0.754448	0.698056	0.879701	1.03135	0.777402	+	1.65596	0.753771
Q9P016	Thymocyte nuclear protein 1 OS=Homo sapiens GN=THYN1 PE=1 SV=1 - [THYN1_HUMAN]	1	0.951076	0.948632	0.730537	0.691047	0.763546	0.966569	0.728377	+	3.05184	0.75357
P07951-2	Isoform 2 of Tropomyosin beta chain OS=Homo sapiens GN=TPM2 - [TPM2_HUMAN]	1	1.05009	1.00833	0.824012	0.703855	0.776304	1.01947	0.768057	+	2.55865	0.753389
P56537	Eukaryotic translation initiation factor 6 OS=Homo sapiens GN=EIF6 PE=1 SV=1 - [IF6_HUMAN]	1	0.929558	0.83303	0.61388	0.682677	0.783375	0.920863	0.69331	+	1.52248	0.752892
Q15398-3	Isoform 3 of Disks large-associated protein 5 OS=Homo sapiens GN=DLGAP5 - [DLGP5_HUMAN]	1	0.969454	1.02459	0.811591	0.700271	0.740328	0.998013	0.75073	+	2.61722	0.752225
Q99541	Perilipin-2 OS=Homo sapiens GN=PLIN2 PE=1 SV=2 - [PLIN2_HUMAN]	1	1.01076	0.930322	0.686262	0.655469	0.870484	0.980361	0.737405	+	1.55943	0.752177
P40425	Pre-B-cell leukemia transcription factor 2 OS=Homo sapiens GN=PBX2 PE=1 SV=2 - [PBX2_HUMAN]	1	1.04105	1.17464	0.89818	0.7715	0.748406	1.0719	0.806029	+	1.71143	0.751963
O43294-2	Isoform 2 of Transforming growth factor beta-1-induced transcript 1 protein OS=Homo sapiens GN=TGFB1I1 - [TGFI1_HUMAN]	1	1.07316	1.05559	0.809331	0.763823	0.779263	1.04292	0.784139	+	3.25652	0.751869
D3YTB1	60S ribosomal protein L32 (Fragment) OS=Homo sapiens GN=RPL32 PE=1 SV=1 - [D3YTB1_HUMAN]	1	0.935935	0.939272	0.793986	0.727307	0.638107	0.958403	0.7198	+	2.06262	0.751041
H3BNV7	Mitotic spindle-associated MMXD complex subunit MIP18 (Fragment) OS=Homo sapiens GN=FAM96B PE=1 SV=1 - [H3BNV7_HUMAN]	1	0.853913	0.844727	0.689587	0.645742	0.690787	0.899547	0.675372	+	1.88957	0.750791
P59998	Actin-related protein 2/3 complex subunit 4 OS=Homo sapiens GN=ARPC4 PE=1 SV=3 - [ARPC4_HUMAN]	1	0.961122	0.891521	0.721809	0.732523	0.686769	0.950881	0.7137	+	2.6247	0.750567
O95218-2	Isoform 2 of Zinc finger Ran-binding domain-containing protein 2 OS=Homo sapiens GN=ZRANB2 - [ZRAB2_HUMAN]	1	1.12335	1.05991	0.767389	0.822576	0.798127	1.06109	0.796031	+	2.61003	0.750201
Q92879-5	Isoform 5 of CUGBP Elav-like family member 1 OS=Homo sapiens GN=CELF1 - [CELF1_HUMAN]	1	1.11444	1.01062	0.769829	0.679137	0.894908	1.04169	0.781292	+	1.64111	0.750024
E9PKG6	Nucleobindin-2 OS=Homo sapiens GN=NUCB2 PE=1 SV=2 - [E9PKG6_HUMAN]	1	1.09187	0.962513	0.81974	0.785472	0.685167	1.01813	0.76346	+	1.98847	0.749865
Q9UK61-3	Isoform 3 of Protein TASOR OS=Homo sapiens GN=FAM208A - [TASOR_HUMAN]	1	1.24151	1.2471	0.895242	0.878683	0.838852	1.16287	0.870926	+	1.60818	0.748945
Q5SSJ5	Heterochromatin protein 1-binding protein 3 OS=Homo sapiens GN=HP1BP3 PE=1 SV=1 - [HP1B3_HUMAN]	1	1.09592	0.970606	0.79187	0.726626	0.778149	1.02218	0.765548	+	2.41233	0.748937
E9PH64	NADH dehydrogenase [ubiquinone] 1 beta subcomplex subunit 9 OS=Homo sapiens GN=NDUFB9 PE=1 SV=1 - [E9PH64_HUMAN]	1	1.00776	1.11683	0.803212	0.709987	0.826431	1.04153	0.779877	+	2.13963	0.74878
D6R9Z6	La-related protein 7 (Fragment) OS=Homo sapiens GN=LARP7 PE=1 SV=1 - [D6R9Z6_HUMAN]	1	1.14534	1.0557	0.775788	0.71512	0.905488	1.06701	0.798799	+	1.7242	0.748633
Q9BQ39	ATP-dependent RNA helicase DDX50 OS=Homo sapiens GN=DDX50 PE=1 SV=1 - [DDX50_HUMAN]	1	1.02316	0.960967	0.741103	0.782288	0.70909	0.994711	0.74416	+	3.0703	0.748117
O95983-2	Isoform 2 of Methyl-CpG-binding domain protein 3 OS=Homo sapiens GN=MBD3 - [MBD3_HUMAN]	1	0.861923	0.861507	0.729705	0.659372	0.648165	0.90781	0.67908	+	1.9122	0.748042
A0A087X1A5	Double-stranded RNA-binding protein Staufen homolog 1 OS=Homo sapiens GN=STAU1 PE=1 SV=1 - [A0A087X1A5_HUMAN]	1	0.997543	1.06364	0.761112	0.846467	0.681741	1.02039	0.763107	+	2.102	0.747858
P10599	Thioredoxin OS=Homo sapiens GN=TXN PE=1 SV=3 - [THIO_HUMAN]	1	0.962449	0.946617	0.702761	0.699356	0.773439	0.969689	0.725185	+	2.97235	0.747853
A0A087WXU5	Nucleolar protein of 40 kDa OS=Homo sapiens GN=ZCCHC17 PE=1 SV=1 - [A0A087WXU5_HUMAN]	1	0.858733	0.840227	0.66759	0.608291	0.741677	0.899653	0.672519	+	1.63351	0.747532
Q13033-2	Isoform Alpha of Striatin-3 OS=Homo sapiens GN=STRN3 - [STRN3_HUMAN]	1	0.981633	1.04636	0.743723	0.685425	0.833846	1.00933	0.754332	+	2.24304	0.747359
P62140	Serine/threonine-protein phosphatase PP1-beta catalytic subunit OS=Homo sapiens GN=PPP1CB PE=1 SV=3 - [PP1B_HUMAN]	1	1.12852	1.00903	0.745867	0.694653	0.904302	1.04585	0.781607	+	1.60419	0.747341
Q9BUI4	DNA-directed RNA polymerase III subunit RPC3 OS=Homo sapiens GN=POLR3C PE=1 SV=1 - [RPC3_HUMAN]	1	0.992574	1.0018	0.812439	0.6563	0.76907	0.998125	0.745936	+	2.24747	0.747337
B1AKV2	Ubiquinol-cytochrome-c reductase complex assembly factor 1 OS=Homo sapiens GN=UQCC1 PE=1 SV=1 - [B1AKV2_HUMAN]	1	0.938983	0.897475	0.738346	0.590926	0.788136	0.945486	0.705803	+	1.64925	0.746498
P30043	Flavin reductase (NADPH) OS=Homo sapiens GN=BLVRB PE=1 SV=3 - [BLVRB_HUMAN]	1	0.912628	0.913717	0.72573	0.68093	0.701896	0.942115	0.702852	+	2.78201	0.746036
D6RD69	GTP-binding protein SAR1b (Fragment) OS=Homo sapiens GN=SAR1B PE=1 SV=1 - [D6RD69_HUMAN]	1	1.03738	0.966467	0.72098	0.802206	0.717234	1.00128	0.746807	+	2.74619	0.745852
Q13825-2	Isoform 2 of Methylglutaconyl-CoA hydratase, mitochondrial OS=Homo sapiens GN=AUH - [AUHM_HUMAN]	1	0.88075	0.940964	0.736892	0.688246	0.678786	0.940571	0.701308	+	2.45263	0.745619
Q68E01-4	Isoform 4 of Integrator complex subunit 3 OS=Homo sapiens GN=INTS3 - [INT3_HUMAN]	1	0.996936	0.9462	0.785858	0.683618	0.724107	0.981045	0.731194	+	2.71614	0.745322
P40222	Alpha-taxilin OS=Homo sapiens GN=TXLNA PE=1 SV=3 - [TXLNA_HUMAN]	1	1.00648	1.04142	0.765385	0.746554	0.759529	1.01596	0.757156	+	4.29595	0.745262
Q8WUH2	Transforming growth factor-beta receptor-associated protein 1 OS=Homo sapiens GN=TGFBRAP1 PE=1 SV=1 - [TGFA1_HUMAN]	1	0.986528	0.896355	0.712338	0.680868	0.754972	0.960961	0.716059	+	2.48433	0.745149
Q16629-3	Isoform 3 of Serine/arginine-rich splicing factor 7 OS=Homo sapiens GN=SRSF7 - [SRSF7_HUMAN]	1	0.878237	0.77463	0.67867	0.65605	0.640808	0.884289	0.658509	+	1.57149	0.744676
O75381-2	Isoform 2 of Peroxisomal membrane protein PEX14 OS=Homo sapiens GN=PEX14 - [PEX14_HUMAN]	1	1.0299	1.0566	0.818388	0.794265	0.685496	1.02883	0.76605	+	2.40272	0.744584
F8VUA6	60S ribosomal protein L18 (Fragment) OS=Homo sapiens GN=RPL18 PE=1 SV=1 - [F8VUA6_HUMAN]	1	0.821419	0.791462	0.635973	0.670163	0.639148	0.87096	0.648428	+	1.55276	0.744498
P23193	Transcription elongation factor A protein 1 OS=Homo sapiens GN=TCEA1 PE=1 SV=2 - [TCEA1_HUMAN]	1	0.959184	0.956182	0.717983	0.722359	0.729871	0.971789	0.723404	+	4.16049	0.744404
Q5T8V1	Carnosine N-methyltransferase (Fragment) OS=Homo sapiens GN=CARNMT1 PE=1 SV=1 - [Q5T8V1_HUMAN]	1	0.894667	1.18229	0.784445	0.745672	0.760178	1.02565	0.763432	+	1.4382	0.74434
Q15050	Ribosome biogenesis regulatory protein homolog OS=Homo sapiens GN=RRS1 PE=1 SV=2 - [RRS1_HUMAN]	1	0.972966	0.835898	0.740743	0.666366	0.683079	0.936288	0.69673	+	1.90182	0.744141
J3QR09	Ribosomal protein L19 OS=Homo sapiens GN=RPL19 PE=1 SV=1 - [J3QR09_HUMAN]	1	0.942559	0.897863	0.808408	0.678137	0.626592	0.946807	0.704379	+	1.76778	0.743952
Q9Y3T9	Nucleolar complex protein 2 homolog OS=Homo sapiens GN=NOC2L PE=1 SV=4 - [NOC2L_HUMAN]	1	1.04106	1.06226	0.807792	0.726026	0.774516	1.03444	0.769444	+	3.04481	0.743827
P35268	60S ribosomal protein L22 OS=Homo sapiens GN=RPL22 PE=1 SV=2 - [RL22_HUMAN]	1	0.95934	0.885434	0.748197	0.697196	0.668101	0.948258	0.704498	+	2.40041	0.742939
P50479	PDZ and LIM domain protein 4 OS=Homo sapiens GN=PDLIM4 PE=1 SV=2 - [PDLI4_HUMAN]	1	0.983965	0.980024	0.754331	0.683968	0.763469	0.987996	0.733923	+	3.22133	0.74284
P82932	28S ribosomal protein S6, mitochondrial OS=Homo sapiens GN=MRPS6 PE=1 SV=3 - [RT06_HUMAN]	1	0.939405	0.904293	0.714567	0.667791	0.729498	0.947899	0.703952	+	2.72023	0.742645
Q52LJ0-2	Isoform 2 of Protein FAM98B OS=Homo sapiens GN=FAM98B - [FA98B_HUMAN]	1	1.11965	1.01881	0.767902	0.847347	0.715457	1.04615	0.776902	+	2.1389	0.74263
K7EQ02	DAZ-associated protein 1 (Fragment) OS=Homo sapiens GN=DAZAP1 PE=1 SV=2 - [K7EQ02_HUMAN]	1	1.01873	1.04799	0.7908	0.69562	0.786872	1.02224	0.757764	+	2.8278	0.741278
A0A0A0MTI6	Elongation of very long chain fatty acids protein OS=Homo sapiens GN=ELOVL5 PE=1 SV=1 - [A0A0A0MTI6_HUMAN]	1	1.05114	0.992639	0.784312	0.717631	0.752941	1.01459	0.751628	+	3.22878	0.740819
K7EN45	Peptidyl-prolyl cis-trans isomerase (Fragment) OS=Homo sapiens GN=PIN1 PE=1 SV=1 - [K7EN45_HUMAN]	1	1.03405	0.888276	0.673765	0.80723	0.683175	0.974109	0.72139	+	1.83036	0.740564
Q8WTV0-4	Isoform 4 of Scavenger receptor class B member 1 OS=Homo sapiens GN=SCARB1 - [SCRB1_HUMAN]	1	0.973863	1.00084	0.707534	0.686295	0.807862	0.991568	0.733897	+	2.58549	0.740138
O14579-3	Isoform 3 of Coatomer subunit epsilon OS=Homo sapiens GN=COPE - [COPE_HUMAN]	1	0.909395	0.826501	0.707685	0.662455	0.652912	0.911965	0.674351	+	1.9637	0.739448
Q9NQZ2	Something about silencing protein 10 OS=Homo sapiens GN=UTP3 PE=1 SV=1 - [SAS10_HUMAN]	1	1.18635	1.09744	0.708324	0.933109	0.786406	1.0946	0.80928	+	1.54565	0.739339
P00505	Aspartate aminotransferase, mitochondrial OS=Homo sapiens GN=GOT2 PE=1 SV=3 - [AATM_HUMAN]	1	1.01089	1.00535	0.774734	0.731283	0.723616	1.00542	0.743211	+	4.0668	0.739205
Q9Y5J1	U3 small nucleolar RNA-associated protein 18 homolog OS=Homo sapiens GN=UTP18 PE=1 SV=3 - [UTP18_HUMAN]	1	0.984863	0.980248	0.675923	0.731697	0.781528	0.98837	0.729716	+	2.94351	0.738302
O95336	6-phosphogluconolactonase OS=Homo sapiens GN=PGLS PE=1 SV=2 - [6PGL_HUMAN]	1	0.941867	0.959627	0.668455	0.71934	0.753431	0.967165	0.713742	+	2.96329	0.737973
F8W1U7	ADP-ribosylation factor GTPase-activating protein 1 (Fragment) OS=Homo sapiens GN=ARFGAP1 PE=1 SV=1 - [F8W1U7_HUMAN]	1	1.03711	0.972362	0.734459	0.732155	0.752796	1.00316	0.739803	+	3.72829	0.737473
O00743	Serine/threonine-protein phosphatase 6 catalytic subunit OS=Homo sapiens GN=PPP6C PE=1 SV=1 - [PPP6_HUMAN]	1	1.02604	0.926567	0.798713	0.698154	0.679312	0.984201	0.725393	+	2.25727	0.737037
H0YJN0	Ena/VASP-like protein (Fragment) OS=Homo sapiens GN=EVL PE=1 SV=1 - [H0YJN0_HUMAN]	1	0.89335	0.869519	0.619054	0.66615	0.750827	0.920956	0.678677	+	1.91674	0.736927
Q9NX70	Mediator of RNA polymerase II transcription subunit 29 OS=Homo sapiens GN=MED29 PE=1 SV=1 - [MED29_HUMAN]	1	1.02592	0.978719	0.756914	0.757401	0.699731	1.00155	0.738015	+	3.44291	0.736873
Q9H6S3	Epidermal growth factor receptor kinase substrate 8-like protein 2 OS=Homo sapiens GN=EPS8L2 PE=1 SV=2 - [ES8L2_HUMAN]	1	1.02478	1.00332	0.773142	0.700868	0.757206	1.00937	0.743739	+	3.47451	0.736835
P78345	Ribonuclease P protein subunit p38 OS=Homo sapiens GN=RPP38 PE=1 SV=2 - [RPP38_HUMAN]	1	0.975522	1.11366	0.777414	0.74253	0.754518	1.02973	0.758154	+	2.46437	0.736265
A0A0G2JIS2	Histone-lysine N-methyltransferase EHMT2 OS=Homo sapiens GN=EHMT2 PE=1 SV=1 - [A0A0G2JIS2_HUMAN]	1	1.07884	1.112	0.777085	0.79101	0.780858	1.06361	0.782984	+	2.95563	0.736157
H3BP78	Fanconi anemia group I protein (Fragment) OS=Homo sapiens GN=FANCI PE=1 SV=1 - [H3BP78_HUMAN]	1	1.0646	0.999297	0.769044	0.677758	0.806807	1.0213	0.751203	+	2.44721	0.735536
O14735-3	Isoform 3 of CDP-diacylglycerol--inositol 3-phosphatidyltransferase OS=Homo sapiens GN=CDIPT - [CDIPT_HUMAN]	1	0.828853	0.836237	0.72271	0.60838	0.628098	0.888363	0.653063	+	1.62787	0.735131
H0YAN8	Rho guanine nucleotide exchange factor 10 (Fragment) OS=Homo sapiens GN=ARHGEF10 PE=1 SV=1 - [H0YAN8_HUMAN]	1	1.10188	1.14226	0.943596	0.763692	0.675555	1.08138	0.794281	+	1.48583	0.734507
E7EW84	Exocyst complex component 6 OS=Homo sapiens GN=EXOC6 PE=1 SV=1 - [E7EW84_HUMAN]	1	1.01795	0.86023	0.736354	0.708481	0.665752	0.959393	0.703529	+	2.04582	0.733306
P35250-2	Isoform 2 of Replication factor C subunit 2 OS=Homo sapiens GN=RFC2 - [RFC2_HUMAN]	1	0.936776	0.968065	0.759442	0.669437	0.699658	0.96828	0.709512	+	2.8891	0.732755
I3L2Q8	Leucine carboxyl methyltransferase 1 (Fragment) OS=Homo sapiens GN=LCMT1 PE=1 SV=1 - [I3L2Q8_HUMAN]	1	0.896323	1.10569	0.772018	0.721299	0.705985	1.00067	0.7331	+	1.86476	0.732609
P28331	NADH-ubiquinone oxidoreductase 75 kDa subunit, mitochondrial OS=Homo sapiens GN=NDUFS1 PE=1 SV=3 - [NDUS1_HUMAN]	1	1.03241	1.02011	0.718423	0.735148	0.782409	1.01751	0.745327	+	3.66036	0.732501
P60953	Cell division control protein 42 homolog OS=Homo sapiens GN=CDC42 PE=1 SV=2 - [CDC42_HUMAN]	1	1.01385	0.926741	0.69684	0.722143	0.734646	0.980197	0.717876	+	3.06934	0.732379
O43660	Pleiotropic regulator 1 OS=Homo sapiens GN=PLRG1 PE=1 SV=1 - [PLRG1_HUMAN]	1	1.05649	1.02325	0.825653	0.761282	0.668243	1.02658	0.751726	+	2.31909	0.732262
Q8NE01	Metal transporter CNNM3 OS=Homo sapiens GN=CNNM3 PE=1 SV=1 - [CNNM3_HUMAN]	1	1.03503	1.01037	0.674356	0.72417	0.827094	1.01513	0.741873	+	2.38965	0.730816
K7EN05	Transcription elongation factor 1 homolog OS=Homo sapiens GN=ELOF1 PE=1 SV=1 - [K7EN05_HUMAN]	1	0.831686	0.892242	0.655212	0.665082	0.668671	0.907976	0.662988	+	2.11341	0.730182
Q96FS4	Signal-induced proliferation-associated protein 1 OS=Homo sapiens GN=SIPA1 PE=1 SV=1 - [SIPA1_HUMAN]	1	0.992478	0.994486	0.783426	0.69405	0.702819	0.995655	0.726765	+	3.15073	0.729937
Q96SK2-3	Isoform 3 of Transmembrane protein 209 OS=Homo sapiens GN=TMEM209 - [TM209_HUMAN]	1	1.1209	1.10463	0.905507	0.745812	0.70303	1.07518	0.784783	+	1.7978	0.729908
Q9UHD1-2	Isoform 2 of Cysteine and histidine-rich domain-containing protein 1 OS=Homo sapiens GN=CHORDC1 - [CHRD1_HUMAN]	1	0.948344	0.904386	0.765742	0.711314	0.604732	0.95091	0.693929	+	2.02864	0.729753
P24752	Acetyl-CoA acetyltransferase, mitochondrial OS=Homo sapiens GN=ACAT1 PE=1 SV=1 - [THIL_HUMAN]	1	1.02873	0.969023	0.815182	0.688018	0.684153	0.99925	0.729118	+	2.36403	0.729665
C9IZG4	Protein CutA OS=Homo sapiens GN=CUTA PE=1 SV=1 - [C9IZG4_HUMAN]	1	0.847398	0.773625	0.624131	0.645025	0.642989	0.873675	0.637382	+	1.61463	0.729541
Q9Y6Y8	SEC23-interacting protein OS=Homo sapiens GN=SEC23IP PE=1 SV=1 - [S23IP_HUMAN]	1	1.03302	1.07117	0.781015	0.733321	0.75018	1.03473	0.754839	+	3.45062	0.729503
K7ESE5	Leydig cell tumor 10 kDa protein homolog OS=Homo sapiens GN=C19orf53 PE=1 SV=1 - [K7ESE5_HUMAN]	1	0.94312	0.88973	0.652833	0.745795	0.667302	0.944283	0.688643	+	2.39685	0.729276
Q9GZU8	Protein FAM192A OS=Homo sapiens GN=FAM192A PE=1 SV=1 - [F192A_HUMAN]	1	0.961318	0.963943	0.722488	0.684919	0.723834	0.975087	0.710413	+	3.91983	0.728564
E7EUL7	Sperm-specific antigen 2 OS=Homo sapiens GN=SSFA2 PE=1 SV=1 - [E7EUL7_HUMAN]	1	0.928732	0.859837	0.715639	0.641161	0.673803	0.929523	0.676868	+	2.27653	0.728189
Q86UY6	N-alpha-acetyltransferase 40 OS=Homo sapiens GN=NAA40 PE=1 SV=1 - [NAA40_HUMAN]	1	0.975049	0.943964	0.762642	0.677184	0.685094	0.973004	0.708307	+	2.94813	0.727959
Q9BTW9	Tubulin-specific chaperone D OS=Homo sapiens GN=TBCD PE=1 SV=2 - [TBCD_HUMAN]	1	1.05124	1.19793	0.793714	0.733771	0.837104	1.08305	0.788196	+	1.9448	0.727756
P10636-3	Isoform Tau-A of Microtubule-associated protein tau OS=Homo sapiens GN=MAPT - [TAU_HUMAN]	1	1.03424	1.00276	0.827255	0.69232	0.690161	1.01234	0.736579	+	2.38705	0.7276
Q5SVL2	Caspase-7 (Fragment) OS=Homo sapiens GN=CASP7 PE=1 SV=1 - [Q5SVL2_HUMAN]	1	0.959028	0.848894	0.765429	0.643149	0.632628	0.935974	0.680402	+	1.83447	0.726945
Q2T9J0-2	Isoform 2 of Peroxisomal leader peptide-processing protease OS=Homo sapiens GN=TYSND1 - [TYSD1_HUMAN]	1	1.05862	0.941175	0.833492	0.651429	0.69531	0.999932	0.726744	+	1.87604	0.726793
Q12846	Syntaxin-4 OS=Homo sapiens GN=STX4 PE=1 SV=2 - [STX4_HUMAN]	1	0.911911	0.924815	0.734923	0.675656	0.651055	0.945575	0.687211	+	2.65222	0.726765
Q6IAA8	Ragulator complex protein LAMTOR1 OS=Homo sapiens GN=LAMTOR1 PE=1 SV=2 - [LTOR1_HUMAN]	1	0.855854	0.842396	0.743003	0.607798	0.609734	0.899417	0.653512	+	1.66089	0.726595
Q9BZE1	39S ribosomal protein L37, mitochondrial OS=Homo sapiens GN=MRPL37 PE=1 SV=2 - [RM37_HUMAN]	1	0.982366	0.91914	0.730545	0.669472	0.708128	0.967169	0.702715	+	3.02015	0.726569
Q15007-2	Isoform 2 of Pre-mRNA-splicing regulator WTAP OS=Homo sapiens GN=WTAP - [FL2D_HUMAN]	1	0.839027	0.865297	0.670472	0.64937	0.642818	0.901441	0.65422	+	2.09152	0.725749
D6REB0	Calcium-binding and coiled-coil domain-containing protein 2 (Fragment) OS=Homo sapiens GN=CALCOCO2 PE=1 SV=1 - [D6REB0_HUMAN]	1	1.03764	1.09887	0.852392	0.65419	0.769543	1.0455	0.758709	+	1.95266	0.72569
P30154-4	Isoform 4 of Serine/threonine-protein phosphatase 2A 65 kDa regulatory subunit A beta isoform OS=Homo sapiens GN=PPP2R1B - [2AAB_HUMAN]	1	1.06264	1.06732	0.789061	0.778848	0.703459	1.04332	0.757123	+	2.93167	0.725686
P82914	28S ribosomal protein S15, mitochondrial OS=Homo sapiens GN=MRPS15 PE=1 SV=1 - [RT15_HUMAN]	1	0.892698	0.818676	0.738249	0.533881	0.694748	0.903791	0.655626	+	1.41858	0.725418
Q9BT25-3	Isoform 3 of HAUS augmin-like complex subunit 8 OS=Homo sapiens GN=HAUS8 - [HAUS8_HUMAN]	1	0.843651	0.855454	0.653386	0.683608	0.620471	0.899702	0.652488	+	2.00633	0.725227
Q6PJ69	Tripartite motif-containing protein 65 OS=Homo sapiens GN=TRIM65 PE=1 SV=3 - [TRI65_HUMAN]	1	0.894206	0.901508	0.681886	0.618538	0.726149	0.931905	0.675525	+	2.28583	0.724886
Q8IVL0-3	Isoform 3 of Neuron navigator 3 OS=Homo sapiens GN=NAV3 - [NAV3_HUMAN]	1	1.03516	0.835143	0.662389	0.678716	0.738797	0.956767	0.693301	+	1.79196	0.724629
H0Y4W2	Transformation/transcription domain-associated protein (Fragment) OS=Homo sapiens GN=TRRAP PE=1 SV=1 - [H0Y4W2_HUMAN]	1	1.13935	0.998856	0.77319	0.680832	0.819343	1.04607	0.757788	+	2.01691	0.724414
P84077	ADP-ribosylation factor 1 OS=Homo sapiens GN=ARF1 PE=1 SV=2 - [ARF1_HUMAN]	1	1.08856	1.05336	0.831161	0.838521	0.605478	1.04731	0.758387	+	1.63519	0.724128
Q9HB71-3	Isoform 3 of Calcyclin-binding protein OS=Homo sapiens GN=CACYBP - [CYBP_HUMAN]	1	0.984907	0.902273	0.782943	0.743466	0.561277	0.962393	0.695895	+	1.62993	0.723088
O00764	Pyridoxal kinase OS=Homo sapiens GN=PDXK PE=1 SV=1 - [PDXK_HUMAN]	1	0.975985	0.851108	0.814926	0.643087	0.582924	0.942364	0.680312	+	1.45811	0.721921
P46100-2	Isoform 1 of Transcriptional regulator ATRX OS=Homo sapiens GN=ATRX - [ATRX_HUMAN]	1	1.06922	1.15689	0.729112	0.690394	0.90896	1.07537	0.776155	+	1.6753	0.721756
Q6ZS17-2	Isoform 2 of Protein FAM65A OS=Homo sapiens GN=FAM65A - [FA65A_HUMAN]	1	1.07509	1.11226	0.819266	0.713934	0.766422	1.06245	0.766541	+	2.56191	0.721484
Q96C86	m7GpppX diphosphatase OS=Homo sapiens GN=DCPS PE=1 SV=2 - [DCPS_HUMAN]	1	1.20083	0.961781	0.697182	0.743978	0.840315	1.0542	0.760492	+	1.58184	0.721393
Q9Y6D9	Mitotic spindle assembly checkpoint protein MAD1 OS=Homo sapiens GN=MAD1L1 PE=1 SV=2 - [MD1L1_HUMAN]	1	0.957908	0.957442	0.750896	0.62761	0.724056	0.971783	0.700854	+	2.60551	0.721204
G5E9X1	Integrator complex subunit 6 OS=Homo sapiens GN=INTS6 PE=1 SV=1 - [G5E9X1_HUMAN]	1	0.84162	0.855778	0.639617	0.63784	0.666194	0.899133	0.647884	+	2.09013	0.720565
Q8IZ07	Ankyrin repeat domain-containing protein 13A OS=Homo sapiens GN=ANKRD13A PE=1 SV=3 - [AN13A_HUMAN]	1	0.969353	0.849833	0.706277	0.59736	0.727736	0.939729	0.677124	+	1.89847	0.720552
Q9ULW3	Activator of basal transcription 1 OS=Homo sapiens GN=ABT1 PE=1 SV=1 - [ABT1_HUMAN]	1	1.10485	0.922357	0.75686	0.672377	0.750402	1.00907	0.726546	+	2.04818	0.720015
C9J5X1	Tyrosine-protein kinase receptor OS=Homo sapiens GN=IGF1R PE=1 SV=1 - [C9J5X1_HUMAN]	1	1.12923	1.26088	0.815887	0.754287	0.866443	1.13004	0.812205	+	1.74716	0.71874
O15160-2	Isoform 2 of DNA-directed RNA polymerases I and III subunit RPAC1 OS=Homo sapiens GN=POLR1C - [RPAC1_HUMAN]	1	1.00943	0.976542	0.762182	0.686728	0.694763	0.995323	0.714558	+	3.38984	0.717916
E7ENR5	U3 small nucleolar ribonucleoprotein protein IMP4 (Fragment) OS=Homo sapiens GN=IMP4 PE=1 SV=1 - [E7ENR5_HUMAN]	1	0.780568	0.869523	0.654483	0.596463	0.651178	0.883364	0.634042	+	1.70108	0.717758
P40763-3	Isoform 3 of Signal transducer and activator of transcription 3 OS=Homo sapiens GN=STAT3 - [STAT3_HUMAN]	1	1.09084	1.03751	0.842587	0.697711	0.704215	1.04278	0.748171	+	2.25793	0.717477
Q9BTX1-6	Isoform 6 of Nucleoporin NDC1 OS=Homo sapiens GN=NDC1 - [NDC1_HUMAN]	1	0.99004	1.0081	0.688622	0.672806	0.789413	0.99938	0.716947	+	2.80568	0.717392
Q6UVK1	Chondroitin sulfate proteoglycan 4 OS=Homo sapiens GN=CSPG4 PE=1 SV=2 - [CSPG4_HUMAN]	1	1.11433	1.28711	0.852724	0.801819	0.783614	1.13382	0.812719	+	1.69432	0.716797
P19387	DNA-directed RNA polymerase II subunit RPB3 OS=Homo sapiens GN=POLR2C PE=1 SV=2 - [RPB3_HUMAN]	1	0.882857	0.867877	0.682674	0.604397	0.684579	0.916911	0.657216	+	2.20226	0.716772
O75179-6	Isoform 6 of Ankyrin repeat domain-containing protein 17 OS=Homo sapiens GN=ANKRD17 - [ANR17_HUMAN]	1	1.1085	1.10777	0.867587	0.687571	0.749896	1.07209	0.768351	+	2.04792	0.716685
Q9H9B4	Sideroflexin-1 OS=Homo sapiens GN=SFXN1 PE=1 SV=4 - [SFXN1_HUMAN]	1	0.997716	0.89077	0.693857	0.673336	0.702529	0.962829	0.689908	+	2.74195	0.716543
H0YL91	Activating signal cointegrator 1 OS=Homo sapiens GN=TRIP4 PE=1 SV=1 - [H0YL91_HUMAN]	1	1.24434	1.23061	0.830221	0.787509	0.868664	1.15832	0.828798	+	1.78761	0.715517
Q7Z4G1	COMM domain-containing protein 6 OS=Homo sapiens GN=COMMD6 PE=1 SV=1 - [COMD6_HUMAN]	1	1.09487	1.04107	0.710438	0.861524	0.671765	1.04531	0.747909	+	2.01207	0.71549
P61313	60S ribosomal protein L15 OS=Homo sapiens GN=RPL15 PE=1 SV=2 - [RL15_HUMAN]	1	1.01883	0.974344	0.766615	0.679474	0.692105	0.997725	0.712732	+	3.15914	0.714357
Q7L5Y1-7	Isoform 7 of Mitochondrial enolase superfamily member 1 OS=Homo sapiens GN=ENOSF1 - [ENOF1_HUMAN]	1	1.03799	1.0865	0.761882	0.6954	0.774294	1.0415	0.743859	+	2.97835	0.714219
Q13111-2	Isoform 2 of Chromatin assembly factor 1 subunit A OS=Homo sapiens GN=CHAF1A - [CAF1A_HUMAN]	1	1.10837	1.11163	0.653539	0.737032	0.908839	1.07333	0.76647	+	1.66955	0.714105
Q9H0B6	Kinesin light chain 2 OS=Homo sapiens GN=KLC2 PE=1 SV=1 - [KLC2_HUMAN]	1	0.926831	0.809462	0.697648	0.570534	0.685642	0.912098	0.651275	+	1.71733	0.714041
Q71U36-2	Isoform 2 of Tubulin alpha-1A chain OS=Homo sapiens GN=TUBA1A - [TBA1A_HUMAN]	1	1.10314	1.05137	0.830924	0.787201	0.633146	1.0515	0.750424	+	1.96437	0.71367
Q02818	Nucleobindin-1 OS=Homo sapiens GN=NUCB1 PE=1 SV=4 - [NUCB1_HUMAN]	1	1.16233	1.10447	0.87642	0.817029	0.634457	1.08893	0.775969	+	1.64297	0.712598
Q8N1B4	Vacuolar protein sorting-associated protein 52 homolog OS=Homo sapiens GN=VPS52 PE=1 SV=1 - [VPS52_HUMAN]	1	0.991248	0.992497	0.761104	0.674317	0.688656	0.994582	0.708026	+	3.35059	0.711883
O95861	3'(2'),5'-bisphosphate nucleotidase 1 OS=Homo sapiens GN=BPNT1 PE=1 SV=1 - [BPNT1_HUMAN]	1	0.95269	0.948534	0.698936	0.666349	0.699809	0.967074	0.688365	+	3.82666	0.711802
F8VV56	CD63 antigen OS=Homo sapiens GN=CD63 PE=1 SV=1 - [F8VV56_HUMAN]	1	0.818277	0.829615	0.567	0.644571	0.671173	0.882631	0.627581	+	1.73062	0.711034
F5GXU9	2-oxoisovalerate dehydrogenase subunit alpha, mitochondrial (Fragment) OS=Homo sapiens GN=BCKDHA PE=4 SV=1 - [F5GXU9_HUMAN]	1	0.89671	0.925955	0.62161	0.598177	0.786655	0.940888	0.668814	+	1.81857	0.710833
Q12792-4	Isoform 4 of Twinfilin-1 OS=Homo sapiens GN=TWF1 - [TWF1_HUMAN]	1	0.901007	0.833415	0.666176	0.635487	0.641645	0.911474	0.647769	+	2.23077	0.710683
P49207	60S ribosomal protein L34 OS=Homo sapiens GN=RPL34 PE=1 SV=3 - [RL34_HUMAN]	1	0.972563	0.935164	0.669743	0.580239	0.816378	0.969242	0.688787	+	1.76723	0.710645
B1AMU3	Exosome complex component CSL4 OS=Homo sapiens GN=EXOSC1 PE=1 SV=1 - [B1AMU3_HUMAN]	1	1.05285	0.963469	0.744483	0.624372	0.773772	1.00544	0.714209	+	2.28512	0.710345
O60684	Importin subunit alpha-7 OS=Homo sapiens GN=KPNA6 PE=1 SV=1 - [IMA7_HUMAN]	1	0.913882	0.831087	0.679192	0.600186	0.670153	0.91499	0.649844	+	2.07568	0.71022
S4R3D7	Calcium uptake protein 1, mitochondrial (Fragment) OS=Homo sapiens GN=MICU1 PE=1 SV=1 - [S4R3D7_HUMAN]	1	1.13382	1.07253	0.71872	0.730568	0.827621	1.06878	0.75897	+	2.40508	0.710127
Q9BU23-3	Isoform 3 of Lipase maturation factor 2 OS=Homo sapiens GN=LMF2 - [LMF2_HUMAN]	1	0.912175	0.930098	0.678813	0.700701	0.638161	0.947424	0.672558	+	2.97236	0.709881
P51809	Vesicle-associated membrane protein 7 OS=Homo sapiens GN=VAMP7 PE=1 SV=3 - [VAMP7_HUMAN]	1	0.962392	0.941203	0.658375	0.726949	0.675788	0.967865	0.687037	+	3.328	0.709848
Q8IYB7	DIS3-like exonuclease 2 OS=Homo sapiens GN=DIS3L2 PE=1 SV=4 - [DI3L2_HUMAN]	1	1.03607	1.17427	0.73912	0.801403	0.738054	1.07011	0.759526	+	2.25639	0.709764
H3BQA6	Cyclin-D1-binding protein 1 OS=Homo sapiens GN=CCNDBP1 PE=1 SV=1 - [H3BQA6_HUMAN]	1	1.09854	1.09201	0.869522	0.660219	0.732856	1.06351	0.754199	+	1.95751	0.70916
Q92572	AP-3 complex subunit sigma-1 OS=Homo sapiens GN=AP3S1 PE=1 SV=1 - [AP3S1_HUMAN]	1	0.967709	1.00836	0.683353	0.594124	0.831999	0.992022	0.703159	+	1.82771	0.708814
P62312	U6 snRNA-associated Sm-like protein LSm6 OS=Homo sapiens GN=LSM6 PE=1 SV=1 - [LSM6_HUMAN]	1	0.913036	0.923058	0.719195	0.653935	0.636432	0.945365	0.669854	+	2.74833	0.708567
P62280	40S ribosomal protein S11 OS=Homo sapiens GN=RPS11 PE=1 SV=3 - [RS11_HUMAN]	1	0.943399	0.882826	0.606578	0.726315	0.66942	0.942075	0.667438	+	2.32323	0.708477
P48059	LIM and senescent cell antigen-like-containing domain protein 1 OS=Homo sapiens GN=LIMS1 PE=1 SV=4 - [LIMS1_HUMAN]	1	0.990704	1.01889	0.736488	0.721993	0.673494	1.0032	0.710658	+	3.83093	0.708391
I3L2A3	Cytosolic Fe-S cluster assembly factor NARFL (Fragment) OS=Homo sapiens GN=NARFL PE=1 SV=1 - [I3L2A3_HUMAN]	1	1.10812	0.899169	0.700496	0.726947	0.701398	1.00243	0.709613	+	2.0644	0.707893
B7WPG3	Heterogeneous nuclear ribonucleoprotein L-like OS=Homo sapiens GN=HNRNPLL PE=1 SV=1 - [B7WPG3_HUMAN]	1	1.10673	0.878901	0.64163	0.624294	0.846569	0.995209	0.704164	+	1.39762	0.707554
P62873-2	Isoform 2 of Guanine nucleotide-binding protein G(I)/G(S)/G(T) subunit beta-1 OS=Homo sapiens GN=GNB1 - [GBB1_HUMAN]	1	0.953617	0.902809	0.593534	0.628096	0.798961	0.952142	0.67353	+	1.797	0.707384
O14949	Cytochrome b-c1 complex subunit 8 OS=Homo sapiens GN=UQCRQ PE=1 SV=4 - [QCR8_HUMAN]	1	0.924149	0.850535	0.647541	0.640124	0.674237	0.924895	0.653967	+	2.43866	0.707072
H0YCS3	BRCA2-interacting transcriptional repressor EMSY (Fragment) OS=Homo sapiens GN=EMSY PE=1 SV=8 - [H0YCS3_HUMAN]	1	1.0491	1.10135	0.794214	0.653768	0.775503	1.05015	0.741162	+	2.36924	0.705768
Q01469	Fatty acid-binding protein, epidermal OS=Homo sapiens GN=FABP5 PE=1 SV=3 - [FABP5_HUMAN]	1	1.00912	0.864464	0.615007	0.659156	0.753139	0.95786	0.675767	+	1.98167	0.705497
F2Z3I4	Arrestin domain-containing protein 1 OS=Homo sapiens GN=ARRDC1 PE=1 SV=1 - [F2Z3I4_HUMAN]	1	0.879502	0.975362	0.737326	0.645912	0.628274	0.951621	0.670504	+	2.31015	0.704591
P62310	U6 snRNA-associated Sm-like protein LSm3 OS=Homo sapiens GN=LSM3 PE=1 SV=2 - [LSM3_HUMAN]	1	0.979466	1.03223	0.740173	0.684839	0.696841	1.0039	0.707284	+	3.69851	0.704536
P49406	39S ribosomal protein L19, mitochondrial OS=Homo sapiens GN=MRPL19 PE=1 SV=2 - [RM19_HUMAN]	1	0.877478	0.791201	0.634024	0.587169	0.656995	0.88956	0.626062	+	1.83503	0.703788
A0A0G2JI36	HLA class I histocompatibility antigen, A-3 alpha chain OS=Homo sapiens GN=HLA-A PE=1 SV=1 - [A0A0G2JI36_HUMAN]	1	0.967648	0.881289	0.661648	0.634743	0.708303	0.949646	0.668231	+	2.60993	0.703663
Q9BVS4-2	Isoform 2 of Serine/threonine-protein kinase RIO2 OS=Homo sapiens GN=RIOK2 - [RIOK2_HUMAN]	1	0.927736	0.886556	0.692476	0.70132	0.585927	0.938098	0.659908	+	2.2997	0.703453
Q96IJ6	Mannose-1-phosphate guanyltransferase alpha OS=Homo sapiens GN=GMPPA PE=1 SV=1 - [GMPPA_HUMAN]	1	0.929371	1.01009	0.667874	0.723158	0.675816	0.97982	0.688949	+	3.15962	0.703138
Q96FJ2	Dynein light chain 2, cytoplasmic OS=Homo sapiens GN=DYNLL2 PE=1 SV=1 - [DYL2_HUMAN]	1	1.05626	0.902858	0.710246	0.799413	0.56971	0.986374	0.693123	+	1.65965	0.702698
Q9NP77-2	Isoform 2 of RNA polymerase II subunit A C-terminal domain phosphatase SSU72 OS=Homo sapiens GN=SSU72 - [SSU72_HUMAN]	1	0.85155	0.859967	0.635728	0.646905	0.622355	0.903839	0.634996	+	2.28045	0.702554
Q9NRR5	Ubiquilin-4 OS=Homo sapiens GN=UBQLN4 PE=1 SV=2 - [UBQL4_HUMAN]	1	1.03994	1.04436	0.781136	0.75263	0.632713	1.0281	0.72216	+	2.52058	0.702422
J3QSS7	Iron-sulfur cluster assembly 2 homolog, mitochondrial OS=Homo sapiens GN=ISCA2 PE=1 SV=1 - [J3QSS7_HUMAN]	1	1.00293	1.10548	0.776025	0.673606	0.733244	1.03614	0.727625	+	2.60168	0.702246
P29353-2	Isoform p52Shc of SHC-transforming protein 1 OS=Homo sapiens GN=SHC1 - [SHC1_HUMAN]	1	0.994744	0.947187	0.689803	0.677297	0.697982	0.980644	0.688361	+	4.09006	0.701948
Q96EY7	Pentatricopeptide repeat domain-containing protein 3, mitochondrial OS=Homo sapiens GN=PTCD3 PE=1 SV=3 - [PTCD3_HUMAN]	1	1.02093	0.964296	0.6585	0.642663	0.792068	0.995075	0.697744	+	2.39081	0.701197
Q9GZP8-2	Isoform 2 of Immortalization up-regulated protein OS=Homo sapiens GN=IMUP - [IMUP_HUMAN]	1	0.990379	1.01941	0.793774	0.673107	0.638703	1.00326	0.701861	+	2.49071	0.69958
Q9NZ63	Uncharacterized protein C9orf78 OS=Homo sapiens GN=C9orf78 PE=1 SV=1 - [CI078_HUMAN]	1	0.937196	0.824727	0.685185	0.59878	0.646178	0.920641	0.643381	+	2.08247	0.69884
Q8WUJ0	Serine/threonine/tyrosine-interacting protein OS=Homo sapiens GN=STYX PE=1 SV=1 - [STYX_HUMAN]	1	1.21113	1.16771	0.803824	0.803865	0.751905	1.12628	0.786531	+	2.15499	0.698344
Q01831-2	Isoform 2 of DNA repair protein complementing XP-C cells OS=Homo sapiens GN=XPC - [XPC_HUMAN]	1	1.05858	1.01502	0.750414	0.580527	0.815411	1.02453	0.715451	+	1.89165	0.698321
Q9Y3D9	28S ribosomal protein S23, mitochondrial OS=Homo sapiens GN=MRPS23 PE=1 SV=2 - [RT23_HUMAN]	1	0.949306	0.979738	0.67074	0.675312	0.6993	0.976348	0.681784	+	4.16732	0.6983
E2QRB3	Pyrroline-5-carboxylate reductase 1, isoform CRA_c OS=Homo sapiens GN=PYCR1 PE=1 SV=2 - [E2QRB3_HUMAN]	1	0.853643	0.841369	0.69086	0.574931	0.615736	0.898337	0.627176	+	1.94179	0.698152
Q8N5H3-4	Isoform 4 of Protein FAM89B OS=Homo sapiens GN=FAM89B - [FA89B_HUMAN]	1	1.16571	1.20772	0.767005	0.844123	0.743824	1.12447	0.784984	+	2.07267	0.698092
A0A0B4J220	Chromosome 11 open reading frame 48, isoform CRA_c OS=Homo sapiens GN=C11orf98 PE=1 SV=1 - [A0A0B4J220_HUMAN]	1	0.816438	0.859312	0.586273	0.537103	0.744354	0.891917	0.622577	+	1.4924	0.698021
Q13503	Mediator of RNA polymerase II transcription subunit 21 OS=Homo sapiens GN=MED21 PE=1 SV=1 - [MED21_HUMAN]	1	0.945836	1.10886	0.680742	0.6995	0.751432	1.01823	0.710558	+	2.37679	0.697836
F5GX77	Multifunctional methyltransferase subunit TRM112-like protein OS=Homo sapiens GN=TRMT112 PE=1 SV=1 - [F5GX77_HUMAN]	1	0.880269	0.785736	0.590109	0.63484	0.632652	0.888668	0.619201	+	1.87438	0.696774
O95251-2	Isoform 2 of Histone acetyltransferase KAT7 OS=Homo sapiens GN=KAT7 - [KAT7_HUMAN]	1	1.03012	0.97859	0.745007	0.64649	0.704179	1.0029	0.698559	+	3.15302	0.696539
F8VUX1	Nucleosome assembly protein 1-like 1 (Fragment) OS=Homo sapiens GN=NAP1L1 PE=1 SV=1 - [F8VUX1_HUMAN]	1	0.972073	0.977986	0.685154	0.761679	0.606203	0.983353	0.684345	+	2.55036	0.69593
A8MXL6	Protein SEC13 homolog OS=Homo sapiens GN=SEC13 PE=1 SV=1 - [A8MXL6_HUMAN]	1	0.912501	0.814273	0.665057	0.609628	0.620352	0.908925	0.631679	+	2.10307	0.694974
Q9UPY3-2	Isoform 2 of Endoribonuclease Dicer OS=Homo sapiens GN=DICER1 - [DICER_HUMAN]	1	0.997031	1.07555	0.752978	0.688216	0.693185	1.02419	0.71146	+	3.15694	0.694656
A0A0A6YYA0	Protein TMED7-TICAM2 OS=Homo sapiens GN=TMED7-TICAM2 PE=3 SV=1 - [A0A0A6YYA0_HUMAN]	1	1.07351	1.03078	0.697007	0.719771	0.739434	1.03476	0.718737	+	3.67522	0.694593
Q9UBB4	Ataxin-10 OS=Homo sapiens GN=ATXN10 PE=1 SV=1 - [ATX10_HUMAN]	1	0.947208	1.01706	0.629492	0.648928	0.780488	0.98809	0.686303	+	2.36179	0.694575
P08574	Cytochrome c1, heme protein, mitochondrial OS=Homo sapiens GN=CYC1 PE=1 SV=3 - [CY1_HUMAN]	1	0.996078	0.802708	0.679651	0.57989	0.681349	0.932929	0.646964	+	1.75738	0.693476
I3L2J0	Protein capicua homolog OS=Homo sapiens GN=CIC PE=1 SV=1 - [I3L2J0_HUMAN]	1	1.0553	1.18979	0.675742	0.836827	0.737346	1.0817	0.749971	+	1.97344	0.693326
M0R0F0	40S ribosomal protein S5 (Fragment) OS=Homo sapiens GN=RPS5 PE=1 SV=1 - [M0R0F0_HUMAN]	1	0.96079	0.975786	0.65198	0.710339	0.671038	0.978859	0.677786	+	3.89187	0.692425
Q53H82	Endoribonuclease LACTB2 OS=Homo sapiens GN=LACTB2 PE=1 SV=2 - [LACB2_HUMAN]	1	0.945831	1.08165	0.698141	0.627967	0.768425	1.00916	0.698178	+	2.27213	0.691841
P62330	ADP-ribosylation factor 6 OS=Homo sapiens GN=ARF6 PE=1 SV=2 - [ARF6_HUMAN]	1	0.897124	0.800915	0.613781	0.604708	0.64721	0.899346	0.6219	+	2.03407	0.691502
Q9UEY8-2	Isoform 1 of Gamma-adducin OS=Homo sapiens GN=ADD3 - [ADDG_HUMAN]	1	0.918669	1.12734	0.641821	0.63814	0.823912	1.01534	0.701291	+	1.6579	0.690696
O95671-3	Isoform 3 of N-acetylserotonin O-methyltransferase-like protein OS=Homo sapiens GN=ASMTL - [ASML_HUMAN]	1	1.19151	1.15177	0.750051	0.719496	0.838897	1.11443	0.769481	+	2.13722	0.69047
P98082-2	Isoform 2 of Disabled homolog 2 OS=Homo sapiens GN=DAB2 - [DAB2_HUMAN]	1	0.96233	1.05211	0.71197	0.770443	0.598228	1.00481	0.693547	+	2.2659	0.690227
O95298-2	Isoform 4 of NADH dehydrogenase [ubiquinone] 1 subunit C2 OS=Homo sapiens GN=NDUFC2 - [NDUC2_HUMAN]	1	0.97431	0.907741	0.709181	0.638868	0.639618	0.960684	0.662555	+	2.93326	0.68967
C9JK83	STAM-binding protein (Fragment) OS=Homo sapiens GN=STAMBP PE=1 SV=1 - [C9JK83_HUMAN]	1	1.11009	1.01063	0.711121	0.67854	0.762507	1.04024	0.717389	+	2.78374	0.689638
M0QX29	Serine--tRNA ligase, mitochondrial OS=Homo sapiens GN=SARS2 PE=4 SV=1 - [M0QX29_HUMAN]	1	1.02666	1.00904	0.701863	0.653693	0.73669	1.0119	0.697416	+	3.61803	0.689214
Q96LW7-2	Isoform 2 of Caspase recruitment domain-containing protein 19 OS=Homo sapiens GN=CARD19 - [CAR19_HUMAN]	1	1.05759	0.979961	0.735278	0.568496	0.789737	1.01252	0.697837	+	1.95343	0.689208
H3BMQ2	Probable ribosome biogenesis protein RLP24 (Fragment) OS=Homo sapiens GN=RSL24D1 PE=1 SV=1 - [H3BMQ2_HUMAN]	1	1.02455	0.834558	0.531314	0.667648	0.77084	0.953037	0.656601	+	1.49928	0.688956
A0A1B0GTJ7	Adenylosuccinate lyase OS=Homo sapiens GN=ADSL PE=1 SV=1 - [A0A1B0GTJ7_HUMAN]	1	1.04094	1.00792	0.682741	0.688511	0.729066	1.01629	0.700106	+	4.09673	0.688884
P55084	Trifunctional enzyme subunit beta, mitochondrial OS=Homo sapiens GN=HADHB PE=1 SV=3 - [ECHB_HUMAN]	1	0.967942	0.946852	0.6474	0.766444	0.589602	0.971598	0.667815	+	2.30003	0.687337
Q9UN37	Vacuolar protein sorting-associated protein 4A OS=Homo sapiens GN=VPS4A PE=1 SV=1 - [VPS4A_HUMAN]	1	1.02363	0.951743	0.784883	0.655231	0.60322	0.99179	0.681111	+	2.23187	0.686749
A0A087WW18	Protein archease (Fragment) OS=Homo sapiens GN=ZBTB8OS PE=1 SV=1 - [A0A087WW18_HUMAN]	1	1.03614	1.03586	0.729804	0.707364	0.67204	1.024	0.703069	+	3.9992	0.686591
P31947-2	Isoform 2 of 14-3-3 protein sigma OS=Homo sapiens GN=SFN - [1433S_HUMAN]	1	0.991629	0.925163	0.696501	0.693485	0.608956	0.972264	0.666314	+	2.92401	0.685322
P28370-2	Isoform 2 of Probable global transcription activator SNF2L1 OS=Homo sapiens GN=SMARCA1 - [SMCA1_HUMAN]	1	1.10391	0.963755	0.76511	0.672219	0.663252	1.02256	0.700194	+	2.42823	0.684746
F8WDD7	Actin-related protein 2/3 complex subunit 4 OS=Homo sapiens GN=ARPC4 PE=4 SV=1 - [F8WDD7_HUMAN]	1	0.875921	0.831537	0.606766	0.633806	0.613304	0.902486	0.617959	+	2.29376	0.68473
Q96DI7	U5 small nuclear ribonucleoprotein 40 kDa protein OS=Homo sapiens GN=SNRNP40 PE=1 SV=1 - [SNR40_HUMAN]	1	1.00115	0.986575	0.722516	0.637503	0.68554	0.995907	0.681853	+	3.63277	0.684655
C9JLU1	DNA-directed RNA polymerases I, II, and III subunit RPABC3 (Fragment) OS=Homo sapiens GN=POLR2H PE=1 SV=8 - [C9JLU1_HUMAN]	1	0.88449	0.818165	0.691545	0.603471	0.553809	0.900885	0.616275	+	1.88743	0.684077
Q8N983-4	Isoform 4 of 39S ribosomal protein L43, mitochondrial OS=Homo sapiens GN=MRPL43 - [RM43_HUMAN]	1	0.938819	0.988184	0.728794	0.619465	0.653389	0.975668	0.667216	+	2.93078	0.683856
Q5SXM2	snRNA-activating protein complex subunit 4 OS=Homo sapiens GN=SNAPC4 PE=1 SV=1 - [SNPC4_HUMAN]	1	1.0669	1.01528	0.709228	0.652266	0.745271	1.02739	0.702255	+	3.18493	0.683533
Q8NAF0	Zinc finger protein 579 OS=Homo sapiens GN=ZNF579 PE=1 SV=2 - [ZN579_HUMAN]	1	0.993451	1.03847	0.636349	0.678667	0.7569	1.01064	0.690639	+	2.96306	0.683368
Q9BVG4	Protein PBDC1 OS=Homo sapiens GN=PBDC1 PE=1 SV=1 - [PBDC1_HUMAN]	1	0.982329	0.916721	0.631402	0.636544	0.712698	0.96635	0.660215	+	2.95619	0.683205
Q9UL25	Ras-related protein Rab-21 OS=Homo sapiens GN=RAB21 PE=1 SV=3 - [RAB21_HUMAN]	1	0.93301	0.944557	0.670691	0.658374	0.636703	0.959189	0.655256	+	3.72697	0.683135
Q6PIW4-2	Isoform 2 of Fidgetin-like protein 1 OS=Homo sapiens GN=FIGNL1 - [FIGL1_HUMAN]	1	1.07082	1.13494	0.745819	0.688218	0.755242	1.06859	0.729759	+	2.80619	0.682918
Q69YN2	CWF19-like protein 1 OS=Homo sapiens GN=CWF19L1 PE=1 SV=2 - [C19L1_HUMAN]	1	1.02773	0.983315	0.746292	0.713825	0.595232	1.00368	0.685116	+	2.5828	0.682604
P80217	Interferon-induced 35 kDa protein OS=Homo sapiens GN=IFI35 PE=1 SV=5 - [IN35_HUMAN]	1	1.06294	1.0301	0.63691	0.790391	0.683858	1.03101	0.70372	+	2.58611	0.682554
Q8NCA5-2	Isoform 2 of Protein FAM98A OS=Homo sapiens GN=FAM98A - [FA98A_HUMAN]	1	0.992207	0.993548	0.567159	0.736576	0.733806	0.995252	0.67918	+	2.31216	0.68242
P31937	3-hydroxyisobutyrate dehydrogenase, mitochondrial OS=Homo sapiens GN=HIBADH PE=1 SV=2 - [3HIDH_HUMAN]	1	0.928437	0.864048	0.683844	0.647903	0.569176	0.930828	0.633641	+	2.33839	0.680728
Q9UJU6-2	Isoform 2 of Drebrin-like protein OS=Homo sapiens GN=DBNL - [DBNL_HUMAN]	1	0.936145	1.00482	0.709687	0.621453	0.668924	0.980321	0.666688	+	3.12668	0.680071
K7ELB2	Echinoderm microtubule-associated protein-like 2 (Fragment) OS=Homo sapiens GN=EML2 PE=1 SV=1 - [K7ELB2_HUMAN]	1	1.08266	0.975364	0.804299	0.677179	0.596509	1.01934	0.692662	+	2.05022	0.67952
Q9BYD6	39S ribosomal protein L1, mitochondrial OS=Homo sapiens GN=MRPL1 PE=1 SV=2 - [RM01_HUMAN]	1	1.15005	1.05521	0.787815	0.70162	0.68855	1.06842	0.725995	+	2.50662	0.679503
Q9H9J2	39S ribosomal protein L44, mitochondrial OS=Homo sapiens GN=MRPL44 PE=1 SV=1 - [RM44_HUMAN]	1	1.15358	1.19696	0.731243	0.735828	0.804986	1.11685	0.757352	+	2.29829	0.678114
A0A087WZ30	ATP-dependent DNA helicase Q4 OS=Homo sapiens GN=RECQL4 PE=1 SV=1 - [A0A087WZ30_HUMAN]	1	0.878524	0.976425	0.62399	0.618796	0.692868	0.95165	0.645218	+	2.64371	0.677999
P04040	Catalase OS=Homo sapiens GN=CAT PE=1 SV=3 - [CATA_HUMAN]	1	1.12367	1.03737	0.723739	0.672274	0.746127	1.05368	0.714047	+	2.87051	0.67767
Q5VTL8	Pre-mRNA-splicing factor 38B OS=Homo sapiens GN=PRPF38B PE=1 SV=1 - [PR38B_HUMAN]	1	1.01985	0.990806	0.671281	0.684999	0.683497	1.00355	0.679925	+	5.33403	0.67752
F8WCD0	E3 ubiquitin-protein ligase RNF149 OS=Homo sapiens GN=RNF149 PE=1 SV=1 - [F8WCD0_HUMAN]	1	0.960494	1.05583	0.664852	0.620449	0.758253	1.00544	0.681185	+	2.56364	0.677499
L0R6Q1	Alternative protein SLC35A4 OS=Homo sapiens GN=SLC35A4 PE=1 SV=1 - [L0R6Q1_HUMAN]	1	1.15417	1.00807	0.743764	0.689468	0.706812	1.05408	0.713348	+	2.5337	0.676749
Q15836	Vesicle-associated membrane protein 3 OS=Homo sapiens GN=VAMP3 PE=1 SV=3 - [VAMP3_HUMAN]	1	1.00033	0.834558	0.557831	0.63147	0.727363	0.944964	0.638888	+	1.84363	0.676098
P53582	Methionine aminopeptidase 1 OS=Homo sapiens GN=METAP1 PE=1 SV=2 - [MAP11_HUMAN]	1	1.10376	0.868123	0.587783	0.670152	0.75074	0.990627	0.669558	+	1.74707	0.675893
Q7Z3U7-2	Isoform 2 of Protein MON2 homolog OS=Homo sapiens GN=MON2 - [MON2_HUMAN]	1	0.893737	1.17963	0.624395	0.690727	0.759141	1.02446	0.691421	+	1.64974	0.674913
A0A0C4DGS0	NADH dehydrogenase [ubiquinone] 1 alpha subcomplex subunit 6 OS=Homo sapiens GN=NDUFA6 PE=1 SV=1 - [A0A0C4DGS0_HUMAN]	1	0.945211	0.996923	0.753633	0.610283	0.619054	0.980711	0.66099	+	2.52312	0.673991
O43924	Retinal rod rhodopsin-sensitive cGMP 3',5'-cyclic phosphodiesterase subunit delta OS=Homo sapiens GN=PDE6D PE=1 SV=1 - [PDE6D_HUMAN]	1	0.870284	0.784514	0.628551	0.551773	0.608981	0.884932	0.596435	+	1.90593	0.67399
P62877	E3 ubiquitin-protein ligase RBX1 OS=Homo sapiens GN=RBX1 PE=1 SV=1 - [RBX1_HUMAN]	1	0.90613	0.838392	0.571807	0.645977	0.628583	0.914841	0.615456	+	2.34749	0.672746
H0YAZ3	Vinexin (Fragment) OS=Homo sapiens GN=SORBS3 PE=1 SV=1 - [H0YAZ3_HUMAN]	1	0.91849	0.977082	0.705397	0.601741	0.639635	0.965191	0.648924	+	2.90881	0.672327
P31943	Heterogeneous nuclear ribonucleoprotein H OS=Homo sapiens GN=HNRNPH1 PE=1 SV=4 - [HNRH1_HUMAN]	1	0.974096	0.96178	0.636274	0.68215	0.653927	0.978625	0.657451	+	4.28775	0.671811
Q01995	Transgelin OS=Homo sapiens GN=TAGLN PE=1 SV=4 - [TAGL_HUMAN]	1	1.02026	0.970461	0.690031	0.670117	0.646317	0.996907	0.668821	+	4.1623	0.670896
O43709	Probable 18S rRNA (guanine-N(7))-methyltransferase OS=Homo sapiens GN=WBSCR22 PE=1 SV=2 - [WBS22_HUMAN]	1	0.872424	0.889968	0.589982	0.590187	0.670976	0.920797	0.617048	+	2.49011	0.670124
K7EIV2	Deoxyhypusine hydroxylase (Fragment) OS=Homo sapiens GN=DOHH PE=1 SV=1 - [K7EIV2_HUMAN]	1	0.991385	0.789302	0.671608	0.571674	0.61987	0.926896	0.621051	+	1.82725	0.670033
K7EQ03	RNA-binding protein 42 OS=Homo sapiens GN=RBM42 PE=1 SV=1 - [K7EQ03_HUMAN]	1	1.03968	0.898069	0.737538	0.620089	0.609181	0.979249	0.655603	+	2.27244	0.669496
P62875	DNA-directed RNA polymerases I, II, and III subunit RPABC5 OS=Homo sapiens GN=POLR2L PE=1 SV=1 - [RPAB5_HUMAN]	1	1.16438	1.21884	0.759209	0.734454	0.770453	1.12774	0.754705	+	2.30131	0.669219
P41223	Protein BUD31 homolog OS=Homo sapiens GN=BUD31 PE=1 SV=2 - [BUD31_HUMAN]	1	0.879806	0.781899	0.573523	0.571089	0.635985	0.887235	0.593532	+	1.93663	0.668968
Q9H2P9-2	Isoform 2 of Diphthine methyl ester synthase OS=Homo sapiens GN=DPH5 - [DPH5_HUMAN]	1	0.850172	0.837538	0.611862	0.548645	0.636809	0.895903	0.599105	+	2.15054	0.668716
Q92747-2	Isoform 2 of Actin-related protein 2/3 complex subunit 1A OS=Homo sapiens GN=ARPC1A - [ARC1A_HUMAN]	1	0.917076	0.935035	0.660044	0.673357	0.573745	0.950704	0.635715	+	2.84733	0.668678
H0Y612	E3 ubiquitin-protein ligase TRIM33 (Fragment) OS=Homo sapiens GN=TRIM33 PE=1 SV=1 - [H0Y612_HUMAN]	1	1.20854	1.28852	0.81763	0.743403	0.77727	1.16569	0.779435	+	1.9178	0.668647
Q9H7B4	Histone-lysine N-methyltransferase SMYD3 OS=Homo sapiens GN=SMYD3 PE=1 SV=4 - [SMYD3_HUMAN]	1	0.985927	1.01836	0.741415	0.606284	0.660561	1.00143	0.66942	+	2.92399	0.668464
A0A0G2JIC6	28S ribosomal protein S18b, mitochondrial OS=Homo sapiens GN=MRPS18B PE=1 SV=1 - [A0A0G2JIC6_HUMAN]	1	0.956986	0.913107	0.629389	0.622296	0.665707	0.956698	0.639131	+	3.43514	0.668059
M0R0K7	IgG receptor FcRn large subunit p51 OS=Homo sapiens GN=FCGRT PE=1 SV=1 - [M0R0K7_HUMAN]	1	1.01698	1.15846	0.772495	0.684334	0.660919	1.05848	0.705916	+	2.36096	0.666915
Q9Y5L4	Mitochondrial import inner membrane translocase subunit Tim13 OS=Homo sapiens GN=TIMM13 PE=1 SV=1 - [TIM13_HUMAN]	1	0.85794	0.908342	0.594065	0.567399	0.682624	0.922094	0.614696	+	2.32058	0.666631
Q58FF8	Putative heat shock protein HSP 90-beta 2 OS=Homo sapiens GN=HSP90AB2P PE=1 SV=2 - [H90B2_HUMAN]	1	1.14039	1.26738	0.871902	0.793996	0.603478	1.13592	0.756459	+	1.57173	0.665944
Q8NFH4	Nucleoporin Nup37 OS=Homo sapiens GN=NUP37 PE=1 SV=1 - [NUP37_HUMAN]	1	0.936037	0.845071	0.655602	0.53455	0.661087	0.927036	0.617079	+	2.14931	0.665647
Q9UHA3	Probable ribosome biogenesis protein RLP24 OS=Homo sapiens GN=RSL24D1 PE=1 SV=1 - [RLP24_HUMAN]	1	0.930036	0.826072	0.546674	0.576941	0.710448	0.918703	0.611354	+	1.90163	0.665453
Q96LD4-2	Isoform 2 of Tripartite motif-containing protein 47 OS=Homo sapiens GN=TRIM47 - [TRI47_HUMAN]	1	1.1031	0.977981	0.675786	0.657746	0.716308	1.02703	0.68328	+	2.90515	0.665297
Q9Y237	Peptidyl-prolyl cis-trans isomerase NIMA-interacting 4 OS=Homo sapiens GN=PIN4 PE=1 SV=1 - [PIN4_HUMAN]	1	1.07629	0.977372	0.730293	0.653987	0.646732	1.01789	0.677004	+	2.97788	0.665105
C9JFR7	Cytochrome c (Fragment) OS=Homo sapiens GN=CYCS PE=1 SV=1 - [C9JFR7_HUMAN]	1	0.993785	0.941664	0.677176	0.684977	0.588973	0.978483	0.650375	+	3.09881	0.664677
V9GZ61	28S ribosomal protein S29, mitochondrial (Fragment) OS=Homo sapiens GN=DAP3 PE=1 SV=1 - [V9GZ61_HUMAN]	1	1.00711	1.14405	0.655285	0.719464	0.71845	1.05039	0.697733	+	2.62469	0.664261
Q9NVI7-2	Isoform 2 of ATPase family AAA domain-containing protein 3A OS=Homo sapiens GN=ATAD3A - [ATD3A_HUMAN]	1	1.04496	1.02392	0.716173	0.655669	0.665548	1.02296	0.67913	+	3.94808	0.663887
Q9BSV6	tRNA-splicing endonuclease subunit Sen34 OS=Homo sapiens GN=TSEN34 PE=1 SV=1 - [SEN34_HUMAN]	1	0.972838	0.94723	0.726226	0.633078	0.578295	0.973356	0.645866	+	2.69418	0.663546
J3KNF4	Copper chaperone for superoxide dismutase OS=Homo sapiens GN=CCS PE=1 SV=1 - [J3KNF4_HUMAN]	1	0.916747	0.864483	0.626329	0.574017	0.644553	0.927076	0.614966	+	2.65263	0.663339
Q5T1S4	Rab9 effector protein with kelch motifs OS=Homo sapiens GN=RABEPK PE=1 SV=1 - [Q5T1S4_HUMAN]	1	0.948873	0.854805	0.566681	0.570966	0.721969	0.934559	0.619872	+	2.0426	0.663278
P10606	Cytochrome c oxidase subunit 5B, mitochondrial OS=Homo sapiens GN=COX5B PE=1 SV=2 - [COX5B_HUMAN]	1	0.956243	0.930859	0.633726	0.614529	0.666547	0.962367	0.638267	+	3.67178	0.663226
Q13043	Serine/threonine-protein kinase 4 OS=Homo sapiens GN=STK4 PE=1 SV=2 - [STK4_HUMAN]	1	1.15159	1.12366	0.69165	0.697346	0.78235	1.09175	0.723782	+	2.58444	0.662956
E5RIJ0	DNA polymerase beta OS=Homo sapiens GN=POLB PE=1 SV=1 - [E5RIJ0_HUMAN]	1	0.897058	0.812146	0.640857	0.62826	0.5269	0.903068	0.598672	+	2.02104	0.662931
P00403	Cytochrome c oxidase subunit 2 OS=Homo sapiens GN=MT-CO2 PE=1 SV=1 - [COX2_HUMAN]	1	0.968979	0.92296	0.645326	0.630768	0.640279	0.96398	0.638791	+	3.85403	0.66266
P53680-2	Isoform 2 of AP-2 complex subunit sigma OS=Homo sapiens GN=AP2S1 - [AP2S1_HUMAN]	1	0.911805	0.834728	0.56581	0.599966	0.652338	0.915511	0.606038	+	2.33902	0.661967
O15212	Prefoldin subunit 6 OS=Homo sapiens GN=PFDN6 PE=1 SV=1 - [PFD6_HUMAN]	1	0.8769	0.792524	0.7111	0.550739	0.505229	0.889808	0.589023	+	1.59081	0.661966
Q6P1X6	UPF0598 protein C8orf82 OS=Homo sapiens GN=C8orf82 PE=1 SV=2 - [CH082_HUMAN]	1	0.79672	0.813825	0.601843	0.574617	0.547494	0.870182	0.574651	+	1.9367	0.66038
Q5XPI4	E3 ubiquitin-protein ligase RNF123 OS=Homo sapiens GN=RNF123 PE=1 SV=1 - [RN123_HUMAN]	1	1.02821	0.952018	0.738673	0.64403	0.58507	0.993408	0.655924	+	2.60127	0.660277
P62633-8	Isoform 8 of Cellular nucleic acid-binding protein OS=Homo sapiens GN=CNBP - [CNBP_HUMAN]	1	0.853873	0.876791	0.650465	0.535336	0.616426	0.910221	0.600742	+	2.25905	0.659996
Q9P2R3	Rabankyrin-5 OS=Homo sapiens GN=ANKFY1 PE=1 SV=2 - [ANFY1_HUMAN]	1	1.18859	1.1708	0.783207	0.712984	0.72	1.1198	0.73873	+	2.39543	0.659698
H3BLU7	Aflatoxin B1 aldehyde reductase member 2 (Fragment) OS=Homo sapiens GN=AKR7A2 PE=1 SV=1 - [H3BLU7_HUMAN]	1	0.809953	0.780017	0.565349	0.531678	0.610892	0.863323	0.569306	+	1.81016	0.659436
Q9Y4W2-2	Isoform 2 of Ribosomal biogenesis protein LAS1L OS=Homo sapiens GN=LAS1L - [LAS1L_HUMAN]	1	1.14074	1.01266	0.73312	0.663045	0.680497	1.05113	0.692221	+	2.71186	0.658549
Q9BQ95	Evolutionarily conserved signaling intermediate in Toll pathway, mitochondrial OS=Homo sapiens GN=ECSIT PE=1 SV=1 - [ECSIT_HUMAN]	1	1.00005	0.999419	0.638424	0.615698	0.718069	0.999823	0.657397	+	3.41596	0.657513
H0YNG3	Signal peptidase complex catalytic subunit SEC11 OS=Homo sapiens GN=SEC11A PE=1 SV=1 - [H0YNG3_HUMAN]	1	0.844332	0.850123	0.616132	0.619729	0.535451	0.898152	0.590437	+	2.21972	0.657391
Q9NQP4	Prefoldin subunit 4 OS=Homo sapiens GN=PFDN4 PE=1 SV=1 - [PFD4_HUMAN]	1	0.939255	0.839566	0.706284	0.616187	0.501662	0.926273	0.608044	+	1.86959	0.656441
F2Z388	60S ribosomal protein L35 OS=Homo sapiens GN=RPL35 PE=1 SV=1 - [F2Z388_HUMAN]	1	0.924917	0.908399	0.641252	0.643366	0.57192	0.944439	0.618846	+	3.05074	0.655252
Q96C36	Pyrroline-5-carboxylate reductase 2 OS=Homo sapiens GN=PYCR2 PE=1 SV=1 - [P5CR2_HUMAN]	1	0.933644	1.01779	0.743108	0.601301	0.587944	0.983811	0.644118	+	2.43234	0.654717
A0A087WZ32	Pleckstrin homology domain-containing family A member 2 OS=Homo sapiens GN=PLEKHA2 PE=1 SV=1 - [A0A087WZ32_HUMAN]	1	0.950496	0.953385	0.633313	0.63688	0.630023	0.96796	0.633405	+	4.49234	0.654371
Q92896	Golgi apparatus protein 1 OS=Homo sapiens GN=GLG1 PE=1 SV=2 - [GSLG1_HUMAN]	1	1.04516	1.11532	0.706435	0.589335	0.770564	1.05349	0.688778	+	2.35979	0.653806
P40938	Replication factor C subunit 3 OS=Homo sapiens GN=RFC3 PE=1 SV=2 - [RFC3_HUMAN]	1	0.92652	0.896877	0.545048	0.663113	0.63439	0.941133	0.614184	+	2.65108	0.652601
P61964	WD repeat-containing protein 5 OS=Homo sapiens GN=WDR5 PE=1 SV=1 - [WDR5_HUMAN]	1	0.98907	0.950481	0.695502	0.619995	0.60179	0.97985	0.639095	+	3.33607	0.652238
Q9UBB6-2	Isoform 2 of Neurochondrin OS=Homo sapiens GN=NCDN - [NCDN_HUMAN]	1	0.961967	0.873456	0.572174	0.63044	0.64559	0.945141	0.616068	+	2.78007	0.651827
E5RIE8	Mediator of RNA polymerase II transcription subunit 7 (Fragment) OS=Homo sapiens GN=MED7 PE=1 SV=1 - [E5RIE8_HUMAN]	1	0.977295	0.897399	0.619987	0.602423	0.648649	0.958231	0.623686	+	3.22776	0.650872
P37268-4	Isoform 4 of Squalene synthase OS=Homo sapiens GN=FDFT1 - [FDFT_HUMAN]	1	1.07044	1.10007	0.776142	0.690037	0.597057	1.05684	0.687745	+	2.46078	0.650756
A0A087WY99	5-oxoprolinase (Fragment) OS=Homo sapiens GN=OPLAH PE=1 SV=6 - [A0A087WY99_HUMAN]	1	1.16992	1.21518	0.815756	0.720009	0.664336	1.12837	0.733367	+	2.12494	0.649935
Q7Z5G4-3	Isoform 2 of Golgin subfamily A member 7 OS=Homo sapiens GN=GOLGA7 - [GOGA7_HUMAN]	1	0.943825	0.825946	0.531924	0.576008	0.691922	0.923257	0.599952	+	2.00369	0.649821
E9PCB6	Neurolysin, mitochondrial OS=Homo sapiens GN=NLN PE=1 SV=1 - [E9PCB6_HUMAN]	1	0.999005	1.0249	0.733501	0.601252	0.628618	1.00797	0.654457	+	2.99485	0.649282
M0R0X9	Interferon regulatory factor 3 (Fragment) OS=Homo sapiens GN=IRF3 PE=1 SV=8 - [M0R0X9_HUMAN]	1	1.00829	0.936118	0.577891	0.574373	0.755705	0.981471	0.63599	+	2.24267	0.647997
O75439	Mitochondrial-processing peptidase subunit beta OS=Homo sapiens GN=PMPCB PE=1 SV=2 - [MPPB_HUMAN]	1	0.937468	0.868566	0.703601	0.513851	0.599303	0.935344	0.605585	+	2.10782	0.647446
O15460-2	Isoform IIa of Prolyl 4-hydroxylase subunit alpha-2 OS=Homo sapiens GN=P4HA2 - [P4HA2_HUMAN]	1	1.2344	1.14141	0.736158	0.730785	0.718123	1.12527	0.728355	+	2.35888	0.647271
H0Y7Q2	Syndetin (Fragment) OS=Homo sapiens GN=VPS50 PE=1 SV=1 - [H0Y7Q2_HUMAN]	1	0.850165	1.03079	0.673638	0.621621	0.5659	0.960318	0.620386	+	2.22197	0.646021
Q9Y2U5	Mitogen-activated protein kinase kinase kinase 2 OS=Homo sapiens GN=MAP3K2 PE=1 SV=2 - [M3K2_HUMAN]	1	0.975206	0.935991	0.659608	0.633665	0.584926	0.970399	0.626066	+	3.55526	0.645163
O95801	Tetratricopeptide repeat protein 4 OS=Homo sapiens GN=TTC4 PE=1 SV=3 - [TTC4_HUMAN]	1	1.01893	1.00908	0.7179	0.616463	0.617286	1.00934	0.65055	+	3.33506	0.64453
Q5VIR6-4	Isoform 4 of Vacuolar protein sorting-associated protein 53 homolog OS=Homo sapiens GN=VPS53 - [VPS53_HUMAN]	1	0.830229	0.803313	0.637565	0.531528	0.527574	0.877847	0.565556	+	1.92468	0.644253
P28290-2	Isoform 2 of Sperm-specific antigen 2 OS=Homo sapiens GN=SSFA2 - [SSFA2_HUMAN]	1	1.16368	0.853548	0.648036	0.585684	0.701437	1.00574	0.645052	+	1.70852	0.641371
F5H5I6	G-rich sequence factor 1 OS=Homo sapiens GN=GRSF1 PE=1 SV=2 - [F5H5I6_HUMAN]	1	1.07423	1.07063	0.689255	0.651893	0.674688	1.04829	0.671946	+	3.84546	0.640992
P46778	60S ribosomal protein L21 OS=Homo sapiens GN=RPL21 PE=1 SV=2 - [RL21_HUMAN]	1	0.946928	0.939487	0.667165	0.595689	0.5825	0.962138	0.615118	+	3.36195	0.639324
Q9HD33-2	Isoform 2 of 39S ribosomal protein L47, mitochondrial OS=Homo sapiens GN=MRPL47 - [RM47_HUMAN]	1	0.91637	1.04596	0.651942	0.573784	0.665065	0.987445	0.630264	+	2.77814	0.638278
Q9NRX1	RNA-binding protein PNO1 OS=Homo sapiens GN=PNO1 PE=1 SV=1 - [PNO1_HUMAN]	1	0.978452	0.89266	0.644408	0.589151	0.598432	0.957037	0.610663	+	3.141	0.638077
Q96CW5-2	Isoform 2 of Gamma-tubulin complex component 3 OS=Homo sapiens GN=TUBGCP3 - [GCP3_HUMAN]	1	1.15264	1.09413	0.676035	0.670301	0.720839	1.08226	0.689058	+	2.94354	0.636684
Q08AD1-2	Isoform 2 of Calmodulin-regulated spectrin-associated protein 2 OS=Homo sapiens GN=CAMSAP2 - [CAMP2_HUMAN]	1	1.11253	0.901509	0.581311	0.636536	0.700468	1.00468	0.639438	+	2.19102	0.636459
Q15286	Ras-related protein Rab-35 OS=Homo sapiens GN=RAB35 PE=1 SV=1 - [RAB35_HUMAN]	1	0.84679	0.842738	0.562443	0.574202	0.57224	0.896509	0.569628	+	2.48884	0.635385
Q9ULJ6	Zinc finger MIZ domain-containing protein 1 OS=Homo sapiens GN=ZMIZ1 PE=1 SV=3 - [ZMIZ1_HUMAN]	1	0.990525	0.998598	0.602508	0.598454	0.697758	0.996374	0.632906	+	3.43477	0.635209
Q8IX18-4	Isoform 4 of Probable ATP-dependent RNA helicase DHX40 OS=Homo sapiens GN=DHX40 - [DHX40_HUMAN]	1	1.19157	1.27934	0.696555	0.854475	0.653563	1.15697	0.734865	+	1.83279	0.635163
O75821	Eukaryotic translation initiation factor 3 subunit G OS=Homo sapiens GN=EIF3G PE=1 SV=2 - [EIF3G_HUMAN]	1	1.07474	0.956298	0.566025	0.58273	0.765662	1.01035	0.638139	+	2.16207	0.631602
Q9NRG9	Aladin OS=Homo sapiens GN=AAAS PE=1 SV=1 - [AAAS_HUMAN]	1	0.871516	0.826361	0.557675	0.558374	0.587334	0.899292	0.567794	+	2.47959	0.631379
H0YI10	Ceramide synthase 5 (Fragment) OS=Homo sapiens GN=CERS5 PE=1 SV=2 - [H0YI10_HUMAN]	1	1.12984	0.842842	0.653145	0.53164	0.691758	0.990894	0.625515	+	1.72144	0.631263
C9JKN2	Transport and Golgi organization protein 2 homolog (Fragment) OS=Homo sapiens GN=TANGO2 PE=1 SV=1 - [C9JKN2_HUMAN]	1	0.997584	1.14232	0.676247	0.657177	0.648055	1.04663	0.660493	+	2.86805	0.631066
P57081-3	Isoform 3 of tRNA (guanine-N(7)-)-methyltransferase non-catalytic subunit WDR4 OS=Homo sapiens GN=WDR4 - [WDR4_HUMAN]	1	0.823249	0.930716	0.593344	0.531777	0.609427	0.917988	0.578183	+	2.41178	0.629837
H0YHX7	Neuron navigator 3 (Fragment) OS=Homo sapiens GN=NAV3 PE=1 SV=1 - [H0YHX7_HUMAN]	1	0.999875	1.00519	0.588345	0.661634	0.642309	1.00169	0.630763	+	4.13942	0.629699
H7C3E9	Probable ATP-dependent RNA helicase DDX56 (Fragment) OS=Homo sapiens GN=DDX56 PE=1 SV=1 - [H7C3E9_HUMAN]	1	0.869394	1.07837	0.5647	0.583371	0.707913	0.982589	0.618661	+	2.06477	0.629623
Q5TCU3	Tropomyosin beta chain OS=Homo sapiens GN=TPM2 PE=1 SV=1 - [Q5TCU3_HUMAN]	1	1.01449	0.982872	0.642465	0.658193	0.585973	0.99912	0.628877	+	4.0046	0.629431
Q15427	Splicing factor 3B subunit 4 OS=Homo sapiens GN=SF3B4 PE=1 SV=1 - [SF3B4_HUMAN]	1	1.03792	0.890515	0.613595	0.570635	0.652345	0.976146	0.612192	+	2.71969	0.627152
C9J4Z3	60S ribosomal protein L37a OS=Homo sapiens GN=RPL37A PE=1 SV=1 - [C9J4Z3_HUMAN]	1	0.903618	0.869947	0.545871	0.576576	0.615128	0.924521	0.579192	+	2.85335	0.626478
P23229-4	Isoform Alpha-6X2A of Integrin alpha-6 OS=Homo sapiens GN=ITGA6 - [ITA6_HUMAN]	1	1.05485	1.01145	0.720825	0.598697	0.600478	1.0221	0.64	+	3.02436	0.626162
Q86TP1	Protein prune homolog OS=Homo sapiens GN=PRUNE PE=1 SV=2 - [PRUNE_HUMAN]	1	0.944811	1.03001	0.672824	0.587885	0.600317	0.991608	0.620342	+	3.28411	0.625592
Q2VPK5-5	Isoform 3 of Cytoplasmic tRNA 2-thiolation protein 2 OS=Homo sapiens GN=CTU2 - [CTU2_HUMAN]	1	0.999551	0.899119	0.629265	0.551876	0.629534	0.966223	0.603558	+	2.99094	0.624657
Q13445	Transmembrane emp24 domain-containing protein 1 OS=Homo sapiens GN=TMED1 PE=1 SV=1 - [TMED1_HUMAN]	1	0.968994	0.916871	0.629378	0.615724	0.554792	0.961955	0.599965	+	3.38713	0.623693
Q9P107-2	Isoform 2 of GEM-interacting protein OS=Homo sapiens GN=GMIP - [GMIP_HUMAN]	1	1.17956	1.06687	0.679128	0.637838	0.704484	1.08214	0.673816	+	2.72931	0.62267
Q4ADV7-2	Isoform 2 of RAB6A-GEF complex partner protein 1 OS=Homo sapiens GN=RIC1 - [RIC1_HUMAN]	1	0.946465	0.957802	0.699646	0.570321	0.538068	0.968089	0.602678	+	2.66584	0.622544
Q99959-2	Isoform 1 of Plakophilin-2 OS=Homo sapiens GN=PKP2 - [PKP2_HUMAN]	1	1.08898	1.06964	0.695815	0.656796	0.61375	1.05287	0.655453	+	3.4198	0.622539
F5GWI9	WASH complex subunit CCDC53 OS=Homo sapiens GN=CCDC53 PE=1 SV=1 - [F5GWI9_HUMAN]	1	0.906931	0.837209	0.599281	0.520052	0.588568	0.914713	0.5693	+	2.53468	0.622381
Q8N3I7-2	Isoform 2 of Bardet-Biedl syndrome 5 protein OS=Homo sapiens GN=BBS5 - [BBS5_HUMAN]	1	1.08888	1.15744	0.648034	0.677924	0.692343	1.08211	0.672767	+	3.00474	0.621718
Q16850-2	Isoform 2 of Lanosterol 14-alpha demethylase OS=Homo sapiens GN=CYP51A1 - [CP51A_HUMAN]	1	1.02044	0.983975	0.678567	0.610501	0.577474	1.00147	0.622181	+	3.56007	0.621268
Q15428	Splicing factor 3A subunit 2 OS=Homo sapiens GN=SF3A2 PE=1 SV=2 - [SF3A2_HUMAN]	1	1.05501	0.897182	0.613797	0.576507	0.638838	0.984064	0.609714	+	2.77989	0.619588
Q8N999-3	Isoform 3 of Uncharacterized protein C12orf29 OS=Homo sapiens GN=C12orf29 - [CL029_HUMAN]	1	1.27625	1.27087	0.720165	0.859832	0.615723	1.18237	0.731907	+	1.7572	0.619017
Q96EL2	28S ribosomal protein S24, mitochondrial OS=Homo sapiens GN=MRPS24 PE=1 SV=1 - [RT24_HUMAN]	1	0.901821	0.873912	0.635063	0.544585	0.537745	0.925245	0.572464	+	2.68996	0.618716
E9PF05	Sulfatase-modifying factor 1 OS=Homo sapiens GN=SUMF1 PE=1 SV=1 - [E9PF05_HUMAN]	1	0.852163	0.840163	0.57732	0.521848	0.564787	0.897442	0.554651	+	2.49892	0.618035
X6RIW1	39S ribosomal protein L55, mitochondrial (Fragment) OS=Homo sapiens GN=MRPL55 PE=1 SV=1 - [X6RIW1_HUMAN]	1	0.983619	0.896384	0.590401	0.545538	0.643467	0.960001	0.593136	+	2.991	0.617849
Q9UI30	Multifunctional methyltransferase subunit TRM112-like protein OS=Homo sapiens GN=TRMT112 PE=1 SV=1 - [TR112_HUMAN]	1	0.934091	0.819623	0.506629	0.536172	0.657397	0.917905	0.566733	+	2.12992	0.61742
B8ZZG1	MAGUK p55 subfamily member 6 OS=Homo sapiens GN=MPP6 PE=1 SV=1 - [B8ZZG1_HUMAN]	1	1.01747	1.09217	0.687801	0.65318	0.577874	1.03655	0.639618	+	3.11477	0.617064
Q8IUR0	Trafficking protein particle complex subunit 5 OS=Homo sapiens GN=TRAPPC5 PE=1 SV=1 - [TPPC5_HUMAN]	1	0.952264	0.936273	0.653187	0.586687	0.541534	0.962846	0.593803	+	3.2164	0.616716
Q14980	Nuclear mitotic apparatus protein 1 OS=Homo sapiens GN=NUMA1 PE=1 SV=2 - [NUMA1_HUMAN]	1	1.16018	1.16461	0.701114	0.606122	0.741401	1.10827	0.682879	+	2.49221	0.616167
Q86YV9	Hermansky-Pudlak syndrome 6 protein OS=Homo sapiens GN=HPS6 PE=1 SV=1 - [HPS6_HUMAN]	1	1.12664	0.808003	0.579138	0.583319	0.645557	0.978215	0.602671	+	1.77409	0.616093
Q969J2	Zinc finger protein with KRAB and SCAN domains 4 OS=Homo sapiens GN=ZKSCAN4 PE=1 SV=1 - [ZKSC4_HUMAN]	1	1.05282	0.796138	0.608465	0.527173	0.616794	0.949652	0.584144	+	1.92777	0.615114
P12111-3	Isoform 3 of Collagen alpha-3(VI) chain OS=Homo sapiens GN=COL6A3 - [CO6A3_HUMAN]	1	1.07911	0.834084	0.599351	0.564268	0.622803	0.971066	0.595474	+	2.14494	0.613217
Q96HQ2	CDKN2AIP N-terminal-like protein OS=Homo sapiens GN=CDKN2AIPNL PE=1 SV=1 - [C2AIL_HUMAN]	1	0.94724	0.83699	0.600946	0.598556	0.506201	0.928077	0.568568	+	2.4833	0.61263
Q13057	Bifunctional coenzyme A synthase OS=Homo sapiens GN=COASY PE=1 SV=4 - [COASY_HUMAN]	1	0.987558	1.03902	0.60267	0.597884	0.652575	1.00886	0.61771	+	4.12689	0.612285
P61353	60S ribosomal protein L27 OS=Homo sapiens GN=RPL27 PE=1 SV=2 - [RL27_HUMAN]	1	0.956331	0.859401	0.594021	0.531397	0.597984	0.938577	0.574468	+	2.83181	0.612063
Q9NVC6	Mediator of RNA polymerase II transcription subunit 17 OS=Homo sapiens GN=MED17 PE=1 SV=2 - [MED17_HUMAN]	1	0.991701	1.05081	0.667713	0.641579	0.552073	1.01417	0.620455	+	3.24101	0.611786
Q658Y4	Protein FAM91A1 OS=Homo sapiens GN=FAM91A1 PE=1 SV=3 - [F91A1_HUMAN]	1	1.02964	1.03792	0.677351	0.586235	0.612054	1.02252	0.625213	+	3.75741	0.611443
Q9H9T3-4	Isoform 3 of Elongator complex protein 3 OS=Homo sapiens GN=ELP3 - [ELP3_HUMAN]	1	0.970327	0.975857	0.644541	0.553168	0.597866	0.982062	0.598525	+	3.78934	0.609457
K7EQQ5	Probable phospholipid-transporting ATPase IIB (Fragment) OS=Homo sapiens GN=ATP9B PE=1 SV=1 - [K7EQQ5_HUMAN]	1	1.18402	1.27017	0.673794	0.78319	0.643515	1.1514	0.700166	+	2.12512	0.6081
A0A0G2JHN8	Bromodomain-containing protein 2 (Fragment) OS=Homo sapiens GN=BRD2 PE=1 SV=1 - [A0A0G2JHN8_HUMAN]	1	1.08054	1.22867	0.773445	0.590593	0.644396	1.10307	0.669478	+	2.13498	0.606922
E9PE82	Short-chain-specific acyl-CoA dehydrogenase, mitochondrial OS=Homo sapiens GN=ACADS PE=1 SV=1 - [E9PE82_HUMAN]	1	1.03312	0.898638	0.632058	0.572461	0.574776	0.977253	0.593098	+	2.98928	0.606903
P51970	NADH dehydrogenase [ubiquinone] 1 alpha subcomplex subunit 8 OS=Homo sapiens GN=NDUFA8 PE=1 SV=3 - [NDUA8_HUMAN]	1	0.957331	0.95684	0.521177	0.602008	0.640168	0.971391	0.587785	+	3.27133	0.605096
K7ELQ0	39S ribosomal protein L4, mitochondrial OS=Homo sapiens GN=MRPL4 PE=1 SV=1 - [K7ELQ0_HUMAN]	1	0.938695	1.05731	0.679896	0.585463	0.545997	0.998667	0.603785	+	2.77821	0.604591
C9J7Z4	tRNA-splicing endonuclease subunit Sen2 (Fragment) OS=Homo sapiens GN=TSEN2 PE=1 SV=1 - [C9J7Z4_HUMAN]	1	1.03815	1.09171	0.6495	0.605533	0.635595	1.04329	0.630209	+	3.81589	0.604059
P52306-6	Isoform 6 of Rap1 GTPase-GDP dissociation stimulator 1 OS=Homo sapiens GN=RAP1GDS1 - [GDS1_HUMAN]	1	0.954632	0.963688	0.641492	0.514147	0.607133	0.972773	0.58759	+	3.16667	0.604036
Q96IX5	Up-regulated during skeletal muscle growth protein 5 OS=Homo sapiens GN=USMG5 PE=1 SV=1 - [USMG5_HUMAN]	1	0.842991	0.776652	0.473872	0.498928	0.609261	0.873214	0.527354	+	1.93986	0.603923
E9PIB1	HLA class II histocompatibility antigen, DQ beta 1 chain OS=Homo sapiens GN=HLA-DQB1 PE=1 SV=1 - [E9PIB1_HUMAN]	1	1.22903	1.29302	0.674719	0.665383	0.784349	1.17402	0.70815	+	2.06707	0.603184
Q9NPJ3-2	Isoform 2 of Acyl-coenzyme A thioesterase 13 OS=Homo sapiens GN=ACOT13 - [ACO13_HUMAN]	1	1.03511	0.832642	0.579231	0.519324	0.630871	0.955918	0.576475	+	2.2442	0.603059
H0YKJ9	Tetraspanin-3 OS=Homo sapiens GN=TSPAN3 PE=1 SV=1 - [H0YKJ9_HUMAN]	1	0.944374	0.953046	0.561755	0.530662	0.651022	0.965807	0.581146	+	3.18471	0.601721
H0Y6G3	WD repeat-containing protein 46 (Fragment) OS=Homo sapiens GN=WDR46 PE=1 SV=1 - [H0Y6G3_HUMAN]	1	0.981692	0.839351	0.538269	0.503328	0.654997	0.940347	0.565532	+	2.26728	0.601408
P56381	ATP synthase subunit epsilon, mitochondrial OS=Homo sapiens GN=ATP5E PE=1 SV=2 - [ATP5E_HUMAN]	1	0.938362	0.87541	0.621083	0.510787	0.55791	0.937924	0.56326	+	2.83378	0.600539
P56181-2	Isoform 2 of NADH dehydrogenase [ubiquinone] flavoprotein 3, mitochondrial OS=Homo sapiens GN=NDUFV3 - [NDUV3_HUMAN]	1	1.10348	1.11794	0.692779	0.666195	0.575536	1.0738	0.644837	+	2.94917	0.600519
Q16706	Alpha-mannosidase 2 OS=Homo sapiens GN=MAN2A1 PE=1 SV=2 - [MA2A1_HUMAN]	1	0.996074	1.0695	0.638782	0.586187	0.615916	1.02186	0.613628	+	3.87245	0.600501
Q9BX95	Sphingosine-1-phosphate phosphatase 1 OS=Homo sapiens GN=SGPP1 PE=1 SV=2 - [SGPP1_HUMAN]	1	0.934546	1.0627	0.619298	0.589505	0.587626	0.999081	0.59881	+	3.32047	0.599361
Q8N612-3	Isoform 3 of FTS and Hook-interacting protein OS=Homo sapiens GN=FAM160A2 - [F16A2_HUMAN]	1	0.881697	0.979763	0.514202	0.584884	0.612525	0.95382	0.570537	+	2.9164	0.59816
Q96AT9-4	Isoform 4 of Ribulose-phosphate 3-epimerase OS=Homo sapiens GN=RPE - [RPE_HUMAN]	1	0.82033	0.815727	0.571749	0.490006	0.510846	0.878686	0.5242	+	2.24961	0.596573
Q9NVE5	Ubiquitin carboxyl-terminal hydrolase 40 OS=Homo sapiens GN=USP40 PE=1 SV=3 - [UBP40_HUMAN]	1	1.10559	1.11065	0.672842	0.626671	0.61782	1.07208	0.639111	+	3.38796	0.596141
H0YCD5	39S ribosomal protein L11, mitochondrial (Fragment) OS=Homo sapiens GN=MRPL11 PE=1 SV=1 - [H0YCD5_HUMAN]	1	1.0606	0.946342	0.512364	0.658157	0.621975	1.00232	0.597499	+	2.74504	0.596116
P24844	Myosin regulatory light polypeptide 9 OS=Homo sapiens GN=MYL9 PE=1 SV=4 - [MYL9_HUMAN]	1	0.979256	0.879402	0.581796	0.552506	0.56644	0.952886	0.566914	+	3.26873	0.594944
Q14644-2	Isoform 2 of Ras GTPase-activating protein 3 OS=Homo sapiens GN=RASA3 - [RASA3_HUMAN]	1	1.19366	1.13592	0.73878	0.539772	0.698775	1.10986	0.659109	+	2.24235	0.593867
R4GN16	Striatin-4 (Fragment) OS=Homo sapiens GN=STRN4 PE=1 SV=2 - [R4GN16_HUMAN]	1	1.1321	0.981595	0.571011	0.648002	0.626911	1.0379	0.615308	+	2.88291	0.592839
Q9BXT2	Voltage-dependent calcium channel gamma-6 subunit OS=Homo sapiens GN=CACNG6 PE=2 SV=1 - [CCG6_HUMAN]	1	1.00357	1.00256	0.568337	0.627657	0.585207	1.00204	0.593734	+	4.68141	0.592525
Q15386-2	Isoform 2 of Ubiquitin-protein ligase E3C OS=Homo sapiens GN=UBE3C - [UBE3C_HUMAN]	1	0.90294	0.964105	0.504148	0.558346	0.632575	0.955682	0.565023	+	2.94921	0.591225
A2IDA3	DNA-3-methyladenine glycosylase (Fragment) OS=Homo sapiens GN=MPG PE=1 SV=1 - [A2IDA3_HUMAN]	1	0.908981	1.01303	0.588146	0.553404	0.585818	0.974005	0.575789	+	3.48775	0.591156
Q5T3I0	G patch domain-containing protein 4 OS=Homo sapiens GN=GPATCH4 PE=1 SV=2 - [GPTC4_HUMAN]	1	1.04681	0.965738	0.485198	0.653171	0.637693	1.00418	0.592021	+	2.66907	0.589557
P37802	Transgelin-2 OS=Homo sapiens GN=TAGLN2 PE=1 SV=3 - [TAGL2_HUMAN]	1	0.978974	0.954268	0.584318	0.575172	0.569207	0.977747	0.576232	+	5.06468	0.589347
F5H702	39S ribosomal protein L48, mitochondrial OS=Homo sapiens GN=MRPL48 PE=1 SV=1 - [F5H702_HUMAN]	1	0.971851	1.06699	0.557988	0.521078	0.709447	1.01295	0.596171	+	2.53787	0.588549
A0A087WTV2	Proteasome activator complex subunit 3 OS=Homo sapiens GN=PSME3 PE=1 SV=1 - [A0A087WTV2_HUMAN]	1	0.986609	0.856443	0.566875	0.575812	0.527693	0.947684	0.556793	+	2.90377	0.58753
P22033	Methylmalonyl-CoA mutase, mitochondrial OS=Homo sapiens GN=MUT PE=1 SV=4 - [MUTA_HUMAN]	1	1.00855	1.00206	0.631113	0.583635	0.550403	1.00354	0.588384	+	4.2152	0.586308
O75683	Surfeit locus protein 6 OS=Homo sapiens GN=SURF6 PE=1 SV=3 - [SURF6_HUMAN]	1	0.983592	0.919338	0.654085	0.525662	0.52063	0.967643	0.566792	+	2.8774	0.585745
Q13472-3	Isoform 3 of DNA topoisomerase 3-alpha OS=Homo sapiens GN=TOP3A - [TOP3A_HUMAN]	1	0.994689	1.02602	0.614512	0.505186	0.647755	1.0069	0.589151	+	3.15784	0.585114
C9JY28	LYR motif-containing protein 4 OS=Homo sapiens GN=LYRM4 PE=1 SV=1 - [C9JY28_HUMAN]	1	1.08316	1.02412	0.650257	0.602288	0.565211	1.03576	0.605919	+	3.60387	0.584999
C9JG97	Angio-associated migratory cell protein OS=Homo sapiens GN=AAMP PE=1 SV=1 - [C9JG97_HUMAN]	1	1.01774	0.810645	0.541238	0.538101	0.564522	0.942794	0.547954	+	2.3872	0.581202
Q9NV72-2	Isoform 2 of Zinc finger protein 701 OS=Homo sapiens GN=ZNF701 - [ZN701_HUMAN]	1	0.972084	0.87973	0.584066	0.537779	0.535279	0.950604	0.552375	+	3.25746	0.581078
Q5JTJ3-3	Isoform 3 of Cytochrome c oxidase assembly factor 6 homolog OS=Homo sapiens GN=COA6 - [COA6_HUMAN]	1	0.822407	0.771889	0.568752	0.475694	0.461622	0.864765	0.502023	+	2.0365	0.580531
Q9Y3B7-2	Isoform 2 of 39S ribosomal protein L11, mitochondrial OS=Homo sapiens GN=MRPL11 - [RM11_HUMAN]	1	0.943226	0.937546	0.543857	0.56128	0.566022	0.960258	0.557053	+	4.35906	0.580108
H0YAT1	SH2 domain-containing protein 4A (Fragment) OS=Homo sapiens GN=SH2D4A PE=1 SV=1 - [H0YAT1_HUMAN]	1	1.00937	1.08226	0.549224	0.673177	0.567499	1.03054	0.596633	+	3.13172	0.578952
Q9Y5R8	Trafficking protein particle complex subunit 1 OS=Homo sapiens GN=TRAPPC1 PE=1 SV=1 - [TPPC1_HUMAN]	1	0.963934	0.97219	0.582277	0.547947	0.565899	0.978708	0.565374	+	5.01663	0.577674
A0A0C4DGS9	Choline/ethanolaminephosphotransferase 1 OS=Homo sapiens GN=CEPT1 PE=1 SV=1 - [A0A0C4DGS9_HUMAN]	1	0.793737	0.97972	0.576998	0.492854	0.529778	0.924486	0.53321	+	2.29864	0.576764
Q12770-4	Isoform 4 of Sterol regulatory element-binding protein cleavage-activating protein OS=Homo sapiens GN=SCAP - [SCAP_HUMAN]	1	1.13554	1.2016	0.685834	0.577363	0.658359	1.11238	0.640518	+	2.65253	0.575809
J3KT51	Jupiter microtubule-associated homolog 1 OS=Homo sapiens GN=JPT1 PE=1 SV=1 - [J3KT51_HUMAN]	1	0.907701	0.870356	0.522603	0.559692	0.517241	0.926019	0.533179	+	3.18768	0.575775
O43865	Adenosylhomocysteinase 2 OS=Homo sapiens GN=AHCYL1 PE=1 SV=2 - [SAHH2_HUMAN]	1	1.06261	0.998438	0.66353	0.564179	0.534558	1.02035	0.587423	+	3.20931	0.575707
I3L2N8	Zinc finger CCCH domain-containing protein 7A (Fragment) OS=Homo sapiens GN=ZC3H7A PE=1 SV=1 - [I3L2N8_HUMAN]	1	0.943629	0.93458	0.525259	0.572228	0.558347	0.959403	0.551945	+	4.09795	0.5753
P13378-3	Isoform 3 of Homeobox protein Hox-D8 OS=Homo sapiens GN=HOXD8 - [HXD8_HUMAN]	1	0.77188	1.10021	0.488681	0.576713	0.583001	0.957364	0.549465	+	1.79473	0.573935
P26373	60S ribosomal protein L13 OS=Homo sapiens GN=RPL13 PE=1 SV=4 - [RL13_HUMAN]	1	0.908522	0.884429	0.481055	0.531853	0.5897	0.930984	0.534203	+	2.96153	0.573805
P42773	Cyclin-dependent kinase 4 inhibitor C OS=Homo sapiens GN=CDKN2C PE=1 SV=1 - [CDN2C_HUMAN]	1	0.770107	0.83148	0.501909	0.448497	0.539086	0.867195	0.496497	+	2.1371	0.572532
P23786	Carnitine O-palmitoyltransferase 2, mitochondrial OS=Homo sapiens GN=CPT2 PE=1 SV=2 - [CPT2_HUMAN]	1	1.05745	1.03326	0.578201	0.522575	0.668618	1.03024	0.589798	+	3.18834	0.572486
A0A1W2PPS1	Heterogeneous nuclear ribonucleoprotein U OS=Homo sapiens GN=HNRNPU PE=1 SV=1 - [A0A1W2PPS1_HUMAN]	1	1.16574	1.21428	0.70055	0.688648	0.545197	1.12667	0.644798	+	2.3807	0.572304
E7EWE1	Ubiquitin-like modifier-activating enzyme 5 OS=Homo sapiens GN=UBA5 PE=1 SV=1 - [E7EWE1_HUMAN]	1	1.06946	1.10556	0.688209	0.576201	0.552182	1.05834	0.605531	+	3.01491	0.572152
Q9NV56	MRG/MORF4L-binding protein OS=Homo sapiens GN=MRGBP PE=1 SV=1 - [MRGBP_HUMAN]	1	0.88001	0.809144	0.578212	0.479382	0.479495	0.896385	0.512363	+	2.39358	0.571588
H0YED7	Synaptonemal complex protein SC65 (Fragment) OS=Homo sapiens GN=P3H4 PE=1 SV=1 - [H0YED7_HUMAN]	1	0.789422	0.784929	0.410394	0.491116	0.56929	0.858117	0.490266	+	1.91646	0.571328
A6NIH7	Protein unc-119 homolog B OS=Homo sapiens GN=UNC119B PE=1 SV=1 - [U119B_HUMAN]	1	0.878515	0.981567	0.50633	0.578755	0.546363	0.953361	0.543816	+	3.16009	0.57042
X1WI28	60S ribosomal protein L10 (Fragment) OS=Homo sapiens GN=RPL10 PE=1 SV=7 - [X1WI28_HUMAN]	1	1.00821	0.835895	0.435168	0.5676	0.619056	0.948035	0.540608	+	2.18468	0.570241
Q8TDU6	G-protein coupled bile acid receptor 1 OS=Homo sapiens GN=GPBAR1 PE=2 SV=1 - [GPBAR_HUMAN]	1	0.981011	0.938801	0.616364	0.526763	0.520608	0.973271	0.554578	+	3.5128	0.569808
C9J3C0	Cysteine protease (Fragment) OS=Homo sapiens GN=ATG4B PE=1 SV=1 - [C9J3C0_HUMAN]	1	0.9098	0.867559	0.54419	0.472069	0.565594	0.925786	0.527284	+	2.93162	0.569553
X6RCC3	Stromal membrane-associated protein 2 (Fragment) OS=Homo sapiens GN=SMAP2 PE=1 SV=1 - [X6RCC3_HUMAN]	1	0.948398	0.861416	0.541961	0.57411	0.482689	0.936605	0.53292	+	2.94377	0.568991
Q8IVL5-2	Isoform 2 of Prolyl 3-hydroxylase 2 OS=Homo sapiens GN=P3H2 - [P3H2_HUMAN]	1	1.06417	0.926854	0.584361	0.569053	0.544961	0.997007	0.566125	+	3.32198	0.567824
A0A087WTT6	40S ribosomal protein S29 OS=Homo sapiens GN=RPS29 PE=1 SV=1 - [A0A087WTT6_HUMAN]	1	0.93477	0.897351	0.573913	0.56957	0.461403	0.94404	0.534962	+	3.00124	0.566673
E5RIB6	Mitochondrial fission regulator 1 OS=Homo sapiens GN=MTFR1 PE=1 SV=1 - [E5RIB6_HUMAN]	1	0.881555	1.04367	0.587408	0.560397	0.508674	0.975075	0.55216	+	2.85361	0.566274
F6S7Q7	Threonine--tRNA ligase, mitochondrial OS=Homo sapiens GN=TARS2 PE=1 SV=1 - [F6S7Q7_HUMAN]	1	1.22762	0.955791	0.642097	0.524188	0.62994	1.06114	0.598742	+	2.13075	0.564244
Q9Y5U9	Immediate early response 3-interacting protein 1 OS=Homo sapiens GN=IER3IP1 PE=1 SV=1 - [IR3IP_HUMAN]	1	0.94373	0.969158	0.549082	0.558514	0.534268	0.970963	0.547288	+	4.73989	0.563655
Q9P0S9	Transmembrane protein 14C OS=Homo sapiens GN=TMEM14C PE=1 SV=1 - [TM14C_HUMAN]	1	1.03715	0.771225	0.574853	0.488045	0.519422	0.936126	0.52744	+	2.03152	0.563428
Q96GA3	Protein LTV1 homolog OS=Homo sapiens GN=LTV1 PE=1 SV=1 - [LTV1_HUMAN]	1	0.99405	0.980474	0.553936	0.609011	0.51289	0.991508	0.558612	+	3.9641	0.563396
Q96JB2	Conserved oligomeric Golgi complex subunit 3 OS=Homo sapiens GN=COG3 PE=1 SV=3 - [COG3_HUMAN]	1	0.93689	1.06623	0.62087	0.549963	0.513893	1.00104	0.561575	+	3.07465	0.560992
Q969M3	Protein YIPF5 OS=Homo sapiens GN=YIPF5 PE=1 SV=1 - [YIPF5_HUMAN]	1	0.939925	0.808975	0.49385	0.51807	0.530054	0.9163	0.513991	+	2.66144	0.560942
J3KQ34	COP9 signalosome complex subunit 7b OS=Homo sapiens GN=COPS7B PE=1 SV=1 - [J3KQ34_HUMAN]	1	0.88619	0.918477	0.549373	0.49195	0.526678	0.934889	0.522667	+	3.39832	0.559069
O43310	CBP80/20-dependent translation initiation factor OS=Homo sapiens GN=CTIF PE=1 SV=1 - [CTIF_HUMAN]	1	1.22824	0.962747	0.592624	0.602247	0.588031	1.06366	0.594301	+	2.31527	0.558732
P62304	Small nuclear ribonucleoprotein E OS=Homo sapiens GN=SNRPE PE=1 SV=1 - [RUXE_HUMAN]	1	1.00645	1.09322	0.550598	0.564347	0.616206	1.03322	0.57705	+	3.64674	0.558497
J3QRK9	Uncharacterized protein (Fragment) OS=Homo sapiens PE=4 SV=1 - [J3QRK9_HUMAN]	1	0.954671	0.790558	0.555744	0.425786	0.548931	0.915076	0.510154	+	2.21642	0.557499
Q8NFZ8	Cell adhesion molecule 4 OS=Homo sapiens GN=CADM4 PE=1 SV=1 - [CADM4_HUMAN]	1	0.939401	0.882103	0.56767	0.508214	0.495699	0.940501	0.523861	+	3.29221	0.557002
Q9NRG0	Chromatin accessibility complex protein 1 OS=Homo sapiens GN=CHRAC1 PE=1 SV=1 - [CHRC1_HUMAN]	1	0.886632	0.867395	0.515063	0.498816	0.517345	0.918009	0.510408	+	3.20877	0.555995
Q9NUQ2	1-acyl-sn-glycerol-3-phosphate acyltransferase epsilon OS=Homo sapiens GN=AGPAT5 PE=1 SV=3 - [PLCE_HUMAN]	1	0.904692	0.818661	0.485651	0.466699	0.561273	0.907784	0.504541	+	2.59817	0.555794
Q92989	Polyribonucleotide 5'-hydroxyl-kinase Clp1 OS=Homo sapiens GN=CLP1 PE=1 SV=1 - [CLP1_HUMAN]	1	0.949481	0.967222	0.55919	0.511251	0.549162	0.972234	0.539868	+	4.50081	0.555286
Q96AT9-2	Isoform 2 of Ribulose-phosphate 3-epimerase OS=Homo sapiens GN=RPE - [RPE_HUMAN]	1	0.844164	0.839096	0.573119	0.464108	0.452407	0.89442	0.496545	+	2.435	0.555159
C9JQV3	Serine/threonine-protein kinase 11-interacting protein OS=Homo sapiens GN=STK11IP PE=1 SV=1 - [C9JQV3_HUMAN]	1	1.10481	1.09888	0.603435	0.531486	0.624548	1.0679	0.58649	+	3.39627	0.549199
Q9Y446	Plakophilin-3 OS=Homo sapiens GN=PKP3 PE=1 SV=1 - [PKP3_HUMAN]	1	1.27857	1.28996	0.686041	0.580049	0.692385	1.18951	0.652825	+	2.21082	0.548818
F2Z2B9	Gamma-tubulin complex component OS=Homo sapiens GN=TUBGCP2 PE=1 SV=1 - [F2Z2B9_HUMAN]	1	1.12164	1.26115	0.599058	0.607453	0.643007	1.1276	0.616506	+	2.58051	0.546742
Q5T7U1	General transcription factor 3C polypeptide 5 OS=Homo sapiens GN=GTF3C5 PE=1 SV=1 - [Q5T7U1_HUMAN]	1	0.963274	0.880437	0.506417	0.449266	0.596613	0.947904	0.517432	+	2.82453	0.54587
H0Y994	Transmembrane protein 201 (Fragment) OS=Homo sapiens GN=TMEM201 PE=1 SV=1 - [H0Y994_HUMAN]	1	1.2443	1.10338	0.576172	0.581743	0.663979	1.11589	0.607298	+	2.5802	0.544227
Q9ULH0-3	Isoform 3 of Kinase D-interacting substrate of 220 kDa OS=Homo sapiens GN=KIDINS220 - [KDIS_HUMAN]	1	1.0523	1.17108	0.556618	0.607692	0.582001	1.07446	0.582104	+	3.13565	0.541764
Q9BTE6	Alanyl-tRNA editing protein Aarsd1 OS=Homo sapiens GN=AARSD1 PE=1 SV=2 - [AASD1_HUMAN]	1	0.98166	0.999596	0.489116	0.57424	0.551609	0.993752	0.538321	+	4.19422	0.541706
Q9BRX5-2	Isoform 2 of DNA replication complex GINS protein PSF3 OS=Homo sapiens GN=GINS3 - [PSF3_HUMAN]	1	0.807764	0.839888	0.482136	0.435097	0.511057	0.882551	0.476097	+	2.51589	0.539456
P62269	40S ribosomal protein S18 OS=Homo sapiens GN=RPS18 PE=1 SV=3 - [RS18_HUMAN]	1	0.91115	0.831405	0.497081	0.478197	0.500579	0.914185	0.491953	+	2.99498	0.538133
Q9P2E3	NFX1-type zinc finger-containing protein 1 OS=Homo sapiens GN=ZNFX1 PE=2 SV=2 - [ZNFX1_HUMAN]	1	1.00587	1.04548	0.638425	0.473911	0.529669	1.01712	0.547335	+	3.13324	0.538122
Q9GZP4-2	Isoform 2 of PITH domain-containing protein 1 OS=Homo sapiens GN=PITHD1 - [PITH1_HUMAN]	1	1.03075	0.80616	0.472282	0.474457	0.577689	0.945637	0.508143	+	2.29549	0.537355
Q86SQ4-2	Isoform 2 of G-protein coupled receptor 126 OS=Homo sapiens GN=GPR126 - [GP126_HUMAN]	1	0.955049	0.93342	0.524374	0.571088	0.454591	0.962823	0.516684	+	3.47214	0.536634
H3BST5	Mitochondrial Rho GTPase 2 (Fragment) OS=Homo sapiens GN=RHOT2 PE=1 SV=2 - [H3BST5_HUMAN]	1	1.2969	1.23799	0.57719	0.645212	0.672868	1.1783	0.631756	+	2.34249	0.536159
Q9BQK8	Phosphatidate phosphatase LPIN3 OS=Homo sapiens GN=LPIN3 PE=1 SV=3 - [LPIN3_HUMAN]	1	0.939813	1.05126	0.49416	0.485022	0.620676	0.997025	0.533286	+	2.98502	0.534877
Q96C90	Protein phosphatase 1 regulatory subunit 14B OS=Homo sapiens GN=PPP1R14B PE=1 SV=3 - [PP14B_HUMAN]	1	0.938666	0.844561	0.486125	0.464018	0.537413	0.927742	0.495852	+	3.00006	0.534472
K7EIN4	Transmembrane emp24 domain-containing protein 1 OS=Homo sapiens GN=TMED1 PE=1 SV=1 - [K7EIN4_HUMAN]	1	0.999488	0.939235	0.559377	0.526195	0.484958	0.979574	0.52351	+	3.99077	0.534426
Q8N5P1	Zinc finger CCCH domain-containing protein 8 OS=Homo sapiens GN=ZC3H8 PE=1 SV=2 - [ZC3H8_HUMAN]	1	0.948426	0.824591	0.52888	0.494272	0.45557	0.924339	0.492908	+	2.81042	0.533255
Q8IUE6	Histone H2A type 2-B OS=Homo sapiens GN=HIST2H2AB PE=1 SV=3 - [H2A2B_HUMAN]	1	0.919079	0.789985	0.511673	0.468804	0.456141	0.903021	0.478873	+	2.58508	0.530301
P49821-2	Isoform 2 of NADH dehydrogenase [ubiquinone] flavoprotein 1, mitochondrial OS=Homo sapiens GN=NDUFV1 - [NDUV1_HUMAN]	1	1.11622	1.1224	0.622667	0.566144	0.52701	1.07954	0.57194	+	3.32569	0.5298
O14733	Dual specificity mitogen-activated protein kinase kinase 7 OS=Homo sapiens GN=MAP2K7 PE=1 SV=2 - [MP2K7_HUMAN]	1	1.05036	0.801665	0.415351	0.500429	0.593856	0.950675	0.503212	+	2.08719	0.529321
V9GZ55	Proteasome assembly chaperone 2 (Fragment) OS=Homo sapiens GN=PSMG2 PE=1 SV=1 - [V9GZ55_HUMAN]	1	0.945468	0.865513	0.539092	0.522591	0.423878	0.936994	0.495187	+	2.94325	0.528485
P82673	28S ribosomal protein S35, mitochondrial OS=Homo sapiens GN=MRPS35 PE=1 SV=1 - [RT35_HUMAN]	1	0.996076	1.02155	0.550233	0.471111	0.571621	1.00588	0.530988	+	3.94338	0.527884
P47224	Guanine nucleotide exchange factor MSS4 OS=Homo sapiens GN=RABIF PE=1 SV=2 - [MSS4_HUMAN]	1	0.906748	0.842812	0.482888	0.438572	0.524454	0.91652	0.481972	+	2.95227	0.525872
F5GZ09	Intraflagellar transport protein 27 homolog (Fragment) OS=Homo sapiens GN=IFT27 PE=1 SV=1 - [F5GZ09_HUMAN]	1	0.891806	0.851795	0.445341	0.45464	0.542116	0.914534	0.480699	+	2.88692	0.525622
A0A087WU64	DNA polymerase OS=Homo sapiens GN=POLA1 PE=1 SV=1 - [A0A087WU64_HUMAN]	1	1.06429	1.23747	0.550361	0.56095	0.62339	1.10059	0.578234	+	2.66217	0.525385
Q70CQ4	Ubiquitin carboxyl-terminal hydrolase 31 OS=Homo sapiens GN=USP31 PE=2 SV=2 - [UBP31_HUMAN]	1	1.10998	1.14445	0.538727	0.616281	0.553307	1.08481	0.569438	+	3.3136	0.52492
V9GYM1	Telomeric repeat-binding factor 2 (Fragment) OS=Homo sapiens GN=TERF2 PE=1 SV=1 - [V9GYM1_HUMAN]	1	1.08424	0.943192	0.52665	0.433442	0.622533	1.00915	0.527542	+	2.67211	0.522759
Q8TDD1	ATP-dependent RNA helicase DDX54 OS=Homo sapiens GN=DDX54 PE=1 SV=2 - [DDX54_HUMAN]	1	1.01504	1.01581	0.539147	0.502253	0.541594	1.01028	0.527665	+	5.40835	0.522296
H0Y7R9	Cadherin EGF LAG seven-pass G-type receptor 1 (Fragment) OS=Homo sapiens GN=CELSR1 PE=1 SV=1 - [H0Y7R9_HUMAN]	1	1.06088	1.17054	0.546799	0.582284	0.558054	1.07714	0.562379	+	3.2664	0.522104
Q01968-2	Isoform B of Inositol polyphosphate 5-phosphatase OCRL-1 OS=Homo sapiens GN=OCRL - [OCRL_HUMAN]	1	0.985186	0.984997	0.515275	0.506534	0.520053	0.990061	0.513954	+	6.72115	0.519113
Q8N5C6-2	Isoform 2 of S1 RNA-binding domain-containing protein 1 OS=Homo sapiens GN=SRBD1 - [SRBD1_HUMAN]	1	1.04872	1.00641	0.520928	0.575364	0.487885	1.01838	0.528059	+	4.10138	0.518528
Q9NXW9	Alpha-ketoglutarate-dependent dioxygenase alkB homolog 4 OS=Homo sapiens GN=ALKBH4 PE=1 SV=1 - [ALKB4_HUMAN]	1	0.909208	1.12117	0.420677	0.538215	0.609952	1.01013	0.522948	+	2.38474	0.517704
F5GY68	Anaphase-promoting complex subunit 5 (Fragment) OS=Homo sapiens GN=ANAPC5 PE=1 SV=1 - [F5GY68_HUMAN]	1	0.980326	1.28032	0.537304	0.507626	0.643004	1.08688	0.562645	+	2.1198	0.51767
C9JIK8	Cysteine protease ATG4B (Fragment) OS=Homo sapiens GN=ATG4B PE=1 SV=1 - [C9JIK8_HUMAN]	1	0.935767	0.867304	0.521832	0.416679	0.512115	0.934357	0.483542	+	3.04618	0.517513
G3V485	Rho guanine nucleotide exchange factor 40 OS=Homo sapiens GN=ARHGEF40 PE=1 SV=1 - [G3V485_HUMAN]	1	1.16683	1.04906	0.504897	0.603931	0.555287	1.07197	0.554705	+	3.08268	0.517463
O94901-6	Isoform 6 of SUN domain-containing protein 1 OS=Homo sapiens GN=SUN1 - [SUN1_HUMAN]	1	0.967761	0.98842	0.542083	0.415815	0.566955	0.985394	0.508284	+	3.24961	0.515818
Q9GZR7-2	Isoform 2 of ATP-dependent RNA helicase DDX24 OS=Homo sapiens GN=DDX24 - [DDX24_HUMAN]	1	1.09498	1.02737	0.588149	0.552576	0.463505	1.04078	0.534744	+	3.38946	0.513792
E7ETU9	Procollagen-lysine,2-oxoglutarate 5-dioxygenase 2 OS=Homo sapiens GN=PLOD2 PE=1 SV=1 - [E7ETU9_HUMAN]	1	1.02929	1.10534	0.577457	0.499029	0.530503	1.04488	0.535663	+	3.71114	0.512655
O75306-2	Isoform 2 of NADH dehydrogenase [ubiquinone] iron-sulfur protein 2, mitochondrial OS=Homo sapiens GN=NDUFS2 - [NDUS2_HUMAN]	1	0.921735	0.969456	0.578776	0.460811	0.440452	0.96373	0.493347	+	3.18982	0.511914
Q9Y5V3	Melanoma-associated antigen D1 OS=Homo sapiens GN=MAGED1 PE=1 SV=3 - [MAGD1_HUMAN]	1	1.00783	1.07209	0.571488	0.452682	0.537009	1.02664	0.520393	+	3.56464	0.506889
O75616	GTPase Era, mitochondrial OS=Homo sapiens GN=ERAL1 PE=1 SV=2 - [ERAL1_HUMAN]	1	0.772543	0.802877	0.429411	0.44125	0.430376	0.858473	0.433679	+	2.39735	0.505175
P09661	U2 small nuclear ribonucleoprotein A' OS=Homo sapiens GN=SNRPA1 PE=1 SV=2 - [RU2A_HUMAN]	1	0.94134	1.21245	0.59023	0.464609	0.537631	1.05126	0.530823	+	2.35148	0.50494
H0YDR3	Tetratricopeptide repeat protein 9C (Fragment) OS=Homo sapiens GN=TTC9C PE=1 SV=1 - [H0YDR3_HUMAN]	1	0.889484	0.885649	0.486538	0.448846	0.454304	0.925044	0.463229	+	3.52304	0.500764
P55769	NHP2-like protein 1 OS=Homo sapiens GN=SNU13 PE=1 SV=3 - [NH2L1_HUMAN]	1	0.949345	0.859678	0.445698	0.484525	0.473585	0.936341	0.467936	+	3.40935	0.49975
E9PIW9	Atherin OS=Homo sapiens GN=SAMD1 PE=1 SV=1 - [E9PIW9_HUMAN]	1	1.07045	1.03127	0.57414	0.467658	0.506655	1.03391	0.516151	+	3.81165	0.499222
Q96RS0	Trimethylguanosine synthase OS=Homo sapiens GN=TGS1 PE=1 SV=3 - [TGS1_HUMAN]	1	1.06357	1.06784	0.624932	0.466648	0.468039	1.0438	0.519873	+	3.11109	0.498058
Q00839-2	Isoform Short of Heterogeneous nuclear ribonucleoprotein U OS=Homo sapiens GN=HNRNPU - [HNRPU_HUMAN]	1	1.23019	1.28026	0.644256	0.603196	0.493851	1.17015	0.580434	+	2.42744	0.496034
Q8WZ82	Esterase OVCA2 OS=Homo sapiens GN=OVCA2 PE=1 SV=1 - [OVCA2_HUMAN]	1	1.11839	1.00989	0.519524	0.482609	0.548279	1.04276	0.516804	+	3.61398	0.495612
Q01581	Hydroxymethylglutaryl-CoA synthase, cytoplasmic OS=Homo sapiens GN=HMGCS1 PE=1 SV=2 - [HMCS1_HUMAN]	1	1.04318	0.951663	0.447757	0.559469	0.470628	0.99828	0.492618	+	3.51927	0.493467
P10398	Serine/threonine-protein kinase A-Raf OS=Homo sapiens GN=ARAF PE=1 SV=2 - [ARAF_HUMAN]	1	0.978153	0.98985	0.506185	0.525351	0.420795	0.989334	0.48411	+	3.98693	0.489329
Q9BW92	Threonine--tRNA ligase, mitochondrial OS=Homo sapiens GN=TARS2 PE=1 SV=1 - [SYTM_HUMAN]	1	1.24085	1.0173	0.584189	0.454507	0.55466	1.08605	0.531119	+	2.51017	0.489037
Q6ZVM7-4	Isoform 4 of TOM1-like protein 2 OS=Homo sapiens GN=TOM1L2 - [TM1L2_HUMAN]	1	0.925094	0.936395	0.452378	0.462357	0.48214	0.95383	0.465625	+	4.3989	0.488164
Q9Y289	Sodium-dependent multivitamin transporter OS=Homo sapiens GN=SLC5A6 PE=2 SV=2 - [SC5A6_HUMAN]	1	0.892438	0.807535	0.444339	0.42868	0.443373	0.899991	0.438797	+	2.92858	0.487557
Q9BU76	Multiple myeloma tumor-associated protein 2 OS=Homo sapiens GN=MMTAG2 PE=1 SV=1 - [MMTA2_HUMAN]	1	0.903733	0.842305	0.411961	0.385533	0.537302	0.915346	0.444932	+	2.69962	0.486081
Q6UVY6-2	Isoform 2 of DBH-like monooxygenase protein 1 OS=Homo sapiens GN=MOXD1 - [MOXD1_HUMAN]	1	1.08629	1.28962	0.485283	0.530772	0.622052	1.1253	0.546036	+	2.43992	0.485236
Q562R1	Beta-actin-like protein 2 OS=Homo sapiens GN=ACTBL2 PE=1 SV=2 - [ACTBL_HUMAN]	1	1.0201	0.987068	0.564882	0.496761	0.396865	1.00239	0.486169	+	3.31319	0.48501
Q8IX18-2	Isoform 2 of Probable ATP-dependent RNA helicase DHX40 OS=Homo sapiens GN=DHX40 - [DHX40_HUMAN]	1	1.02692	1.15199	0.510114	0.531004	0.493785	1.05964	0.511634	+	3.47214	0.482838
P42696-2	Isoform 2 of RNA-binding protein 34 OS=Homo sapiens GN=RBM34 - [RBM34_HUMAN]	1	0.988125	0.910406	0.467965	0.446532	0.48331	0.966177	0.465936	+	4.11748	0.482247
Q86X10-3	Isoform 3 of Ral GTPase-activating protein subunit beta OS=Homo sapiens GN=RALGAPB - [RLGPB_HUMAN]	1	0.944221	0.954879	0.469025	0.481317	0.447369	0.966366	0.465904	+	4.84005	0.48212
A0A087WZX2	NADH dehydrogenase [ubiquinone] 1 beta subcomplex subunit 6 OS=Homo sapiens GN=NDUFB6 PE=1 SV=1 - [A0A087WZX2_HUMAN]	1	0.850536	0.889654	0.506162	0.438542	0.373267	0.913397	0.439324	+	2.88694	0.480978
H0YGD1	Arf-GAP with Rho-GAP domain, ANK repeat and PH domain-containing protein 1 (Fragment) OS=Homo sapiens GN=ARAP1 PE=1 SV=1 - [H0YGD1_HUMAN]	1	1.04503	1.0894	0.487964	0.532737	0.480411	1.04481	0.500371	+	4.23528	0.478911
Q15834	Coiled-coil domain-containing protein 85B OS=Homo sapiens GN=CCDC85B PE=1 SV=2 - [CC85B_HUMAN]	1	0.804997	0.985766	0.448449	0.432236	0.451835	0.930254	0.444173	+	2.81704	0.477475
B8ZZ67	SMT3 suppressor of mif two 3 homolog 1 (Yeast), isoform CRA_b OS=Homo sapiens GN=SUMO1 PE=1 SV=1 - [B8ZZ67_HUMAN]	1	1.03872	1.01116	0.509001	0.457022	0.479574	1.01663	0.481865	+	5.02824	0.473983
Q9UBL6-2	Isoform 2 of Copine-7 OS=Homo sapiens GN=CPNE7 - [CPNE7_HUMAN]	1	1.20691	1.28033	0.56126	0.558429	0.531811	1.16242	0.5505	+	2.71543	0.473581
O94886	CSC1-like protein 1 OS=Homo sapiens GN=TMEM63A PE=1 SV=3 - [CSCL1_HUMAN]	1	1.11961	0.970105	0.558653	0.46486	0.437546	1.02991	0.48702	+	3.12276	0.472876
H0YJI1	SRA stem-loop-interacting RNA-binding protein, mitochondrial (Fragment) OS=Homo sapiens GN=SLIRP PE=1 SV=1 - [H0YJI1_HUMAN]	1	0.897397	0.833216	0.450577	0.392701	0.444745	0.910204	0.429341	+	3.12104	0.471698
A0A087X0E5	Gametogenetin-binding protein 2 OS=Homo sapiens GN=GGNBP2 PE=1 SV=1 - [A0A087X0E5_HUMAN]	1	1.01611	1.02355	0.514596	0.427665	0.48949	1.01322	0.47725	+	4.43634	0.471023
F5H3Y4	Probable ATP-dependent RNA helicase DHX37 OS=Homo sapiens GN=DHX37 PE=1 SV=1 - [F5H3Y4_HUMAN]	1	1.08885	1.09558	0.51487	0.44099	0.538995	1.06148	0.498285	+	3.72178	0.469425
G5E9U9	Poly (ADP-ribose) polymerase family, member 12, isoform CRA_a OS=Homo sapiens GN=PARP12 PE=1 SV=1 - [G5E9U9_HUMAN]	1	0.982785	1.0219	0.436935	0.494516	0.474344	1.00156	0.468598	+	4.9016	0.467868
I3L0J8	Mitogen-activated protein kinase 7 (Fragment) OS=Homo sapiens GN=MAPK7 PE=1 SV=8 - [I3L0J8_HUMAN]	1	1.12383	1.06382	0.503263	0.455947	0.529822	1.06255	0.496344	+	3.76573	0.467125
E7ESJ7	Protein FAM114A2 OS=Homo sapiens GN=FAM114A2 PE=1 SV=1 - [E7ESJ7_HUMAN]	1	0.933957	1.25956	0.525994	0.477332	0.486365	1.06451	0.496564	+	2.31617	0.466472
E9PAK5	DENN domain-containing protein 4B (Fragment) OS=Homo sapiens GN=DENND4B PE=1 SV=1 - [E9PAK5_HUMAN]	1	1.15016	1.17598	0.480912	0.510081	0.554094	1.10871	0.515029	+	3.26517	0.46453
A0A087WVI0	Conserved oligomeric Golgi complex subunit 1 OS=Homo sapiens GN=COG1 PE=1 SV=1 - [A0A087WVI0_HUMAN]	1	1.10865	1.14721	0.506618	0.552336	0.443081	1.08529	0.500679	+	3.37544	0.461332
F8VY35	Nucleosome assembly protein 1-like 1 (Fragment) OS=Homo sapiens GN=NAP1L1 PE=1 SV=1 - [F8VY35_HUMAN]	1	1.11406	1.02482	0.4182	0.497388	0.531395	1.04629	0.482328	+	3.51532	0.460989
Q92546	RAB6A-GEF complex partner protein 2 OS=Homo sapiens GN=RGP1 PE=1 SV=1 - [RGP1_HUMAN]	1	1.1268	1.08656	0.475893	0.483864	0.5158	1.07112	0.491853	+	3.90702	0.459195
Q92506	Estradiol 17-beta-dehydrogenase 8 OS=Homo sapiens GN=HSD17B8 PE=1 SV=2 - [DHB8_HUMAN]	1	1.11616	1.1349	0.478486	0.460018	0.550236	1.08369	0.496247	+	3.50997	0.457923
Q7Z5H4	Vomeronasal type-1 receptor 5 OS=Homo sapiens GN=VN1R5 PE=2 SV=2 - [VN1R5_HUMAN]	1	1.07438	1.12318	0.433254	0.578139	0.450943	1.06585	0.487445	+	3.2454	0.45733
Q8TER5-4	Isoform 4 of Rho guanine nucleotide exchange factor 40 OS=Homo sapiens GN=ARHGEF40 - [ARH40_HUMAN]	1	1.25654	1.11882	0.493396	0.530689	0.518336	1.12512	0.51414	+	2.90965	0.456965
G3V1A0	HCG38438, isoform CRA_b OS=Homo sapiens GN=TRAPPC4 PE=1 SV=1 - [G3V1A0_HUMAN]	1	0.875759	1.0344	0.420331	0.460742	0.43579	0.970051	0.438954	+	3.36552	0.452506
Q8TE77	Protein phosphatase Slingshot homolog 3 OS=Homo sapiens GN=SSH3 PE=1 SV=2 - [SSH3_HUMAN]	1	1.13562	1.25488	0.428209	0.523626	0.572663	1.13017	0.508166	+	2.73216	0.449637
Q96P48-3	Isoform 3 of Arf-GAP with Rho-GAP domain, ANK repeat and PH domain-containing protein 1 OS=Homo sapiens GN=ARAP1 - [ARAP1_HUMAN]	1	1.07027	1.05674	0.480032	0.470554	0.445616	1.04233	0.465401	+	4.76157	0.446501
H0YMP3	G2/mitotic-specific cyclin-B2 OS=Homo sapiens GN=CCNB2 PE=1 SV=1 - [H0YMP3_HUMAN]	1	0.862283	0.876203	0.421585	0.404965	0.382234	0.912828	0.402928	+	3.45245	0.441406
P10109	Adrenodoxin, mitochondrial OS=Homo sapiens GN=FDX1 PE=1 SV=1 - [ADX_HUMAN]	1	0.961239	0.815484	0.428195	0.397776	0.398364	0.925574	0.408112	+	3.0864	0.440929
K7EMI9	Coiled-coil domain-containing protein 106 OS=Homo sapiens GN=CCDC106 PE=1 SV=1 - [K7EMI9_HUMAN]	1	0.877489	0.9459	0.405734	0.370604	0.459477	0.941129	0.411939	+	3.56741	0.437707
O43156	TELO2-interacting protein 1 homolog OS=Homo sapiens GN=TTI1 PE=1 SV=3 - [TTI1_HUMAN]	1	0.996829	1.28778	0.395132	0.468884	0.569153	1.09487	0.477723	+	2.32124	0.436329
E9PF06	39S ribosomal protein L3, mitochondrial (Fragment) OS=Homo sapiens GN=MRPL3 PE=1 SV=1 - [E9PF06_HUMAN]	1	1.01658	1.01149	0.480065	0.40863	0.423687	1.00936	0.437461	+	4.86327	0.433404
H0YLA2	Signal recognition particle 14 kDa protein OS=Homo sapiens GN=SRP14 PE=1 SV=1 - [H0YLA2_HUMAN]	1	0.888626	0.777367	0.409001	0.377701	0.354368	0.888664	0.380357	+	2.81078	0.42801
Q9UMS0-3	Isoform 3 of NFU1 iron-sulfur cluster scaffold homolog, mitochondrial OS=Homo sapiens GN=NFU1 - [NFU1_HUMAN]	1	0.826915	0.95777	0.403399	0.359297	0.426891	0.928228	0.396529	+	3.17094	0.427189
P12074	Cytochrome c oxidase subunit 6A1, mitochondrial OS=Homo sapiens GN=COX6A1 PE=1 SV=4 - [CX6A1_HUMAN]	1	0.988894	0.827904	0.357905	0.398445	0.441023	0.938933	0.399124	+	3.05755	0.425083
O15127	Secretory carrier-associated membrane protein 2 OS=Homo sapiens GN=SCAMP2 PE=1 SV=2 - [SCAM2_HUMAN]	1	1.02181	0.897946	0.422297	0.406733	0.378954	0.973251	0.402661	+	3.84344	0.413728
A0A087WTZ2	Ran-binding protein 17 OS=Homo sapiens GN=RANBP17 PE=1 SV=1 - [A0A087WTZ2_HUMAN]	1	1.02218	1.21333	0.387603	0.431104	0.513718	1.0785	0.444142	+	2.92329	0.411815
J3KSI8	28S ribosomal protein S7, mitochondrial (Fragment) OS=Homo sapiens GN=MRPS7 PE=1 SV=1 - [J3KSI8_HUMAN]	1	1.01824	1.02101	0.491081	0.404917	0.348988	1.01308	0.414995	+	3.85621	0.409637
M0QYC5	Paired amphipathic helix protein Sin3b OS=Homo sapiens GN=SIN3B PE=1 SV=1 - [M0QYC5_HUMAN]	1	1.11657	1.08804	0.422303	0.380903	0.505647	1.0682	0.436284	+	3.62095	0.408429
H0Y564	Anaphase-promoting complex subunit 1 (Fragment) OS=Homo sapiens GN=ANAPC1 PE=1 SV=1 - [H0Y564_HUMAN]	1	1.22673	1.21494	0.486513	0.420886	0.489109	1.14722	0.465502	+	3.04645	0.405765
I3L0N9	Sodium-independent sulfate anion transporter (Fragment) OS=Homo sapiens GN=SLC26A11 PE=1 SV=1 - [I3L0N9_HUMAN]	1	0.888264	0.947256	0.384874	0.321227	0.434644	0.945174	0.380248	+	3.59662	0.402305
E9PKK4	Condensin-2 complex subunit D3 OS=Homo sapiens GN=NCAPD3 PE=1 SV=1 - [E9PKK4_HUMAN]	1	1.09199	1.25896	0.440839	0.507413	0.395195	1.11698	0.447816	+	2.90098	0.400917
P09669	Cytochrome c oxidase subunit 6C OS=Homo sapiens GN=COX6C PE=1 SV=2 - [COX6C_HUMAN]	1	0.992103	0.863262	0.364396	0.371384	0.407615	0.951788	0.381132	+	3.60379	0.400438
K7EQ11	MBT domain-containing protein 1 (Fragment) OS=Homo sapiens GN=MBTD1 PE=1 SV=1 - [K7EQ11_HUMAN]	1	1.01537	1.03871	0.398962	0.414544	0.406115	1.01803	0.40654	+	6.03448	0.39934
P00374	Dihydrofolate reductase OS=Homo sapiens GN=DHFR PE=1 SV=2 - [DYR_HUMAN]	1	0.980999	0.996643	0.433887	0.432887	0.314634	0.992547	0.393803	+	3.9347	0.39676
Q9Y2Z2-3	Isoform 2 of Protein MTO1 homolog, mitochondrial OS=Homo sapiens GN=MTO1 - [MTO1_HUMAN]	1	1.01808	1.18859	0.461436	0.454634	0.351254	1.06889	0.422441	+	3.12022	0.395215
Q9UKY1	Zinc fingers and homeoboxes protein 1 OS=Homo sapiens GN=ZHX1 PE=1 SV=1 - [ZHX1_HUMAN]	1	0.818731	1.15689	0.352516	0.417974	0.405169	0.991875	0.391887	+	2.41508	0.395097
Q8IV08	Phospholipase D3 OS=Homo sapiens GN=PLD3 PE=1 SV=1 - [PLD3_HUMAN]	1	0.996013	0.988162	0.405907	0.385319	0.356915	0.994725	0.382714	+	5.71049	0.384744
A4D1S5	Ras-related protein Rab-19 OS=Homo sapiens GN=RAB19 PE=2 SV=2 - [RAB19_HUMAN]	1	1.16872	1.01886	0.341512	0.439914	0.418334	1.06253	0.39992	+	3.38528	0.376385
F5H5N1	NADH dehydrogenase [ubiquinone] iron-sulfur protein 7, mitochondrial OS=Homo sapiens GN=NDUFS7 PE=1 SV=1 - [F5H5N1_HUMAN]	1	0.98846	0.930042	0.391933	0.335591	0.363302	0.972834	0.363609	+	4.63593	0.373763
Q9Y6I8	Peroxisomal membrane protein 4 OS=Homo sapiens GN=PXMP4 PE=1 SV=3 - [PXMP4_HUMAN]	1	0.902831	0.929216	0.3537	0.330908	0.361991	0.944015	0.348866	+	4.39286	0.369556
H3BUB4	Snurportin-1 (Fragment) OS=Homo sapiens GN=SNUPN PE=1 SV=1 - [H3BUB4_HUMAN]	1	1.02841	1.16847	0.367713	0.449896	0.357506	1.06563	0.391705	+	3.45419	0.367581
A0A087WV25	FGFR1 oncogene partner OS=Homo sapiens GN=FGFR1OP PE=1 SV=1 - [A0A087WV25_HUMAN]	1	1.03026	0.899061	0.351222	0.344219	0.370832	0.976442	0.355424	+	3.9785	0.363999
Q8NHU6-2	Isoform 2 of Tudor domain-containing protein 7 OS=Homo sapiens GN=TDRD7 - [TDRD7_HUMAN]	1	1.01929	1.08382	0.392037	0.348781	0.360595	1.03437	0.367138	+	4.70831	0.354939
Q96HA7-2	Isoform 2 of Tonsoku-like protein OS=Homo sapiens GN=TONSL - [TONSL_HUMAN]	1	1.06184	1.06494	0.279648	0.373823	0.389855	1.04226	0.347775	+	4.17435	0.333674
Q8N6M0-2	Isoform 2 of OTU domain-containing protein 6B OS=Homo sapiens GN=OTUD6B - [OTU6B_HUMAN]	1	0.865426	0.770017	0.252993	0.309763	0.298289	0.878481	0.287015	+	2.99439	0.326717
Q8WXE9	Stonin-2 OS=Homo sapiens GN=STON2 PE=1 SV=1 - [STON2_HUMAN]	1	1.00304	0.885568	0.279001	0.321439	0.308756	0.962871	0.303065	+	4.07394	0.314751
E9PEC3	Propionyl-CoA carboxylase beta chain, mitochondrial OS=Homo sapiens GN=PCCB PE=1 SV=1 - [E9PEC3_HUMAN]	1	0.879292	0.773908	0.290581	0.252194	0.276989	0.8844	0.273255	+	3.11428	0.308972
P52630-4	Isoform 2 of Signal transducer and activator of transcription 2 OS=Homo sapiens GN=STAT2 - [STAT2_HUMAN]	1	1.03939	1.146	0.325514	0.302036	0.342076	1.0618	0.323209	+	4.08828	0.304397
Q96HA7	Tonsoku-like protein OS=Homo sapiens GN=TONSL PE=1 SV=2 - [TONSL_HUMAN]	1	1.1227	1.0816	0.277273	0.327024	0.359317	1.0681	0.321205	+	4.18101	0.300726
Q8NDA8-7	Isoform 7 of Maestro heat-like repeat-containing protein family member 1 OS=Homo sapiens GN=MROH1 - [MROH1_HUMAN]	1	1.10192	0.956667	0.286565	0.253789	0.303727	1.01953	0.28136	+	4.0742	0.27597
Q6PL18	ATPase family AAA domain-containing protein 2 OS=Homo sapiens GN=ATAD2 PE=1 SV=1 - [ATAD2_HUMAN]	1	1.13299	1.2279	0.304953	0.305239	0.310694	1.1203	0.306962	+	3.60045	0.274
Q14680-3	Isoform 3 of Maternal embryonic leucine zipper kinase OS=Homo sapiens GN=MELK - [MELK_HUMAN]	1	1.02441	1.24605	0.269123	0.299776	0.326518	1.09015	0.298472	+	3.23265	0.27379
Q9Y399	28S ribosomal protein S2, mitochondrial OS=Homo sapiens GN=MRPS2 PE=1 SV=1 - [RT02_HUMAN]	1	0.920919	0.875761	0.233481	0.198323	0.229821	0.932227	0.220542	+	4.32081	0.236575
Q8IXM3	39S ribosomal protein L41, mitochondrial OS=Homo sapiens GN=MRPL41 PE=1 SV=1 - [RM41_HUMAN]	1	0.917852	0.905572	0.230947	0.215902	0.208995	0.941141	0.218615	+	4.73417	0.232287
A0A0B4J211	ATPase family AAA domain-containing protein 2 OS=Homo sapiens GN=ATAD2 PE=1 SV=1 - [A0A0B4J211_HUMAN]	1	1.14187	1.23589	0.141974	0.114168	0.143841	1.12592	0.133328	+	3.8617	0.118417
