# Supplementary material for: EIF5A1 promotes trophoblast migration and invasion via ARAF-mediated activation of the integrin/ERK signaling pathway
Source: Cell Death Dis. 2018 Sep 11;9(9):926. doi: 10.1038/s41419-018-0971-5 (PMC6134074; doi:10.1038/s41419-018-0971-5)
Supplement: Supplementary file 12 — Supplementary Table 2 [file 41419_2018_971_MOESM12_ESM.xlsx]

## Sheet: Sheet1
Supplementary Table 2. The identified differentially expressed proteins induced by EIF5A1 depletion
Accession	Description	NC-1	NC-2/NC-1	NC-3/NC-1	si-1/NC-1	si-2/NC-1	si-3/NC-1	Mean(NC)	Mean(si)	T-test significant	#-log10(p)	Fold Change
P45877	Peptidyl-prolyl cis-trans isomerase C OS=Homo sapiens GN=PPIC PE=1 SV=1 - [PPIC_HUMAN]	1	0.92647	0.89831	5.3893	4.68741	6.49383	0.941593	5.52351	+	3	5.86613
D6RB85	Calnexin (Fragment) OS=Homo sapiens GN=CANX PE=1 SV=1 - [D6RB85_HUMAN]	1	1.06113	1.10882	5.2306	6.14356	6.16708	1.05665	5.84708	+	4	5.5336
D6R9H8	Polyadenylate-binding protein-interacting protein 1 OS=Homo sapiens GN=PAIP1 PE=1 SV=1 - [D6R9H8_HUMAN]	1	1.01872	0.78311	5.61533	5.85422	3.99741	0.933943	5.15565	+	2.69897	5.52031
Q9NVK5-2	Isoform 2 of FGFR1 oncogene partner 2 OS=Homo sapiens GN=FGFR1OP2 - [FGOP2_HUMAN]	1	1.09857	0.97536	5.05124	4.73212	6.45113	1.02464	5.4115	+	2.92082	5.28135
C9J5W6	Transgelin-3 OS=Homo sapiens GN=TAGLN3 PE=1 SV=1 - [C9J5W6_HUMAN]	1	1.10521	1.21942	4.84134	5.67315	6.64135	1.10821	5.71861	+	3.04576	5.16023
G3V2Q1	Heterogeneous nuclear ribonucleoproteins C1/C2 OS=Homo sapiens GN=HNRNPC PE=1 SV=1 - [G3V2Q1_HUMAN]	1	1.04875	0.84345	5.09842	5.20396	4.28331	0.964067	4.8619	+	3.69897	5.04311
Q49AR2	UPF0489 protein C5orf22 OS=Homo sapiens GN=C5orf22 PE=1 SV=2 - [CE022_HUMAN]	1	0.89351	1.10247	4.51511	5.72415	4.53578	0.99866	4.92501	+	3.22185	4.93162
E7EMP6	Embryonic stem cell-specific 5-hydroxymethylcytosine-binding protein OS=Homo sapiens GN=HMCES PE=1 SV=1 - [E7EMP6_HUMAN]	1	1.09065	1.12456	4.09515	5.66721	5.67211	1.07174	5.14482	+	2.82391	4.80045
O94916-2	Isoform A of Nuclear factor of activated T-cells 5 OS=Homo sapiens GN=NFAT5 - [NFAT5_HUMAN]	1	1.12512	0.89313	4.51311	3.78313	5.66216	1.00608	4.6528	+	2.56864	4.62467
Q8TF17-4	Isoform 4 of SH3 domain and tetratricopeptide repeat-containing protein 2 OS=Homo sapiens GN=SH3TC2 - [S3TC2_HUMAN]	1	0.89421	1.09845	5.36145	3.57231	4.57291	0.997553	4.50222	+	2.60206	4.51327
G3V2D5	Zinc finger protein 36, C3H1 type-like 1 (Fragment) OS=Homo sapiens GN=ZFP36L1 PE=1 SV=1 - [G3V2D5_HUMAN]	1	1.09226	1.05231	3.95115	4.51115	5.41278	1.04819	4.62503	+	2.95861	4.41239
P61978	Heterogeneous nuclear ribonucleoprotein K OS=Homo sapiens GN=HNRNPK PE=1 SV=1 - [HNRPK_HUMAN]	1	0.76413	0.98471	4.29384	3.09234	3.87425	0.91628	3.75348	+	2.85387	4.09643
C9J712	Profilin OS=Homo sapiens GN=PFN2 PE=1 SV=1 - [C9J712_HUMAN]	1	1.28754	1.07723	3.37652	4.67492	5.31134	1.12159	4.45426	+	2.35655	3.97138
Q96N20	Zinc finger protein 75A OS=Homo sapiens GN=ZNF75A PE=2 SV=1 - [ZN75A_HUMAN]	1	0.91844	0.99847	3.20945	3.87124	3.90192	0.972303	3.66087	+	3.52288	3.76515
H3BNK3	Acyl carrier protein (Fragment) OS=Homo sapiens GN=NDUFAB1 PE=1 SV=1 - [H3BNK3_HUMAN]	1	1.1885	1.07597	5.01184	3.1848	4.0214	1.08816	4.07268	+	2.3098	3.74273
C9J8U1	Cytospin-A (Fragment) OS=Homo sapiens GN=SPECC1L PE=4 SV=8 - [C9J8U1_HUMAN]	1	1.12634	1.0944	3.98743	4.23094	2.33744	1.07358	3.5186	+	1.82974	3.27745
Q92793-2	Isoform 2 of CREB-binding protein OS=Homo sapiens GN=CREBBP - [CBP_HUMAN]	1	1.03845	0.89374	2.58372	3.98345	3.02323	0.977397	3.1968	+	2.22915	3.27073
O00165	HCLS1-associated protein X-1 OS=Homo sapiens GN=HAX1 PE=1 SV=2 - [HAX1_HUMAN]	1	0.98623	1.12561	2.78321	3.96211	3.12566	1.03728	3.29033	+	2.50864	3.17207
Q9NQ87	Hairy/enhancer-of-split related with YRPW motif-like protein OS=Homo sapiens GN=HEYL PE=1 SV=2 - [HEYL_HUMAN]	1	1.12941	0.90352	3.12451	2.85526	2.95135	1.01098	2.97704	+	4	2.94472
A0A0U1RQL3	Kinesin-like protein KIF1B (Fragment) OS=Homo sapiens GN=KIF1B PE=1 SV=1 - [A0A0U1RQL3_HUMAN]	1	0.84711	0.89011	2.87511	2.19562	2.97212	0.912407	2.68095	+	2.67778	2.93833
Q96KG9-5	Isoform 5 of N-terminal kinase-like protein OS=Homo sapiens GN=SCYL1 - [SCYL1_HUMAN]	1	0.83421	1.08421	2.98065	2.9076	2.67234	0.972807	2.85353	+	4	2.9333
H0Y6I0	Golgin subfamily A member 4 (Fragment) OS=Homo sapiens GN=GOLGA4 PE=1 SV=1 - [H0Y6I0_HUMAN]	1	0.96261	0.89481	2.0934	3.34585	2.49455	0.952473	2.6446	+	1.98716	2.77656
E9PG73	Peptidyl-prolyl cis-trans isomerase G OS=Homo sapiens GN=PPIG PE=1 SV=1 - [E9PG73_HUMAN]	1	0.88967	1.19841	2.93066	2.65212	2.98313	1.02936	2.8553	+	3.69897	2.77386
P50570-4	Isoform 4 of Dynamin-2 OS=Homo sapiens GN=DNM2 - [DYN2_HUMAN]	1	1.03124	0.88741	2.45812	2.54511	2.84511	0.972883	2.61611	+	3.69897	2.68903
H7C004	Serpin B10 (Fragment) OS=Homo sapiens GN=SERPINB10 PE=1 SV=1 - [H7C004_HUMAN]	1	0.96321	1.07567	3.15211	2.95211	2.0548	1.01296	2.71967	+	2.13668	2.68488
P15408	Fos-related antigen 2 OS=Homo sapiens GN=FOSL2 PE=1 SV=1 - [FOSL2_HUMAN]	1	1.08455	1.10945	3.19283	2.89384	2.48833	1.06467	2.85833	+	3	2.68472
Q8N9T2	Putative uncharacterized protein CXorf42 OS=Homo sapiens GN=NKAPP1 PE=5 SV=3 - [CX042_HUMAN]	1	1.19841	0.90451	2.54111	2.90131	2.84141	1.03431	2.76128	+	3.52288	2.66969
Q02487-2	Isoform 2B of Desmocollin-2 OS=Homo sapiens GN=DSC2 - [DSC2_HUMAN]	1	0.97091	0.92141	2.71134	2.64151	2.33337	0.964107	2.56207	+	3.69897	2.65746
O75915	PRA1 family protein 3 OS=Homo sapiens GN=ARL6IP5 PE=1 SV=1 - [PRAF3_HUMAN]	1	1.05561	0.89091	3.17533	2.41125	2.14678	0.982173	2.57779	+	2.16115	2.62457
Q6P1K8	General transcription factor IIH subunit 2-like protein OS=Homo sapiens GN=GTF2H2C PE=1 SV=1 - [T2H2L_HUMAN]	1	0.94161	0.97432	2.14566	2.66432	2.82339	0.971977	2.54446	+	2.79588	2.61782
M0QX27	Urokinase plasminogen activator surface receptor (Fragment) OS=Homo sapiens GN=PLAUR PE=1 SV=1 - [M0QX27_HUMAN]	1	0.89412	0.90412	2.19841	2.38411	2.74121	0.932747	2.44124	+	3.09691	2.61726
H3BQF8	E3 ubiquitin-protein ligase UBR1 (Fragment) OS=Homo sapiens GN=UBR1 PE=1 SV=1 - [H3BQF8_HUMAN]	1	1.12312	1.17843	2.78432	2.67772	2.96323	1.10052	2.80842	+	4	2.55191
O00165-4	Isoform 4 of HCLS1-associated protein X-1 OS=Homo sapiens GN=HAX1 - [HAX1_HUMAN]	1	1.01441	1.19023	2.65231	2.52122	2.97322	1.06821	2.71558	+	3.39794	2.54217
P21695-2	Isoform 2 of Glycerol-3-phosphate dehydrogenase [NAD(+)], cytoplasmic OS=Homo sapiens GN=GPD1 - [GPDA_HUMAN]	1	1.04065	0.90311	2.56211	2.74211	2.13456	0.981253	2.47959	+	2.88606	2.52697
P29966	Myristoylated alanine-rich C-kinase substrate OS=Homo sapiens GN=MARCKS PE=1 SV=4 - [MARCS_HUMAN]	1	1.09214	0.8912	2.39561	2.42486	2.6872	0.994447	2.50256	+	3.69897	2.51653
P17096-2	Isoform HMG-Y of High mobility group protein HMG-I/HMG-Y OS=Homo sapiens GN=HMGA1 - [HMGA1_HUMAN]	1	1.08741	1.10944	2.19485	3.23813	2.48732	1.06562	2.6401	+	2.13668	2.47753
Q8N6L1	Keratinocyte-associated protein 2 OS=Homo sapiens GN=KRTCAP2 PE=1 SV=2 - [KTAP2_HUMAN]	1	1.00123	1.12316	2.2541	2.94511	2.52246	1.04146	2.57389	+	2.76955	2.47142
H3BPU7	Mannose-6-phosphate isomerase (Fragment) OS=Homo sapiens GN=MPI PE=1 SV=1 - [H3BPU7_HUMAN]	1	1.08511	1.19485	2.76932	2.90411	2.19471	1.09332	2.62271	+	2.61979	2.39885
H0Y5L4	Uncharacterized protein C1orf167 (Fragment) OS=Homo sapiens GN=C1orf167 PE=1 SV=1 - [H0Y5L4_HUMAN]	1	1.09811	0.90456	1.90135	2.56145	2.67321	1.00089	2.37867	+	2.29243	2.37655
A0A0J9YW54	Ral GTPase-activating protein subunit beta (Fragment) OS=Homo sapiens GN=RALGAPB PE=1 SV=1 - [A0A0J9YW54_HUMAN]	1	0.90134	0.89214	2.12451	1.90167	2.45723	0.93116	2.16114	+	2.76955	2.32091
Q9NQZ6-2	Isoform 2 of Zinc finger C4H2 domain-containing protein OS=Homo sapiens GN=ZC4H2 - [ZC4H2_HUMAN]	1	1.04913	1.19312	2.12451	2.84511	2.54411	1.08075	2.50458	+	2.55284	2.31744
Q5TB53	Transmembrane 9 superfamily member (Fragment) OS=Homo sapiens GN=TM9SF3 PE=1 SV=8 - [Q5TB53_HUMAN]	1	0.89411	1.17533	2.21345	2.14566	2.73421	1.02315	2.36444	+	2.56864	2.31095
A0A0D9SFB1	Dynamin-1 OS=Homo sapiens GN=DNM1 PE=1 SV=1 - [A0A0D9SFB1_HUMAN]	1	1.01455	1.13551	2.52112	2.55511	2.14551	1.05002	2.40725	+	3.22185	2.29257
P50548	ETS domain-containing transcription factor ERF OS=Homo sapiens GN=ERF PE=1 SV=2 - [ERF_HUMAN]	1	1.05622	0.81455	2.15133	2.62344	1.78443	0.956923	2.1864	+	2.08092	2.28482
B0QY71	Transcription factor MafF (Fragment) OS=Homo sapiens GN=MAFF PE=1 SV=1 - [B0QY71_HUMAN]	1	0.96513	0.99863	1.90321	1.98312	2.87341	0.98792	2.25325	+	1.81531	2.2808
H3BN94	Ubiquitin-conjugating enzyme E2 Q2 (Fragment) OS=Homo sapiens GN=UBE2Q2 PE=1 SV=1 - [H3BN94_HUMAN]	1	1.20314	1.12451	2.73141	2.18472	2.64121	1.10922	2.51911	+	2.85387	2.27107
O94822	E3 ubiquitin-protein ligase listerin OS=Homo sapiens GN=LTN1 PE=1 SV=6 - [LTN1_HUMAN]	1	1.12384	1.03821	1.98013	3.10414	2.09241	1.05402	2.39223	+	1.69037	2.26963
Q14624-4	Isoform 4 of Inter-alpha-trypsin inhibitor heavy chain H4 OS=Homo sapiens GN=ITIH4 - [ITIH4_HUMAN]	1	1.04451	1.09412	1.85213	2.84312	2.41255	1.04621	2.36927	+	1.99568	2.26462
Q8WU40	CAMK2G protein (Fragment) OS=Homo sapiens GN=CAMK2G PE=1 SV=2 - [Q8WU40_HUMAN]	1	0.98412	1.03914	2.09151	2.19831	2.54123	1.00775	2.27702	+	3.1549	2.2595
H0YDL4	Glutamate receptor 4 (Fragment) OS=Homo sapiens GN=GRIA4 PE=4 SV=1 - [H0YDL4_HUMAN]	1	1.10521	0.96742	1.42155	2.63134	2.84213	1.02421	2.29834	+	1.34104	2.24401
Q86TG7-2	Isoform 2 of Retrotransposon-derived protein PEG10 OS=Homo sapiens GN=PEG10 - [PEG10_HUMAN]	1	0.90314	1.06213	1.89357	2.56231	2.13569	0.988423	2.19719	+	2.42022	2.22292
Q8IY57-3	Isoform 3 of YY1-associated factor 2 OS=Homo sapiens GN=YAF2 - [YAF2_HUMAN]	1	0.83713	0.94756	1.90934	2.09346	2.18373	0.92823	2.06218	+	3.52288	2.22162
E5RIV4	[Pyruvate dehydrogenase [acetyl-transferring]]-phosphatase 1, mitochondrial (Fragment) OS=Homo sapiens GN=PDP1 PE=1 SV=1 - [E5RIV4_HUMAN]	1	0.89013	1.08523	2.15122	2.31157	2.08831	0.991787	2.1837	+	3.69897	2.20178
P50579	Methionine aminopeptidase 2 OS=Homo sapiens GN=METAP2 PE=1 SV=1 - [MAP2_HUMAN]	1	0.98523	1.10234	2.1041	2.16586	2.47123	1.02919	2.24706	+	3.30103	2.18333
Q7Z6M4	Transcription termination factor 4, mitochondrial OS=Homo sapiens GN=MTERF4 PE=1 SV=3 - [MTEF4_HUMAN]	1	0.88536	0.96892	2.05124	2.63134	1.52356	0.951427	2.06871	+	1.59346	2.17433
H0Y6G2	Calcium/calmodulin-dependent protein kinase type II subunit gamma (Fragment) OS=Homo sapiens GN=CAMK2G PE=1 SV=1 - [H0Y6G2_HUMAN]	1	0.99412	0.98313	1.90121	2.17412	2.35141	0.992417	2.14225	+	3.04576	2.15862
Q9UIQ6-3	Isoform 3 of Leucyl-cystinyl aminopeptidase OS=Homo sapiens GN=LNPEP - [LCAP_HUMAN]	1	1.09281	1.02414	1.90131	2.18456	2.58614	1.03898	2.224	+	2.38722	2.14056
E5RFR7	Tumor protein D52 OS=Homo sapiens GN=TPD52 PE=1 SV=1 - [E5RFR7_HUMAN]	1	0.87312	1.03135	1.90312	2.01845	2.28112	0.968157	2.06756	+	3.09691	2.13557
Q9H061-2	Isoform 2 of Transmembrane protein 126A OS=Homo sapiens GN=TMEM126A - [T126A_HUMAN]	1	0.98415	1.09621	1.90865	2.52184	2.13467	1.02679	2.18839	+	2.50864	2.1313
P17535	Transcription factor jun-D OS=Homo sapiens GN=JUND PE=1 SV=3 - [JUND_HUMAN]	1	1.09245	1.14124	2.10941	2.34151	2.41427	1.0779	2.2884	+	3.52288	2.12302
A0A024RAC6	Transcription elongation factor B (SIII), polypeptide 3 (110kDa, elongin A), isoform CRA_a OS=Homo sapiens GN=TCEB3 PE=1 SV=1 - [A0A024RAC6_HUMAN]	1	1.09751	1.12416	2.10952	2.47151	2.19852	1.07389	2.25985	+	3.30103	2.10436
A0A0A6YYC7	HCG2042749, isoform CRA - [A0A0A6YYC7_HUMAN]	1	0.98314	0.96412	1.90231	2.10451	2.19515	0.98242	2.06732	+	3.69897	2.10432
B1AH87	Putative peripheral benzodiazepine receptor-related protein (Fragment) OS=Homo sapiens GN=TSPO PE=1 SV=1 - [B1AH87_HUMAN]	1	1.09384	0.98273	1.9083	2.1084	2.45272	1.02552	2.15647	+	2.63827	2.1028
Q92688-2	Isoform 2 of Acidic leucine-rich nuclear phosphoprotein 32 family member B OS=Homo sapiens GN=ANP32B - [AN32B_HUMAN]	1	0.85125	1.09831	2.12514	1.95215	2.09313	0.983187	2.05681	+	3.52288	2.09198
F5GXJ9	CD166 antigen OS=Homo sapiens GN=ALCAM PE=1 SV=1 - [F5GXJ9_HUMAN]	1	0.89411	0.98412	1.89412	1.90313	2.19243	0.95941	1.99656	+	3.22185	2.08103
F8WF50	Rab-like protein 3 OS=Homo sapiens GN=RABL3 PE=1 SV=1 - [F8WF50_HUMAN]	1	0.89411	0.98473	1.79843	1.90283	2.28371	0.959613	1.99499	+	2.61979	2.07895
O75531	Barrier-to-autointegration factor OS=Homo sapiens GN=BANF1 PE=1 SV=1 - [BAF_HUMAN]	1	0.89411	0.90315	1.78235	1.90534	2.12462	0.93242	1.93744	+	3.1549	2.07786
Q6RW13	Type-1 angiotensin II receptor-associated protein OS=Homo sapiens GN=AGTRAP PE=1 SV=1 - [ATRAP_HUMAN]	1	0.99872	1.08424	1.89381	2.09123	2.41124	1.02765	2.13209	+	2.69897	2.07472
O95197-3	Isoform 3 of Reticulon-3 OS=Homo sapiens GN=RTN3 - [RTN3_HUMAN]	1	0.89075	1.09754	1.90853	2.01412	2.23415	0.996097	2.05227	+	3.1549	2.06031
Q04695	Keratin, type I cytoskeletal 17 OS=Homo sapiens GN=KRT17 PE=1 SV=2 - [K1C17_HUMAN]	1	0.87462	0.90912	1.83745	1.83741	2.03434	0.927913	1.90307	+	3.69897	2.05091
J3QS27	BUB3-interacting and GLEBS motif-containing protein ZNF207 (Fragment) OS=Homo sapiens GN=ZNF207 PE=1 SV=1 - [J3QS27_HUMAN]	1	1.09414	0.90436	1.90536	2.10415	2.04618	0.9995	2.01856	+	3.69897	2.01957
O95197-6	Isoform 6 of Reticulon-3 OS=Homo sapiens GN=RTN3 - [RTN3_HUMAN]	1	0.98721	0.94256	1.33567	2.41356	2.14566	0.97659	1.96496	+	1.41794	2.01207
O14579	Coatomer subunit epsilon OS=Homo sapiens GN=COPE PE=1 SV=3 - [COPE_HUMAN]	1	1.09831	0.87312	1.89341	2.08412	1.99731	0.990477	1.99161	+	3.52288	2.01076
O75506	Heat shock factor-binding protein 1 OS=Homo sapiens GN=HSBP1 PE=1 SV=1 - [HSBP1_HUMAN]	1	0.94547	0.89423	1.69878	1.89843	2.09182	0.946567	1.89634	+	2.88606	2.00339
Q9Y6H1	Coiled-coil-helix-coiled-coil-helix domain-containing protein 2 OS=Homo sapiens GN=CHCHD2 PE=1 SV=1 - [CHCH2_HUMAN]	1	0.90481	0.98424	1.76412	1.90841	2.10921	0.963017	1.92725	+	3.09691	2.00126
Q9UPT9-2	Isoform 2 of Ubiquitin carboxyl-terminal hydrolase 22 OS=Homo sapiens GN=USP22 - [UBP22_HUMAN]	1	0.89841	0.92134	1.87411	1.74621	1.9832	0.939917	1.86784	+	3.69897	1.98724
Q16512-3	Isoform 3 of Serine/threonine-protein kinase N1 OS=Homo sapiens GN=PKN1 - [PKN1_HUMAN]	1	0.81734	0.88494	1.57687	1.90886	1.87342	0.90076	1.78638	+	2.76955	1.9832
A8MZH8	Pituitary tumor-transforming gene 1 protein-interacting protein OS=Homo sapiens GN=PTTG1IP PE=1 SV=1 - [A8MZH8_HUMAN]	1	0.89124	1.13551	2.19123	2.19313	1.59884	1.00892	1.9944	+	2.02687	1.97677
M0R0H5	Urokinase plasminogen activator surface receptor (Fragment) OS=Homo sapiens GN=PLAUR PE=1 SV=8 - [M0R0H5_HUMAN]	1	0.89312	0.91451	1.98891	1.63511	1.89023	0.935877	1.83808	+	2.92082	1.96402
P0DMV8	Heat shock 70 kDa protein 1A OS=Homo sapiens GN=HSPA1A PE=1 SV=1 - [HS71A_HUMAN]	1	0.90814	0.98752	2.29384	1.90293	1.48475	0.96522	1.89384	+	1.77211	1.96208
Q8IWV7	E3 ubiquitin-protein ligase UBR1 OS=Homo sapiens GN=UBR1 PE=1 SV=1 - [UBR1_HUMAN]	1	1.05231	1.10366	1.90561	2.19662	2.05361	1.05199	2.05195	+	3.39794	1.95054
P54578-2	Isoform 2 of Ubiquitin carboxyl-terminal hydrolase 14 OS=Homo sapiens GN=USP14 - [UBP14_HUMAN]	1	0.9761	1.04845	2.4985	1.49834	1.90233	1.00818	1.96639	+	1.51999	1.95043
P12273	Prolactin-inducible protein OS=Homo sapiens GN=PIP PE=1 SV=1 - [PIP_HUMAN]	1	0.98471	0.96312	1.78212	1.90123	2.01841	0.98261	1.90059	+	3.69897	1.93422
Q7KZN9-2	Isoform 2 of Cytochrome c oxidase assembly protein COX15 homolog OS=Homo sapiens GN=COX15 - [COX15_HUMAN]	1	0.83123	0.98371	1.87523	1.92384	1.64245	0.938313	1.81384	+	3	1.93309
K7EQX8	Matrix-remodeling-associated protein 7 OS=Homo sapiens GN=MXRA7 PE=1 SV=1 - [K7EQX8_HUMAN]	1	0.89731	0.90412	1.78523	1.89731	1.73011	0.93381	1.80422	+	4	1.9321
A0A0A0MSE8	Ubiquitin-conjugating enzyme E2 C OS=Homo sapiens GN=UBE2C PE=1 SV=1 - [A0A0A0MSE8_HUMAN]	1	0.89144	1.21376	1.99937	1.89134	2.1042	1.03507	1.9983	+	3	1.9306
E9PS71	Peroxisomal biogenesis factor 19 OS=Homo sapiens GN=PEX19 PE=1 SV=1 - [E9PS71_HUMAN]	1	0.89348	0.93484	1.6874	1.82731	1.92038	0.942773	1.8117	+	3.52288	1.92167
H0YA18	Ufm1-specific protease 2 (Fragment) OS=Homo sapiens GN=UFSP2 PE=1 SV=1 - [H0YA18_HUMAN]	1	1.10324	1.04712	1.98314	2.19412	1.87312	1.05012	2.01679	+	3.22185	1.92054
Q9UGP8	Translocation protein SEC63 homolog OS=Homo sapiens GN=SEC63 PE=1 SV=2 - [SEC63_HUMAN]	1	0.83741	0.89283	1.83741	1.72633	1.6472	0.91008	1.73698	+	3.52288	1.9086
Q15648-3	Isoform 2 of Mediator of RNA polymerase II transcription subunit 1 OS=Homo sapiens GN=MED1 - [MED1_HUMAN]	1	0.89271	0.89345	1.65722	1.89421	1.76412	0.92872	1.77185	+	3.39794	1.90784
Q53RZ3	Putative uncharacterized protein ARHE (Fragment) OS=Homo sapiens GN=ARHE PE=1 SV=1 - [Q53RZ3_HUMAN]	1	0.89173	0.90182	1.58372	1.92731	1.81233	0.931183	1.77445	+	2.85387	1.90559
P82970	High mobility group nucleosome-binding domain-containing protein 5 OS=Homo sapiens GN=HMGN5 PE=1 SV=1 - [HMGN5_HUMAN]	1	0.90124	1.21411	1.78149	2.23115	1.90312	1.03845	1.97192	+	2.33724	1.89891
O00592-2	Isoform 2 of Podocalyxin OS=Homo sapiens GN=PODXL - [PODXL_HUMAN]	1	1.09141	1.02123	1.90123	2.10412	1.89411	1.03755	1.96649	+	3.69897	1.89532
P07738	Bisphosphoglycerate mutase OS=Homo sapiens GN=BPGM PE=1 SV=2 - [PMGE_HUMAN]	1	1.10985	0.90245	1.73104	2.05317	1.89413	1.0041	1.89278	+	2.88606	1.88505
Q5T7C4	High mobility group protein B1 OS=Homo sapiens GN=HMGB1 PE=1 SV=1 - [Q5T7C4_HUMAN]	1	0.78341	0.98412	1.56212	1.89231	1.76212	0.92251	1.73885	+	2.63827	1.88491
H0Y5F4	Lactation elevated protein 1 (Fragment) OS=Homo sapiens GN=LACE1 PE=1 SV=1 - [H0Y5F4_HUMAN]	1	0.78123	0.87314	1.3571	1.90234	1.73912	0.88479	1.66619	+	1.96658	1.88314
A6NP52	PRA1 family protein OS=Homo sapiens GN=PRAF2 PE=1 SV=1 - [A6NP52_HUMAN]	1	1.09356	0.98414	1.79341	2.09521	1.89344	1.0259	1.92735	+	3.1549	1.8787
Q15185-4	Isoform 4 of Prostaglandin E synthase 3 OS=Homo sapiens GN=PTGES3 - [TEBP_HUMAN]	1	0.89521	0.96423	1.65334	1.78465	1.90841	0.953147	1.78213	+	3.30103	1.86974
H3BLV0	Complement decay-accelerating factor (Fragment) OS=Homo sapiens GN=CD55 PE=1 SV=1 - [H3BLV0_HUMAN]	1	0.90112	0.99031	1.89312	1.82145	1.63125	0.96381	1.78194	+	3.22185	1.84885
Q9Y385	Ubiquitin-conjugating enzyme E2 J1 OS=Homo sapiens GN=UBE2J1 PE=1 SV=2 - [UB2J1_HUMAN]	1	1.03746	0.98472	2.09855	1.57374	1.8983	1.00739	1.85686	+	2.284	1.84324
H0YL72	Isocitrate dehydrogenase [NAD] subunit alpha, mitochondrial OS=Homo sapiens GN=IDH3A PE=1 SV=1 - [H0YL72_HUMAN]	1	0.96621	0.85136	1.59687	1.69382	1.87451	0.93919	1.72173	+	2.95861	1.83321
P46199	Translation initiation factor IF-2, mitochondrial OS=Homo sapiens GN=MTIF2 PE=1 SV=2 - [IF2M_HUMAN]	1	0.87411	0.84255	1.47215	1.83124	1.67233	0.905553	1.65857	+	2.55284	1.83156
P05120	Plasminogen activator inhibitor 2 OS=Homo sapiens GN=SERPINB2 PE=1 SV=2 - [PAI2_HUMAN]	1	1.05122	0.98312	1.53012	2.01123	1.98313	1.01145	1.84149	+	2.20761	1.82065
Q13489	Baculoviral IAP repeat-containing protein 3 OS=Homo sapiens GN=BIRC3 PE=1 SV=2 - [BIRC3_HUMAN]	1	0.95134	1.19351	1.95541	1.90451	1.86322	1.04828	1.90771	+	3.39794	1.81985
Q9Y5J6	Mitochondrial import inner membrane translocase subunit Tim10 B OS=Homo sapiens GN=TIMM10B PE=1 SV=1 - [T10B_HUMAN]	1	0.98711	0.90184	1.57361	1.78572	1.89311	0.962983	1.75081	+	2.88606	1.81811
H7C5M9	Programmed cell death protein 10 (Fragment) OS=Homo sapiens GN=PDCD10 PE=1 SV=1 - [H7C5M9_HUMAN]	1	0.84762	0.89845	1.69834	1.59842	1.69485	0.915357	1.66387	+	3.69897	1.81773
A0A140TA76	Protein LSM14 homolog A (Fragment) OS=Homo sapiens GN=LSM14A PE=1 SV=1 - [A0A140TA76_HUMAN]	1	0.89831	0.78731	1.5986	1.68942	1.56384	0.895207	1.61729	+	3.22185	1.80661
P03928	ATP synthase protein 8 OS=Homo sapiens GN=MT-ATP8 PE=1 SV=1 - [ATP8_HUMAN]	1	1.03121	0.96311	1.68743	1.98731	1.72837	0.998107	1.80104	+	2.95861	1.80445
Q9P013	Spliceosome-associated protein CWC15 homolog OS=Homo sapiens GN=CWC15 PE=1 SV=2 - [CWC15_HUMAN]	1	0.90413	1.08413	1.78422	1.67322	1.90341	0.996087	1.78695	+	3.1549	1.79397
O75164	Lysine-specific demethylase 4A OS=Homo sapiens GN=KDM4A PE=1 SV=2 - [KDM4A_HUMAN]	1	0.98412	0.84171	1.58392	1.82441	1.65711	0.941943	1.68848	+	3	1.79255
Q9Y4Z0	U6 snRNA-associated Sm-like protein LSm4 OS=Homo sapiens GN=LSM4 PE=1 SV=1 - [LSM4_HUMAN]	1	1.08271	1.19212	1.76224	1.90827	2.19745	1.09161	1.95599	+	2.46852	1.79184
C9J3I2	E3 ubiquitin-protein ligase KCMF1 (Fragment) OS=Homo sapiens GN=KCMF1 PE=1 SV=1 - [C9J3I2_HUMAN]	1	0.83452	0.94765	1.89455	1.48744	1.59673	0.92739	1.65957	+	2.30103	1.78951
Q9Y4R8	Telomere length regulation protein TEL2 homolog OS=Homo sapiens GN=TELO2 PE=1 SV=2 - [TELO2_HUMAN]	1	1.09312	1.21411	1.90122	1.78115	2.23161	1.10241	1.97133	+	2.37675	1.7882
Q8IYB7-3	Isoform 3 of DIS3-like exonuclease 2 OS=Homo sapiens GN=DIS3L2 - [DI3L2_HUMAN]	1	1.10335	0.89812	1.67362	1.79134	1.89374	1.00049	1.78623	+	3.09691	1.78536
P11234	Ras-related protein Ral-B OS=Homo sapiens GN=RALB PE=1 SV=1 - [RALB_HUMAN]	1	1.09841	1.10293	1.89341	1.92031	1.84733	1.06711	1.88702	+	4	1.76834
Q9NPQ8-2	Isoform 2 of Synembryn-A OS=Homo sapiens GN=RIC8A - [RIC8A_HUMAN]	1	1.09313	0.98412	1.56074	1.89413	1.98635	1.02575	1.81374	+	2.38722	1.76821
O15116	U6 snRNA-associated Sm-like protein LSm1 OS=Homo sapiens GN=LSM1 PE=1 SV=1 - [LSM1_HUMAN]	1	0.97466	0.98101	1.69171	1.89271	1.6291	0.985223	1.73784	+	3.1549	1.7639
Q15813	Tubulin-specific chaperone E OS=Homo sapiens GN=TBCE PE=1 SV=1 - [TBCE_HUMAN]	1	0.89312	0.98741	1.49552	1.82734	1.73641	0.960177	1.68642	+	2.63827	1.75637
Q5UCC4-2	Isoform 2 of ER membrane protein complex subunit 10 OS=Homo sapiens GN=EMC10 - [EMC10_HUMAN]	1	0.86752	0.98712	1.45281	1.8712	1.67361	0.951547	1.66587	+	2.29243	1.7507
Q99575	Ribonucleases P/MRP protein subunit POP1 OS=Homo sapiens GN=POP1 PE=1 SV=2 - [POP1_HUMAN]	1	0.98183	1.18361	1.82712	1.92817	1.7812	1.05515	1.8455	+	3.30103	1.74904
Q99988	Growth/differentiation factor 15 OS=Homo sapiens GN=GDF15 PE=2 SV=3 - [GDF15_HUMAN]	1	1.09485	0.89174	1.58677	1.84732	1.73853	0.99553	1.72421	+	2.79588	1.73195
Q15139	Serine/threonine-protein kinase D1 OS=Homo sapiens GN=PRKD1 PE=1 SV=2 - [KPCD1_HUMAN]	1	0.91734	0.98743	1.8743	1.48755	1.59845	0.968257	1.65343	+	2.35655	1.70764
Q9ULC4	Malignant T-cell-amplified sequence 1 OS=Homo sapiens GN=MCTS1 PE=1 SV=1 - [MCTS1_HUMAN]	1	0.89182	0.90283	1.49281	1.58372	1.68731	0.93155	1.58795	+	3.22185	1.70463
H3BUX2	Cytochrome b5 type B OS=Homo sapiens GN=CYB5B PE=1 SV=1 - [H3BUX2_HUMAN]	1	1.0842	1.10292	1.63512	1.89211	1.90183	1.06237	1.80969	+	2.88606	1.70344
O76071	Probable cytosolic iron-sulfur protein assembly protein CIAO1 OS=Homo sapiens GN=CIAO1 PE=1 SV=1 - [CIAO1_HUMAN]	1	1.10311	1.09113	1.69031	1.90144	1.8445	1.06475	1.81208	+	3.30103	1.70189
E5RK69	Annexin OS=Homo sapiens GN=ANXA6 PE=1 SV=1 - [E5RK69_HUMAN]	1	1.1822	1.10292	1.78412	1.90484	1.89523	1.09504	1.8614	+	3.52288	1.69984
P01137	Transforming growth factor beta-1 OS=Homo sapiens GN=TGFB1 PE=1 SV=2 - [TGFB1_HUMAN]	1	0.90483	0.93741	1.50963	1.60948	1.69803	0.947413	1.60571	+	3.39794	1.69484
Q9Y5U2-2	Isoform 2 of Protein TSSC4 OS=Homo sapiens GN=TSSC4 - [TSSC4_HUMAN]	1	0.95475	0.89642	1.48576	1.50394	1.83742	0.95039	1.60904	+	2.29243	1.69303
Q14011	Cold-inducible RNA-binding protein OS=Homo sapiens GN=CIRBP PE=1 SV=1 - [CIRBP_HUMAN]	1	0.90381	1.03817	1.39281	1.6522	1.92812	0.98066	1.65771	+	1.87615	1.6904
K7ERN1	E3 ubiquitin-protein ligase NEDD4-like (Fragment) OS=Homo sapiens GN=NEDD4L PE=1 SV=1 - [K7ERN1_HUMAN]	1	0.89414	0.97461	1.48596	1.57691	1.78471	0.95625	1.61586	+	2.65758	1.68979
H0Y3P2	Eukaryotic translation initiation factor 4 gamma 2 OS=Homo sapiens GN=EIF4G2 PE=1 SV=1 - [H0Y3P2_HUMAN]	1	0.89813	0.90183	1.49582	1.53813	1.69482	0.93332	1.57626	+	3.1549	1.68887
A0A096LPI6	Uncharacterized protein (Fragment) OS=Homo sapiens PE=4 SV=2 - [A0A096LPI6_HUMAN]	1	0.89473	0.82345	1.48271	1.58374	1.49283	0.90606	1.51976	+	3.30103	1.67733
H7C152	Autophagy-related protein 9A (Fragment) OS=Homo sapiens GN=ATG9A PE=1 SV=1 - [H7C152_HUMAN]	1	1.04875	1.10349	1.78934	1.59845	1.89348	1.05075	1.76042	+	2.82391	1.6754
P13807-2	Isoform 2 of Glycogen [starch] synthase, muscle OS=Homo sapiens GN=GYS1 - [GYS1_HUMAN]	1	0.80934	1.03845	1.59842	1.48752	1.68374	0.949263	1.58989	+	2.67778	1.67487
O94903	Proline synthase co-transcribed bacterial homolog protein OS=Homo sapiens GN=PROSC PE=1 SV=1 - [PROSC_HUMAN]	1	0.98645	0.90813	1.48732	1.67822	1.67391	0.96486	1.61315	+	3.1549	1.6719
P04003	C4b-binding protein alpha chain OS=Homo sapiens GN=C4BPA PE=1 SV=2 - [C4BPA_HUMAN]	1	0.84752	0.90834	1.48767	1.49586	1.60974	0.91862	1.53109	+	3.30103	1.66673
Q9NWX6	Probable tRNA(His) guanylyltransferase OS=Homo sapiens GN=THG1L PE=1 SV=2 - [THG1_HUMAN]	1	0.89841	0.90845	1.40585	1.53742	1.69475	0.93562	1.54601	+	2.61979	1.65239
Q13185	Chromobox protein homolog 3 OS=Homo sapiens GN=CBX3 PE=1 SV=4 - [CBX3_HUMAN]	1	0.88356	0.97413	1.6512	1.56312	1.48721	0.952563	1.56718	+	3.30103	1.64522
Q96K17-2	Isoform 2 of Transcription factor BTF3 homolog 4 OS=Homo sapiens GN=BTF3L4 - [BT3L4_HUMAN]	1	0.92474	1.02456	1.45866	1.50495	1.83742	0.9831	1.60034	+	2.13077	1.62785
D6RB26	Solute carrier family 25 member 36 OS=Homo sapiens GN=SLC25A36 PE=1 SV=1 - [D6RB26_HUMAN]	1	1.08491	1.09312	1.89371	1.48845	1.78452	1.05934	1.72223	+	2.22185	1.62575
Q15283-2	Isoform 2 of Ras GTPase-activating protein 2 OS=Homo sapiens GN=RASA2 - [RASA2_HUMAN]	1	1.03841	1.08525	1.57863	1.78523	1.69221	1.04122	1.68536	+	3.22185	1.61864
Q8TA86	Retinitis pigmentosa 9 protein OS=Homo sapiens GN=RP9 PE=1 SV=2 - [RP9_HUMAN]	1	1.09855	1.09374	1.48724	1.83723	1.83644	1.0641	1.7203	+	2.25181	1.61668
Q70IA6-2	Isoform 2 of MOB kinase activator 2 OS=Homo sapiens GN=MOB2 - [MOB2_HUMAN]	1	0.89411	1.04821	1.48921	1.59311	1.67123	0.980773	1.58452	+	3	1.61558
A0A0A0MQR1	Mitogen-activated protein kinase kinase kinase kinase OS=Homo sapiens GN=MAP4K5 PE=1 SV=1 - [A0A0A0MQR1_HUMAN]	1	0.79402	0.97572	1.48732	1.58673	1.39475	0.923247	1.4896	+	2.56864	1.61344
Q13620-3	Isoform 3 of Cullin-4B OS=Homo sapiens GN=CUL4B - [CUL4B_HUMAN]	1	0.98441	0.98479	1.48576	1.59879	1.69705	0.989733	1.59387	+	3.22185	1.6104
O95136	Sphingosine 1-phosphate receptor 2 OS=Homo sapiens GN=S1PR2 PE=1 SV=2 - [S1PR2_HUMAN]	1	1.12336	0.938744	1.76824	1.38125	1.77888	1.0207	1.64279	+	1.92812	1.60947
F8WBF5	Dual-specificity protein kinase CLK1 OS=Homo sapiens GN=CLK1 PE=1 SV=1 - [F8WBF5_HUMAN]	1	0.85911	0.90123	1.67121	1.41411	1.35131	0.920113	1.47888	+	2.20066	1.60728
Q5VZE5	N-alpha-acetyltransferase 35, NatC auxiliary subunit OS=Homo sapiens GN=NAA35 PE=1 SV=1 - [NAA35_HUMAN]	1	0.99863	1.19422	1.57937	1.69836	1.84724	1.06428	1.70832	+	2.50864	1.60514
Q6FI81-3	Isoform 3 of Anamorsin OS=Homo sapiens GN=CIAPIN1 - [CPIN1_HUMAN]	1	0.94281	0.990469	1.98802	1.35893	1.35332	0.97776	1.56676	+	1.30539	1.60239
P26583	High mobility group protein B2 OS=Homo sapiens GN=HMGB2 PE=1 SV=2 - [HMGB2_HUMAN]	1	0.89341	0.97462	1.4572	1.58221	1.52844	0.95601	1.52262	+	3.52288	1.59268
P55081	Microfibrillar-associated protein 1 OS=Homo sapiens GN=MFAP1 PE=1 SV=2 - [MFAP1_HUMAN]	1	1.09512	0.84725	1.49586	1.48576	1.69453	0.98079	1.55872	+	2.36653	1.58925
B4DI03	Signal peptidase complex catalytic subunit SEC11 OS=Homo sapiens GN=SEC11C PE=1 SV=1 - [B4DI03_HUMAN]	1	1.07431	1.01827	1.58374	1.732	1.59681	1.03086	1.63752	+	3.52288	1.5885
O75688	Protein phosphatase 1B OS=Homo sapiens GN=PPM1B PE=1 SV=1 - [PPM1B_HUMAN]	1	0.89182	0.91234	1.48273	1.38324	1.58273	0.93472	1.4829	+	2.92082	1.58646
A0A075B7E6	SLIT-ROBO Rho GTPase-activating protein 2 (Fragment) OS=Homo sapiens GN=SRGAP2 PE=1 SV=1 - [A0A075B7E6_HUMAN]	1	1.08421	0.89144	1.47562	1.57566	1.64722	0.991883	1.56617	+	2.82391	1.57898
P13807	Glycogen [starch] synthase, muscle OS=Homo sapiens GN=GYS1 PE=1 SV=2 - [GYS1_HUMAN]	1	1.02933	1.09382	1.4896	1.78312	1.65722	1.04105	1.64331	+	2.60206	1.57852
P45985	Dual specificity mitogen-activated protein kinase kinase 4 OS=Homo sapiens GN=MAP2K4 PE=1 SV=1 - [MP2K4_HUMAN]	1	0.89483	0.90483	1.3495	1.46582	1.59833	0.93322	1.47122	+	2.60206	1.5765
Q8NHH9-5	Isoform 5 of Atlastin-2 OS=Homo sapiens GN=ATL2 - [ATLA2_HUMAN]	1	1.0834	0.87212	1.57632	1.48273	1.58712	0.985173	1.54872	+	2.88606	1.57203
H0YA62	G2/mitotic-specific cyclin-B1 (Fragment) OS=Homo sapiens GN=CCNB1 PE=1 SV=1 - [H0YA62_HUMAN]	1	1.18347	1.08424	1.49384	1.89482	1.73823	1.08924	1.70896	+	2.07572	1.56896
P10412	Histone H1.4 OS=Homo sapiens GN=HIST1H1E PE=1 SV=2 - [H14_HUMAN]	1	0.83471	1.02841	1.39485	1.4234	1.67315	0.954373	1.49713	+	2.14874	1.56871
H7C4M9	Ubiquitin-conjugating enzyme E2 H (Fragment) OS=Homo sapiens GN=UBE2H PE=1 SV=1 - [H7C4M9_HUMAN]	1	0.98271	0.87134	1.38472	1.6712	1.38491	0.95135	1.48028	+	2.1549	1.55597
B8ZZQ6	Prothymosin alpha OS=Homo sapiens GN=PTMA PE=1 SV=1 - [B8ZZQ6_HUMAN]	1	1.03852	1.09453	1.49582	1.68499	1.69053	1.04435	1.62378	+	2.95861	1.55482
Q06210-2	Isoform 2 of Glutamine--fructose-6-phosphate aminotransferase [isomerizing] 1 OS=Homo sapiens GN=GFPT1 - [GFPT1_HUMAN]	1	0.84751	0.89773	1.38273	1.39484	1.48724	0.91508	1.4216	+	3.09691	1.55353
C9JWM1	Runt-related transcription factor 1 (Fragment) OS=Homo sapiens GN=RUNX1 PE=1 SV=1 - [C9JWM1_HUMAN]	1	0.89741	0.98414	1.39485	1.48596	1.59381	0.960517	1.49154	+	2.88606	1.55285
Q99442	Translocation protein SEC62 OS=Homo sapiens GN=SEC62 PE=1 SV=1 - [SEC62_HUMAN]	1	1.08391	0.94511	1.48693	1.64711	1.56122	1.00967	1.56509	+	3.09691	1.55009
Q9BTT0-3	Isoform 3 of Acidic leucine-rich nuclear phosphoprotein 32 family member E OS=Homo sapiens GN=ANP32E - [AN32E_HUMAN]	1	0.86541	1.10384	1.45834	1.50697	1.63541	0.98975	1.53357	+	2.48149	1.54946
Q7Z7A3	Cytoplasmic tRNA 2-thiolation protein 1 OS=Homo sapiens GN=CTU1 PE=1 SV=1 - [CTU1_HUMAN]	1	0.98311	1.10244	1.45294	1.56382	1.76313	1.02852	1.5933	+	2.34679	1.54912
A2A3N6	Putative PIP5K1A and PSMD4-like protein OS=Homo sapiens GN=PIPSL PE=5 SV=1 - [PIPSL_HUMAN]	1	0.89373	1.09381	1.48712	1.56123	1.56381	0.995847	1.53739	+	3	1.5438
Q9UHY7	Enolase-phosphatase E1 OS=Homo sapiens GN=ENOPH1 PE=1 SV=1 - [ENOPH_HUMAN]	1	1.08474	1.01923	1.59684	1.68473	1.5096	1.03466	1.59706	+	3.22185	1.54356
Q5T1V6-2	Isoform 2 of Probable ATP-dependent RNA helicase DDX59 OS=Homo sapiens GN=DDX59 - [DDX59_HUMAN]	1	0.87361	0.70182	1.19471	1.39825	1.36291	0.858477	1.31862	+	1.89963	1.536
F8W914	Reticulon OS=Homo sapiens GN=RTN4 PE=1 SV=1 - [F8W914_HUMAN]	1	1.1023	0.98371	1.56351	1.64454	1.53193	1.02867	1.57999	+	3.39794	1.53596
P46013	Proliferation marker protein Ki-67 OS=Homo sapiens GN=MKI67 PE=1 SV=2 - [KI67_HUMAN]	1	0.94627	0.91873	1.48724	1.50394	1.39482	0.955	1.462	+	3.52288	1.53089
P84157-2	Isoform 2 of Matrix-remodeling-associated protein 7 OS=Homo sapiens GN=MXRA7 - [MXRA7_HUMAN]	1	1.10294	0.94851	1.40234	1.58374	1.68344	1.01715	1.55651	+	2.33724	1.53026
Q9NVS9-3	Isoform 3 of Pyridoxine-5'-phosphate oxidase OS=Homo sapiens GN=PNPO - [PNPO_HUMAN]	1	1.10283	1.10844	1.59683	1.8342	1.48244	1.07042	1.63782	+	2.18046	1.53007
Q8TDR0-2	Isoform 2 of TRAF3-interacting protein 1 OS=Homo sapiens GN=TRAF3IP1 - [MIPT3_HUMAN]	1	0.98314	1.08752	1.39348	1.85763	1.44569	1.02355	1.5656	+	1.64589	1.52957
K7EIY6	E3 ubiquitin-protein ligase RNF126 (Fragment) OS=Homo sapiens GN=RNF126 PE=1 SV=7 - [K7EIY6_HUMAN]	1	0.87525	0.98741	1.39384	1.48432	1.49283	0.95422	1.457	+	3.22185	1.5269
O95399	Urotensin-2 OS=Homo sapiens GN=UTS2 PE=1 SV=1 - [UTS2_HUMAN]	1	0.94864	0.98274	1.39283	1.4984	1.58372	0.977127	1.49165	+	3.09691	1.52657
Q9UQN3-2	Isoform 2 of Charged multivesicular body protein 2b OS=Homo sapiens GN=CHMP2B - [CHM2B_HUMAN]	1	1.10931	0.98371	1.45271	1.67523	1.59322	1.03101	1.57372	+	2.69897	1.52639
Q13907	Isopentenyl-diphosphate Delta-isomerase 1 OS=Homo sapiens GN=IDI1 PE=1 SV=2 - [IDI1_HUMAN]	1	0.87412	0.97437	1.45385	1.39706	1.48291	0.949497	1.44461	+	3.39794	1.52144
Q86VX2-2	Isoform 2 of COMM domain-containing protein 7 OS=Homo sapiens GN=COMMD7 - [COMD7_HUMAN]	1	0.98573	0.90293	1.48721	1.49281	1.40291	0.962887	1.46098	+	3.52288	1.51729
H0YDW4	Calcium-responsive transactivator (Fragment) OS=Homo sapiens GN=SS18L1 PE=1 SV=2 - [H0YDW4_HUMAN]	1	0.89231	0.92762	1.38474	1.49822	1.39474	0.939977	1.4259	+	3.30103	1.51695
G3XAC1	Solute carrier family 26 member 6 OS=Homo sapiens GN=SLC26A6 PE=1 SV=1 - [G3XAC1_HUMAN]	1	1.18352	1.10938	1.68731	1.60984	1.69034	1.09763	1.6625	+	3.1549	1.51462
Q9BTM9-3	Isoform 3 of Ubiquitin-related modifier 1 OS=Homo sapiens GN=URM1 - [URM1_HUMAN]	1	0.89473	0.97522	1.3475	1.49384	1.49762	0.95665	1.44632	+	2.95861	1.51186
P18846	Cyclic AMP-dependent transcription factor ATF-1 OS=Homo sapiens GN=ATF1 PE=1 SV=2 - [ATF1_HUMAN]	1	1.10245	0.97547	1.48576	1.56872	1.59834	1.02597	1.55094	+	3.30103	1.51168
O60762	Dolichol-phosphate mannosyltransferase subunit 1 OS=Homo sapiens GN=DPM1 PE=1 SV=1 - [DPM1_HUMAN]	1	1.04582	1.10284	1.48632	1.65821	1.56122	1.04955	1.56858	+	3.04576	1.49452
Q9HD20-2	Isoform B of Manganese-transporting ATPase 13A1 OS=Homo sapiens GN=ATP13A1 - [AT131_HUMAN]	1	0.87521	0.79841	1.29384	1.30984	1.38273	0.891207	1.3288	+	2.60206	1.49102
Q06323-3	Isoform 3 of Proteasome activator complex subunit 1 OS=Homo sapiens GN=PSME1 - [PSME1_HUMAN]	1	1.04182	0.94511	1.38951	1.48912	1.57412	0.995643	1.48425	+	2.88606	1.49074
Q09028-3	Isoform 3 of Histone-binding protein RBBP4 OS=Homo sapiens GN=RBBP4 - [RBBP4_HUMAN]	1	0.97721	1.04842	1.39281	1.4586	1.65366	1.00854	1.50169	+	2.4318	1.48897
P01024	Complement C3 OS=Homo sapiens GN=C3 PE=1 SV=2 - [CO3_HUMAN]	1	0.98471	0.80381	1.2981	1.38291	1.46521	0.929507	1.38207	+	2.3279	1.48689
P15121	Aldose reductase OS=Homo sapiens GN=AKR1B1 PE=1 SV=3 - [ALDR_HUMAN]	1	0.87415	0.98472	1.39235	1.49345	1.36273	0.952957	1.41618	+	2.92082	1.48609
A0A087WW12	Putative ATP-dependent RNA helicase DHX57 (Fragment) OS=Homo sapiens GN=DHX57 PE=1 SV=1 - [A0A087WW12_HUMAN]	1	0.90491	1.03734	1.49211	1.37481	1.49102	0.98075	1.45265	+	3	1.48116
O14734	Acyl-coenzyme A thioesterase 8 OS=Homo sapiens GN=ACOT8 PE=1 SV=1 - [ACOT8_HUMAN]	1	0.89411	0.89484	1.48723	1.33484	1.30293	0.92965	1.375	+	2.58503	1.47905
Q15276-2	Isoform 2 of Rab GTPase-binding effector protein 1 OS=Homo sapiens GN=RABEP1 - [RABE1_HUMAN]	1	0.89421	0.81934	1.30232	1.40422	1.30249	0.904517	1.33634	+	2.63827	1.47741
F6RTM7	Syntaxin-10 OS=Homo sapiens GN=STX10 PE=1 SV=1 - [F6RTM7_HUMAN]	1	1.10586	1.08472	1.47458	1.53841	1.69384	1.06353	1.56894	+	2.65758	1.47523
O14744-5	Isoform 5 of Protein arginine N-methyltransferase 5 OS=Homo sapiens GN=PRMT5 - [ANM5_HUMAN]	1	1.09482	1.02948	1.50394	1.509	1.59024	1.04143	1.53439	+	3.69897	1.47335
C9JQ41	Coiled-coil domain-containing protein 58 OS=Homo sapiens GN=CCDC58 PE=1 SV=1 - [C9JQ41_HUMAN]	1	0.97461	0.90474	1.35475	1.38921	1.49281	0.959783	1.41226	+	3.09691	1.47143
Q16891-2	Isoform 2 of MICOS complex subunit MIC60 OS=Homo sapiens GN=IMMT - [MIC60_HUMAN]	1	1.10984	1.19844	1.57697	1.6983	1.58672	1.10276	1.62066	+	2.76955	1.46964
Q14739	Lamin-B receptor OS=Homo sapiens GN=LBR PE=1 SV=2 - [LBR_HUMAN]	1	0.87921	0.98472	1.28745	1.35921	1.56217	0.954643	1.40294	+	2.10791	1.4696
P04350	Tubulin beta-4A chain OS=Homo sapiens GN=TUBB4A PE=1 SV=2 - [TBB4A_HUMAN]	1	1.19283	1.10293	1.48292	1.5273	1.82731	1.09859	1.61251	+	1.8729	1.4678
R4GMT0	Alpha-centractin OS=Homo sapiens GN=ACTR1A PE=1 SV=1 - [R4GMT0_HUMAN]	1	0.89414	1.10284	1.49752	1.49234	1.40293	0.998993	1.46426	+	2.63827	1.46574
P08195-2	Isoform 2 of 4F2 cell-surface antigen heavy chain OS=Homo sapiens GN=SLC3A2 - [4F2_HUMAN]	1	0.94734	0.84558	1.39845	1.38741	1.30298	0.930973	1.36295	+	2.85387	1.464
Q8N806	Putative E3 ubiquitin-protein ligase UBR7 OS=Homo sapiens GN=UBR7 PE=1 SV=2 - [UBR7_HUMAN]	1	1.18731	1.10245	1.58372	1.76321	1.46235	1.09659	1.60309	+	2.10237	1.46189
P50402	Emerin OS=Homo sapiens GN=EMD PE=1 SV=1 - [EMD_HUMAN]	1	1.04731	0.86472	1.39485	1.3875	1.47284	0.970677	1.4184	+	2.72125	1.46125
H0YCW1	Protein farnesyltransferase/geranylgeranyltransferase type-1 subunit alpha (Fragment) OS=Homo sapiens GN=FNTA PE=1 SV=8 - [H0YCW1_HUMAN]	1	1.10293	1.20948	1.49586	1.74284	1.59403	1.10414	1.61091	+	2.24413	1.45898
Q9H814	Phosphorylated adapter RNA export protein OS=Homo sapiens GN=PHAX PE=1 SV=1 - [PHAX_HUMAN]	1	1.1084	0.87482	1.29385	1.49271	1.56382	0.994407	1.45013	+	1.90658	1.45828
P68402	Platelet-activating factor acetylhydrolase IB subunit beta OS=Homo sapiens GN=PAFAH1B2 PE=1 SV=1 - [PA1B2_HUMAN]	1	1.08741	1.05371	1.48731	1.58373	1.49843	1.04704	1.52316	+	3.52288	1.45473
Q9BYJ9	YTH domain-containing family protein 1 OS=Homo sapiens GN=YTHDF1 PE=1 SV=1 - [YTHD1_HUMAN]	1	1.19421	1.0931	1.38941	1.76224	1.62311	1.09577	1.59159	+	1.80967	1.45248
H7C3S9	COP9 signalosome complex subunit 8 (Fragment) OS=Homo sapiens GN=COPS8 PE=1 SV=1 - [H7C3S9_HUMAN]	1	0.78312	0.87411	1.19445	1.28394	1.37845	0.885743	1.28561	+	2.08092	1.45145
A0A0C4DGQ4	NACHT, LRR and PYD domains-containing protein 13 OS=Homo sapiens GN=NLRP13 PE=4 SV=1 - [A0A0C4DGQ4_HUMAN]	1	1.10341	1.05312	1.67311	1.45242	1.45259	1.05218	1.52604	+	2.39794	1.45036
P32969	60S ribosomal protein L9 OS=Homo sapiens GN=RPL9 PE=1 SV=1 - [RL9_HUMAN]	1	0.89481	0.94645	1.49384	1.30293	1.32355	0.947087	1.37344	+	2.49485	1.45017
P08240	Signal recognition particle receptor subunit alpha OS=Homo sapiens GN=SRPRA PE=1 SV=2 - [SRPRA_HUMAN]	1	1.03844	1.13742	1.39485	1.60321	1.59842	1.05862	1.53216	+	2.38722	1.44732
Q13501	Sequestosome-1 OS=Homo sapiens GN=SQSTM1 PE=1 SV=1 - [SQSTM_HUMAN]	1	1.10841	1.07411	1.45852	1.65731	1.48921	1.06084	1.53501	+	2.61979	1.44698
P16615-5	Isoform 5 of Sarcoplasmic/endoplasmic reticulum calcium ATPase 2 OS=Homo sapiens GN=ATP2A2 - [AT2A2_HUMAN]	1	0.98371	1.08312	1.58311	1.46234	1.38721	1.02228	1.47755	+	2.65758	1.44536
P04150-16	Isoform Alpha-D3 of Glucocorticoid receptor OS=Homo sapiens GN=NR3C1 - [GCR_HUMAN]	1	0.89271	0.99837	1.4871	1.3892	1.29384	0.963693	1.39005	+	2.52288	1.44242
Q5SZE1	Ceramide synthase 2 (Fragment) OS=Homo sapiens GN=CERS2 PE=1 SV=2 - [Q5SZE1_HUMAN]	1	1.08374	1.19741	1.48712	1.7582	1.48591	1.09372	1.57708	+	1.97062	1.44194
E5RFJ8	DNA replication licensing factor MCM4 (Fragment) OS=Homo sapiens GN=MCM4 PE=1 SV=8 - [E5RFJ8_HUMAN]	1	0.99084	0.97642	1.48264	1.30283	1.49294	0.989087	1.42614	+	2.67778	1.44187
C9JTA6	SWI/SNF-related matrix-associated actin-dependent regulator of chromatin subfamily B member 1 (Fragment) OS=Homo sapiens GN=SMARCB1 PE=1 SV=1 - [C9JTA6_HUMAN]	1	0.86583	0.89381	1.29384	1.30938	1.37464	0.91988	1.32595	+	2.95861	1.44144
O15397	Importin-8 OS=Homo sapiens GN=IPO8 PE=1 SV=2 - [IPO8_HUMAN]	1	1.04831	1.10394	1.57362	1.48271	1.48211	1.05075	1.51281	+	3.39794	1.43975
P61011	Signal recognition particle 54 kDa protein OS=Homo sapiens GN=SRP54 PE=1 SV=1 - [SRP54_HUMAN]	1	1.09872	0.90842	1.40987	1.49872	1.41837	1.00238	1.44232	+	2.67778	1.4389
O95373	Importin-7 OS=Homo sapiens GN=IPO7 PE=1 SV=1 - [IPO7_HUMAN]	1	1.08273	1.02372	1.58374	1.48203	1.40234	1.03548	1.48937	+	2.85387	1.43833
G3V2I7	Ras and Rab interactor 3 OS=Homo sapiens GN=RIN3 PE=1 SV=1 - [G3V2I7_HUMAN]	1	1.20192	1.10292	1.4872	1.67242	1.59082	1.10161	1.58348	+	2.4318	1.43742
P30046	D-dopachrome decarboxylase OS=Homo sapiens GN=DDT PE=1 SV=3 - [DOPD_HUMAN]	1	0.84751	0.98475	1.39421	1.29384	1.38272	0.944087	1.35692	+	2.67778	1.43729
K7ELQ9	Transmembrane protein 205 (Fragment) OS=Homo sapiens GN=TMEM205 PE=1 SV=1 - [K7ELQ9_HUMAN]	1	0.89372	0.90381	1.32711	1.29384	1.39224	0.93251	1.33773	+	3.09691	1.43455
J3QLW7	60S ribosome subunit biogenesis protein NIP7 homolog OS=Homo sapiens GN=NIP7 PE=1 SV=1 - [J3QLW7_HUMAN]	1	1.02945	1.10945	1.58743	1.49384	1.41948	1.0463	1.50025	+	2.82391	1.43386
Q9ULW0	Targeting protein for Xklp2 OS=Homo sapiens GN=TPX2 PE=1 SV=2 - [TPX2_HUMAN]	1	1.09481	0.93634	1.39283	1.40942	1.53742	1.01038	1.44656	+	2.60206	1.43169
P51858	Hepatoma-derived growth factor OS=Homo sapiens GN=HDGF PE=1 SV=1 - [HDGF_HUMAN]	1	1.10234	0.89274	1.48742	1.40294	1.39283	0.99836	1.42773	+	2.50864	1.43008
O00232	26S proteasome non-ATPase regulatory subunit 12 OS=Homo sapiens GN=PSMD12 PE=1 SV=3 - [PSD12_HUMAN]	1	1.10245	1.06592	1.31845	1.57345	1.63541	1.05612	1.5091	+	1.95468	1.42891
Q5JSK9	High mobility group nucleosome-binding domain-containing protein 5 (Fragment) OS=Homo sapiens GN=HMGN5 PE=1 SV=1 - [Q5JSK9_HUMAN]	1	1.20193	1.02342	1.49822	1.49834	1.59283	1.07512	1.5298	+	2.50864	1.42291
Q9H089	Large subunit GTPase 1 homolog OS=Homo sapiens GN=LSG1 PE=1 SV=2 - [LSG1_HUMAN]	1	1.09441	1.12484	1.48573	1.49822	1.59384	1.07308	1.52593	+	3.04576	1.42201
O75449	Katanin p60 ATPase-containing subunit A1 OS=Homo sapiens GN=KATNA1 PE=1 SV=1 - [KTNA1_HUMAN]	1	1.03746	1.18272	1.68371	1.39282	1.4982	1.07339	1.52491	+	1.94692	1.42064
Q6RW13-2	Isoform 2 of Type-1 angiotensin II receptor-associated protein OS=Homo sapiens GN=AGTRAP - [ATRAP_HUMAN]	1	0.96351	0.93412	1.30495	1.39834	1.40293	0.965877	1.36874	+	3.39794	1.4171
P68036-2	Isoform 2 of Ubiquitin-conjugating enzyme E2 L3 OS=Homo sapiens GN=UBE2L3 - [UB2L3_HUMAN]	1	0.96522	0.99102	1.30952	1.39482	1.48345	0.985413	1.39593	+	2.88606	1.41659
Q15121	Astrocytic phosphoprotein PEA-15 OS=Homo sapiens GN=PEA15 PE=1 SV=2 - [PEA15_HUMAN]	1	0.87411	1.07314	1.4234	1.39283	1.35635	0.982417	1.39086	+	2.58503	1.41575
J3QTB1	Stimulator of interferon genes protein (Fragment) OS=Homo sapiens GN=TMEM173 PE=1 SV=1 - [J3QTB1_HUMAN]	1	0.97523	1.18264	1.58722	1.48475	1.39485	1.05262	1.48894	+	2.14874	1.4145
P48163-2	Isoform 2 of NADP-dependent malic enzyme OS=Homo sapiens GN=ME1 - [MAOX_HUMAN]	1	0.98251	1.02956	1.39284	1.56341	1.30134	1.00402	1.4192	+	2.22185	1.41351
Q8N3C0	Activating signal cointegrator 1 complex subunit 3 OS=Homo sapiens GN=ASCC3 PE=1 SV=3 - [ASCC3_HUMAN]	1	1.08742	1.09844	1.49821	1.40948	1.59381	1.06195	1.5005	+	2.67778	1.41296
O60831	PRA1 family protein 2 OS=Homo sapiens GN=PRAF2 PE=1 SV=1 - [PRAF2_HUMAN]	1	1.03145	1.1244	1.39213	1.45281	1.6124	1.05195	1.48578	+	2.33724	1.41241
P78417	Glutathione S-transferase omega-1 OS=Homo sapiens GN=GSTO1 PE=1 SV=2 - [GSTO1_HUMAN]	1	0.89831	0.90851	1.38273	1.29384	1.28374	0.935607	1.3201	+	3	1.41096
Q96JP5-2	Isoform 2 of E3 ubiquitin-protein ligase ZFP91 OS=Homo sapiens GN=ZFP91 - [ZFP91_HUMAN]	1	0.98721	0.90456	1.2955	1.39208	1.39222	0.963923	1.35993	+	3.09691	1.41083
H7C0V9	Amyloid beta A4 protein (Fragment) OS=Homo sapiens GN=APP PE=1 SV=1 - [H7C0V9_HUMAN]	1	0.97621	0.90281	1.29384	1.38124	1.38272	0.959673	1.3526	+	3.1549	1.40944
C9J8R4	DCN1-like protein (Fragment) OS=Homo sapiens GN=DCUN1D1 PE=1 SV=1 - [C9J8R4_HUMAN]	1	0.97831	0.89312	1.29384	1.38494	1.36811	0.957143	1.34896	+	3.09691	1.40936
P28066	Proteasome subunit alpha type-5 OS=Homo sapiens GN=PSMA5 PE=1 SV=3 - [PSA5_HUMAN]	1	0.89423	0.90383	1.30234	1.32734	1.3093	0.932687	1.31299	+	3.39794	1.40775
A0A087WZB5	Beta-parvin OS=Homo sapiens GN=PARVB PE=1 SV=1 - [A0A087WZB5_HUMAN]	1	0.78711	0.89132	1.20313	1.28394	1.28234	0.89281	1.25647	+	2.25181	1.40732
B4DKB2	Endothelin-converting enzyme 1 OS=Homo sapiens GN=ECE1 PE=1 SV=1 - [B4DKB2_HUMAN]	1	0.89341	0.97413	1.28374	1.39824	1.35212	0.955847	1.3447	+	2.95861	1.40682
O43318-4	Isoform 1D of Mitogen-activated protein kinase kinase kinase 7 OS=Homo sapiens GN=MAP3K7 - [M3K7_HUMAN]	1	1.04841	1.10844	1.47552	1.39485	1.56673	1.05228	1.47903	+	2.72125	1.40555
Q9BXP5-5	Isoform 5 of Serrate RNA effector molecule homolog OS=Homo sapiens GN=SRRT - [SRRT_HUMAN]	1	1.08374	1.16483	1.48471	1.59384	1.48374	1.08286	1.52076	+	2.72125	1.4044
P49773	Histidine triad nucleotide-binding protein 1 OS=Homo sapiens GN=HINT1 PE=1 SV=2 - [HINT1_HUMAN]	1	0.87941	0.87163	1.18712	1.29381	1.38171	0.917013	1.28755	+	2.21467	1.40407
O43663-3	Isoform 3 of Protein regulator of cytokinesis 1 OS=Homo sapiens GN=PRC1 - [PRC1_HUMAN]	1	0.98211	0.86312	1.29383	1.39812	1.30292	0.94841	1.33162	+	2.67778	1.40406
Q9Y3X0	Coiled-coil domain-containing protein 9 OS=Homo sapiens GN=CCDC9 PE=1 SV=1 - [CCDC9_HUMAN]	1	1.10834	1.07482	1.3894	1.48591	1.5931	1.06105	1.48947	+	2.50864	1.40377
Q99627-2	Isoform 2 of COP9 signalosome complex subunit 8 OS=Homo sapiens GN=COPS8 - [CSN8_HUMAN]	1	0.89412	0.93123	1.2873	1.29481	1.38271	0.941783	1.32161	+	3	1.4033
Q9H330-3	Isoform 3 of Transmembrane protein 245 OS=Homo sapiens GN=TMEM245 - [TM245_HUMAN]	1	0.94652	0.98572	1.3346	1.48374	1.29374	0.977413	1.37069	+	2.55284	1.40237
Q6WKZ4-2	Isoform 4 of Rab11 family-interacting protein 1 OS=Homo sapiens GN=RAB11FIP1 - [RFIP1_HUMAN]	1	0.78736	0.97462	1.2933	1.27344	1.30187	0.92066	1.28954	+	2.25964	1.40067
O14745	Na(+)/H(+) exchange regulatory cofactor NHE-RF1 OS=Homo sapiens GN=SLC9A3R1 PE=1 SV=4 - [NHRF1_HUMAN]	1	0.89411	0.98133	1.28394	1.39012	1.35234	0.95848	1.34213	+	3	1.40027
P20339-2	Isoform 2 of Ras-related protein Rab-5A OS=Homo sapiens GN=RAB5A - [RAB5A_HUMAN]	1	1.08374	0.89741	1.29475	1.4872	1.39123	0.993717	1.39106	+	2.16749	1.39986
Q8NB37	Parkinson disease 7 domain-containing protein 1 OS=Homo sapiens GN=PDDC1 PE=1 SV=1 - [PDDC1_HUMAN]	1	0.90484	0.87411	1.39283	1.20934	1.28745	0.926317	1.29654	+	2.31876	1.39967
Q8TF05-2	Isoform 2 of Serine/threonine-protein phosphatase 4 regulatory subunit 1 OS=Homo sapiens GN=PPP4R1 - [PP4R1_HUMAN]	1	1.08742	1.17263	1.58374	1.46812	1.50392	1.08668	1.51859	+	2.69897	1.39746
Q5TCZ7	Copper homeostasis protein cutC homolog (Fragment) OS=Homo sapiens GN=CUTC PE=1 SV=1 - [Q5TCZ7_HUMAN]	1	0.89746	0.79773	1.19857	1.24763	1.31803	0.898397	1.25474	+	2.20066	1.39665
O75400-2	Isoform 2 of Pre-mRNA-processing factor 40 homolog A OS=Homo sapiens GN=PRPF40A - [PR40A_HUMAN]	1	1.09484	1.08641	1.5871	1.38941	1.46211	1.06042	1.47954	+	2.52288	1.39524
A0A0A0MRV0	Ribosome-binding protein 1 OS=Homo sapiens GN=RRBP1 PE=1 SV=1 - [A0A0A0MRV0_HUMAN]	1	1.10341	1.09842	1.65241	1.45212	1.36215	1.06728	1.48889	+	1.9914	1.39504
Q9UNF0-2	Isoform 2 of Protein kinase C and casein kinase substrate in neurons protein 2 OS=Homo sapiens GN=PACSIN2 - [PACN2_HUMAN]	1	1.09384	0.98742	1.49583	1.30964	1.48723	1.02709	1.4309	+	2.36653	1.39316
Q5T8Z2	#N/A	1	1.09834	1.03741	1.48723	1.39218	1.48721	1.04525	1.45554	+	3.1549	1.39253
F8VS03	Cyclic AMP-dependent transcription factor ATF-1 (Fragment) OS=Homo sapiens GN=ATF1 PE=1 SV=1 - [F8VS03_HUMAN]	1	1.10834	1.02843	1.49382	1.48124	1.39273	1.04559	1.45593	+	3.09691	1.39245
Q8IXH7-4	Isoform NELF-D of Negative elongation factor C/D OS=Homo sapiens GN=NELFCD - [NELFD_HUMAN]	1	0.89532	0.98545	1.49586	1.30833	1.20484	0.960257	1.33634	+	1.83565	1.39165
Q8WUM0	Nuclear pore complex protein Nup133 OS=Homo sapiens GN=NUP133 PE=1 SV=2 - [NU133_HUMAN]	1	0.89384	1.10845	1.29384	1.49834	1.38273	1.00076	1.39164	+	1.98716	1.39058
P62826	GTP-binding nuclear protein Ran OS=Homo sapiens GN=RAN PE=1 SV=3 - [RAN_HUMAN]	1	1.10414	0.89314	1.29314	1.38141	1.48214	0.999093	1.38556	+	2.04096	1.38682
H0YJ17	Neuroguidin (Fragment) OS=Homo sapiens GN=NGDN PE=1 SV=1 - [H0YJ17_HUMAN]	1	1.03412	1.20145	1.45131	1.45111	1.58125	1.07852	1.49456	+	2.26761	1.38574
O15488-4	Isoform Delta of Glycogenin-2 OS=Homo sapiens GN=GYG2 - [GLYG2_HUMAN]	1	1.10843	1.18662	1.37652	1.48552	1.68362	1.09835	1.51522	+	1.78252	1.37954
H3BTL1	Microtubule-associated protein 1 light chain 3 beta, isoform CRA_f OS=Homo sapiens GN=MAP1LC3B PE=3 SV=1 - [H3BTL1_HUMAN]	1	0.99413	0.97311	1.38474	1.39812	1.30123	0.98908	1.36136	+	3.52288	1.37639
Q9P2E9-2	Isoform 1 of Ribosome-binding protein 1 OS=Homo sapiens GN=RRBP1 - [RRBP1_HUMAN]	1	1.09283	1.03847	1.47263	1.50394	1.30984	1.04377	1.4288	+	2.36653	1.36889
Q9UHD1	Cysteine and histidine-rich domain-containing protein 1 OS=Homo sapiens GN=CHORDC1 PE=1 SV=2 - [CHRD1_HUMAN]	1	1.07583	0.98341	1.39384	1.49382	1.29384	1.01975	1.39383	+	2.35655	1.36684
J3KTF9	ORM1-like protein 3 (Fragment) OS=Homo sapiens GN=ORMDL3 PE=1 SV=1 - [J3KTF9_HUMAN]	1	0.90394	0.98573	1.27821	1.29485	1.37291	0.963223	1.31532	+	2.95861	1.36554
Q9UKK6	NTF2-related export protein 1 OS=Homo sapiens GN=NXT1 PE=1 SV=1 - [NXT1_HUMAN]	1	0.98471	1.10394	1.30495	1.49843	1.40932	1.02955	1.40423	+	2.29243	1.36393
Q9NXG2	THUMP domain-containing protein 1 OS=Homo sapiens GN=THUMPD1 PE=1 SV=2 - [THUM1_HUMAN]	1	1.06283	1.15237	1.48732	1.39837	1.49832	1.07173	1.46134	+	2.69897	1.36353
Q9P035	Very-long-chain (3R)-3-hydroxyacyl-CoA dehydratase 3 OS=Homo sapiens GN=HACD3 PE=1 SV=2 - [HACD3_HUMAN]	1	1.18371	1.04812	1.53421	1.46292	1.40884	1.07728	1.46866	+	2.39794	1.36331
Q9H0U4	Ras-related protein Rab-1B OS=Homo sapiens GN=RAB1B PE=1 SV=1 - [RAB1B_HUMAN]	1	1.10381	1.1923	1.38475	1.64822	1.4523	1.0987	1.49509	+	1.82974	1.36078
P16615-2	Isoform 2 of Sarcoplasmic/endoplasmic reticulum calcium ATPase 2 OS=Homo sapiens GN=ATP2A2 - [AT2A2_HUMAN]	1	1.19234	1.03456	1.48576	1.3095	1.59384	1.07563	1.46303	+	1.72125	1.36016
K7EIJ0	WW domain-binding protein 2 (Fragment) OS=Homo sapiens GN=WBP2 PE=1 SV=1 - [K7EIJ0_HUMAN]	1	0.78741	0.85723	1.10934	1.20934	1.26253	0.881547	1.19374	+	1.81248	1.35414
Q9UL46	Proteasome activator complex subunit 2 OS=Homo sapiens GN=PSME2 PE=1 SV=4 - [PSME2_HUMAN]	1	0.89452	0.90852	1.19485	1.39585	1.20456	0.934347	1.26509	+	1.97062	1.35398
Q01650	Large neutral amino acids transporter small subunit 1 OS=Homo sapiens GN=SLC7A5 PE=1 SV=2 - [LAT1_HUMAN]	1	0.89741	0.98341	1.30183	1.29132	1.30193	0.960273	1.29836	+	3.30103	1.35207
Q9Y2V2	Calcium-regulated heat-stable protein 1 OS=Homo sapiens GN=CARHSP1 PE=1 SV=2 - [CHSP1_HUMAN]	1	1.02831	1.19238	1.42731	1.5341	1.39231	1.07356	1.45124	+	2.16749	1.3518
C9JBY0	Bromodomain-containing protein 9 (Fragment) OS=Homo sapiens GN=BRD9 PE=1 SV=1 - [C9JBY0_HUMAN]	1	0.89471	1.19873	1.48293	1.39484	1.30293	1.03115	1.39357	+	1.60906	1.35147
Q16186	Proteasomal ubiquitin receptor ADRM1 OS=Homo sapiens GN=ADRM1 PE=1 SV=2 - [ADRM1_HUMAN]	1	0.98371	0.87364	1.18741	1.29382	1.36874	0.95245	1.28332	+	2.13077	1.34739
P11166	Solute carrier family 2, facilitated glucose transporter member 1 OS=Homo sapiens GN=SLC2A1 PE=1 SV=2 - [GTR1_HUMAN]	1	1.09441	1.10256	1.49049	1.39405	1.40986	1.06566	1.43147	+	2.92082	1.34327
P62861	40S ribosomal protein S30 OS=Homo sapiens GN=FAU PE=1 SV=1 - [RS30_HUMAN]	1	0.89412	0.99156	1.34851	1.28351	1.23841	0.961893	1.29014	+	2.67778	1.34125
H0YH87	Ataxin-2 (Fragment) OS=Homo sapiens GN=ATXN2 PE=1 SV=1 - [H0YH87_HUMAN]	1	0.98741	0.84713	1.30131	1.29384	1.20394	0.944847	1.26636	+	2.284	1.34028
K7EIQ3-2	Isoform 2 of Uncharacterized protein ZNF561-AS1 OS=Homo sapiens GN=ZNF561-AS1 - [CS082_HUMAN]	1	1.04512	1.12394	1.43512	1.2482	1.56312	1.05635	1.41548	+	1.66354	1.33997
C9J2P0	Ubiquitin-conjugating enzyme E2 E1 (Fragment) OS=Homo sapiens GN=UBE2E1 PE=1 SV=1 - [C9J2P0_HUMAN]	1	0.98414	0.90814	1.29384	1.30352	1.27134	0.964093	1.28957	+	3.39794	1.3376
Q9NY12-2	Isoform 2 of H/ACA ribonucleoprotein complex subunit 1 OS=Homo sapiens GN=GAR1 - [GAR1_HUMAN]	1	1.08271	1.10284	1.53611	1.32712	1.38464	1.06185	1.41596	+	2.14874	1.33348
Q96DE0-3	Isoform 3 of U8 snoRNA-decapping enzyme OS=Homo sapiens GN=NUDT16 - [NUD16_HUMAN]	1	0.98471	1.04658	1.39375	1.23845	1.40233	1.01043	1.34484	+	2.38722	1.33096
I3L2C7	Gem-associated protein 4 OS=Homo sapiens GN=GEMIN4 PE=1 SV=1 - [I3L2C7_HUMAN]	1	1.10984	1.17633	1.49283	1.48721	1.39283	1.09539	1.45762	+	2.39794	1.33069
O95674	Phosphatidate cytidylyltransferase 2 OS=Homo sapiens GN=CDS2 PE=1 SV=1 - [CDS2_HUMAN]	1	0.87542	0.89348	1.29384	1.12947	1.25968	0.922967	1.22766	+	2.0655	1.33013
P18859	ATP synthase-coupling factor 6, mitochondrial OS=Homo sapiens GN=ATP5J PE=1 SV=1 - [ATP5J_HUMAN]	1	1.10291	1.08411	1.36234	1.49281	1.38194	1.06234	1.41236	+	2.61979	1.32948
P56545	C-terminal-binding protein 2 OS=Homo sapiens GN=CTBP2 PE=1 SV=1 - [CTBP2_HUMAN]	1	0.90583	0.94511	1.29384	1.20811	1.28723	0.950313	1.26306	+	2.88606	1.3291
Q08209-3	Isoform 3 of Serine/threonine-protein phosphatase 2B catalytic subunit alpha isoform OS=Homo sapiens GN=PPP3CA - [PP2BA_HUMAN]	1	0.98731	1.10843	1.39384	1.40293	1.30928	1.03191	1.36868	+	2.63827	1.32635
Q5T0D9-2	Isoform 2 of Tumor protein p63-regulated gene 1-like protein OS=Homo sapiens GN=TPRG1L - [TPRGL_HUMAN]	1	1.19283	1.04573	1.39283	1.39485	1.49274	1.07952	1.42681	+	2.18709	1.3217
P05362	Intercellular adhesion molecule 1 OS=Homo sapiens GN=ICAM1 PE=1 SV=2 - [ICAM1_HUMAN]	1	0.89741	0.90583	1.20394	1.19873	1.29384	0.934413	1.23217	+	2.56864	1.31866
Q00765	Receptor expression-enhancing protein 5 OS=Homo sapiens GN=REEP5 PE=1 SV=3 - [REEP5_HUMAN]	1	1.03845	1.14633	1.48732	1.39874	1.30943	1.06159	1.3985	+	2.12494	1.31736
O43823	A-kinase anchor protein 8 OS=Homo sapiens GN=AKAP8 PE=1 SV=1 - [AKAP8_HUMAN]	1	1.10983	1.15438	1.38753	1.40926	1.49203	1.08807	1.42961	+	2.4437	1.31389
P80723	Brain acid soluble protein 1 OS=Homo sapiens GN=BASP1 PE=1 SV=2 - [BASP1_HUMAN]	1	1.09482	1.01874	1.39484	1.30496	1.3746	1.03785	1.35813	+	2.88606	1.3086
Q9BQP7	Mitochondrial genome maintenance exonuclease 1 OS=Homo sapiens GN=MGME1 PE=1 SV=1 - [MGME1_HUMAN]	1	1.10293	1.08723	1.29183	1.48721	1.3923	1.06339	1.39045	+	2.13668	1.30756
P07237	Protein disulfide-isomerase OS=Homo sapiens GN=P4HB PE=1 SV=3 - [PDIA1_HUMAN]	1	1.10938	1.18273	1.39841	1.49235	1.40982	1.09737	1.43353	+	2.284	1.30633
P15531	Nucleoside diphosphate kinase A OS=Homo sapiens GN=NME1 PE=1 SV=1 - [NDKA_HUMAN]	1	1.03123	1.10451	1.23675	1.46313	1.38291	1.04525	1.36093	+	1.90309	1.30202
E9PSH0	CUGBP Elav-like family member 1 (Fragment) OS=Homo sapiens GN=CELF1 PE=1 SV=1 - [E9PSH0_HUMAN]	1	0.98374	0.92631	1.39283	1.20123	1.19233	0.970017	1.26213	+	1.8729	1.30114
Q14980-2	Isoform 2 of Nuclear mitotic apparatus protein 1 OS=Homo sapiens GN=NUMA1 - [NUMA1_HUMAN]	1	0.89284	0.97364	1.29384	1.23049	1.20394	0.955493	1.24276	+	2.61979	1.30064
P25098	Beta-adrenergic receptor kinase 1 OS=Homo sapiens GN=GRK2 PE=1 SV=2 - [ARBK1_HUMAN]	1	1.14912	1.09312	1.32911	1.39284	1.4912	1.08075	1.40438	+	2.13668	1.29946
B9A018	U4/U6.U5 tri-snRNP-associated protein 2 OS=Homo sapiens GN=USP39 PE=1 SV=1 - [B9A018_HUMAN]	1	1.10468	1.10968	1.39283	1.38476	1.39057	1.07145	1.38939	+	3.04576	1.29673
Q53GA4	Pleckstrin homology-like domain family A member 2 OS=Homo sapiens GN=PHLDA2 PE=1 SV=2 - [PHLA2_HUMAN]	1	1.01823	1.07623	1.29382	1.40823	1.30234	1.03149	1.3348	+	2.65758	1.29405
E9PFK5	Nucleolar protein 14 OS=Homo sapiens GN=NOP14 PE=1 SV=1 - [E9PFK5_HUMAN]	1	1.20394	1.19283	1.59348	1.40495	1.39485	1.13226	1.46443	+	1.64016	1.29337
P36543	V-type proton ATPase subunit E 1 OS=Homo sapiens GN=ATP6V1E1 PE=1 SV=1 - [VATE1_HUMAN]	1	1.02913	1.04244	1.37214	1.29812	1.30123	1.02386	1.32383	+	3.39794	1.29298
Q96EK9	Protein KTI12 homolog OS=Homo sapiens GN=KTI12 PE=1 SV=1 - [KTI12_HUMAN]	1	1.02364	1.10284	1.38273	1.20134	1.45721	1.04216	1.34709	+	1.68613	1.2926
G3V533	Nesprin-3 OS=Homo sapiens GN=SYNE3 PE=1 SV=1 - [G3V533_HUMAN]	1	1.18731	1.10293	1.48572	1.39282	1.37211	1.09675	1.41688	+	2.11351	1.2919
Q5BJD5	Transmembrane protein 41B OS=Homo sapiens GN=TMEM41B PE=1 SV=1 - [TM41B_HUMAN]	1	0.94755	0.91834	1.20844	1.18374	1.29485	0.955297	1.22901	+	2.56864	1.28652
Q9Y3E5	Peptidyl-tRNA hydrolase 2, mitochondrial OS=Homo sapiens GN=PTRH2 PE=1 SV=1 - [PTH2_HUMAN]	1	0.97411	0.92831	1.20193	1.28172	1.24834	0.967473	1.244	+	3.04576	1.28582
H0YII4	Protein DDI1 homolog 2 (Fragment) OS=Homo sapiens GN=DDI2 PE=1 SV=1 - [H0YII4_HUMAN]	1	0.98424	0.80984	1.19049	1.1874	1.20948	0.93136	1.19579	+	1.90309	1.28392
P0C628	Olfactory receptor 5AC1 OS=Homo sapiens GN=OR5AC1 PE=3 SV=1 - [O5AC1_HUMAN]	1	1.09413	1.18421	1.48521	1.39811	1.32121	1.09278	1.40151	+	1.91009	1.28252
P01116-2	Isoform 2B of GTPase KRas OS=Homo sapiens GN=KRAS - [RASK_HUMAN]	1	1.09384	1.18733	1.30494	1.48721	1.40933	1.09372	1.40049	+	1.81248	1.28048
P68133	Actin, alpha skeletal muscle OS=Homo sapiens GN=ACTA1 PE=1 SV=1 - [ACTS_HUMAN]	1	1.10394	1.13485	1.44511	1.39185	1.30293	1.0796	1.37996	+	2.17393	1.27822
Q3KQZ1-3	Isoform 3 of Solute carrier family 25 member 35 OS=Homo sapiens GN=SLC25A35 - [S2535_HUMAN]	1	1.08311	1.19271	1.56351	1.3124	1.30184	1.09194	1.39258	+	1.37469	1.27533
H0YFS9	Glycolipid transfer protein (Fragment) OS=Homo sapiens GN=GLTP PE=1 SV=1 - [H0YFS9_HUMAN]	1	1.19484	1.09843	1.30493	1.49029	1.40293	1.09776	1.39938	+	1.74958	1.27477
O60610-2	Isoform 2 of Protein diaphanous homolog 1 OS=Homo sapiens GN=DIAPH1 - [DIAP1_HUMAN]	1	1.16212	1.10231	1.37405	1.48273	1.30283	1.08814	1.38654	+	1.8729	1.27422
O43852-2	Isoform 2 of Calumenin OS=Homo sapiens GN=CALU - [CALU_HUMAN]	1	1.09421	0.94124	1.38412	1.29114	1.19213	1.01182	1.28913	+	1.75449	1.27407
Q96GG9	DCN1-like protein 1 OS=Homo sapiens GN=DCUN1D1 PE=1 SV=1 - [DCNL1_HUMAN]	1	1.02933	1.10293	1.39213	1.29381	1.29383	1.04409	1.32659	+	2.49485	1.27057
G3V3M6	DNA-(apurinic or apyrimidinic site) lyase (Fragment) OS=Homo sapiens GN=APEX1 PE=1 SV=1 - [G3V3M6_HUMAN]	1	0.98311	1.03945	1.30182	1.23845	1.2955	1.00752	1.27859	+	3.30103	1.26905
Q96H79	Zinc finger CCCH-type antiviral protein 1-like OS=Homo sapiens GN=ZC3HAV1L PE=1 SV=2 - [ZCCHL_HUMAN]	1	1.03834	1.10958	1.30956	1.32985	1.33958	1.04931	1.32633	+	2.95861	1.26401
P12235	ADP/ATP translocase 1 OS=Homo sapiens GN=SLC25A4 PE=1 SV=4 - [ADT1_HUMAN]	1	1.02944	0.98468	1.20394	1.30294	1.28576	1.00471	1.26421	+	2.82391	1.25829
M0R3F6	SURP and G-patch domain-containing protein 2 OS=Homo sapiens GN=SUGP2 PE=1 SV=1 - [M0R3F6_HUMAN]	1	1.09841	1.07462	1.39283	1.30928	1.28374	1.05768	1.32862	+	2.4437	1.25617
P62942	Peptidyl-prolyl cis-trans isomerase FKBP1A OS=Homo sapiens GN=FKBP1A PE=1 SV=2 - [FKB1A_HUMAN]	1	0.98411	0.87263	1.29451	1.10235	1.18745	0.952247	1.19477	+	1.61979	1.25469
H7C5E3	THO complex subunit 7 homolog (Fragment) OS=Homo sapiens GN=THOC7 PE=1 SV=1 - [H7C5E3_HUMAN]	1	1.04851	1.04756	1.3033	1.26935	1.30192	1.03202	1.29152	+	3.69897	1.25145
Q9Y394-2	Isoform 2 of Dehydrogenase/reductase SDR family member 7 OS=Homo sapiens GN=DHRS7 - [DHRS7_HUMAN]	1	1.03452	1.10394	1.39238	1.20948	1.30985	1.04615	1.3039	+	1.86967	1.24638
X6RK76	Inositol 1,4,5-trisphosphate receptor-interacting protein (Fragment) OS=Homo sapiens GN=ITPRIP PE=1 SV=1 - [X6RK76_HUMAN]	1	0.89131	1.04622	1.20391	1.19283	1.23692	0.979177	1.21122	+	2.08092	1.23698
P61978-3	Isoform 3 of Heterogeneous nuclear ribonucleoprotein K OS=Homo sapiens GN=HNRNPK - [HNRPK_HUMAN]	1	0.98414	1.08431	1.19834	1.31831	1.27361	1.02282	1.26342	+	2.16749	1.23524
A0A087WZF1	Lipoma-preferred partner OS=Homo sapiens GN=LPP PE=1 SV=1 - [A0A087WZF1_HUMAN]	1	1.04583	1.12948	1.20394	1.30589	1.39058	1.05844	1.30014	+	1.66756	1.22836
P10620	Microsomal glutathione S-transferase 1 OS=Homo sapiens GN=MGST1 PE=1 SV=1 - [MGST1_HUMAN]	1	1.08744	1.09283	1.38271	1.2984	1.20394	1.06009	1.29502	+	1.767	1.22161
G3XAL9	Solute carrier family 12 (Sodium/potassium/chloride transporters), member 2, isoform CRA_a OS=Homo sapiens GN=SLC12A2 PE=1 SV=1 - [G3XAL9_HUMAN]	1	1.09843	1.01938	1.29384	1.20932	1.28374	1.03927	1.2623	+	2.284	1.2146
P54577	Tyrosine--tRNA ligase, cytoplasmic OS=Homo sapiens GN=YARS PE=1 SV=4 - [SYYC_HUMAN]	1	1.10394	1.08374	1.20394	1.29873	1.26582	1.06256	1.25616	+	1.9914	1.1822
P62273	40S ribosomal protein S29 OS=Homo sapiens GN=RPS29 PE=1 SV=2 - [RS29_HUMAN]	1	1.09831	0.94581	0.89683	0.81723	0.82383	1.01471	0.845963	+	1.51713	0.833702
P08574	Cytochrome c1, heme protein, mitochondrial OS=Homo sapiens GN=CYC1 PE=1 SV=3 - [CY1_HUMAN]	1	0.88311	0.90123	0.78313	0.70192	0.78723	0.928113	0.757427	+	1.69465	0.816093
P26440-2	Isoform 2 of Isovaleryl-CoA dehydrogenase, mitochondrial OS=Homo sapiens GN=IVD - [IVD_HUMAN]	1	0.87355	0.97575	0.79412	0.78412	0.72341	0.949767	0.767217	+	1.82681	0.807795
Q96C86	m7GpppX diphosphatase OS=Homo sapiens GN=DCPS PE=1 SV=2 - [DCPS_HUMAN]	1	0.90912	0.83341	0.70123	0.70192	0.76312	0.914177	0.72209	+	1.66959	0.78988
J3KSW8	Myosin phosphatase Rho-interacting protein (Fragment) OS=Homo sapiens GN=MPRIP PE=1 SV=1 - [J3KSW8_HUMAN]	1	0.87314	1.02934	0.79123	0.71283	0.78313	0.967493	0.762397	+	1.71897	0.788012
Q99496-2	Isoform 2 of E3 ubiquitin-protein ligase RING2 OS=Homo sapiens GN=RNF2 - [RING2_HUMAN]	1	0.89183	0.94745	0.74111	0.77413	0.71923	0.946427	0.744823	+	2.34679	0.786985
Q00587-2	Isoform 2 of Cdc42 effector protein 1 OS=Homo sapiens GN=CDC42EP1 - [BORG5_HUMAN]	1	0.98741	0.87613	0.79831	0.70931	0.73944	0.954513	0.74902	+	1.91364	0.784714
Q15050	Ribosome biogenesis regulatory protein homolog OS=Homo sapiens GN=RRS1 PE=1 SV=2 - [RRS1_HUMAN]	1	0.80313	0.93484	0.73812	0.71283	0.6934	0.912657	0.714783	+	1.5376	0.78319
P39019	40S ribosomal protein S19 OS=Homo sapiens GN=RPS19 PE=1 SV=2 - [RS19_HUMAN]	1	0.79384	0.92831	0.71883	0.68374	0.69384	0.907383	0.698803	+	1.56543	0.77013
Q8WUH2	Transforming growth factor-beta receptor-associated protein 1 OS=Homo sapiens GN=TGFBRAP1 PE=1 SV=1 - [TGFA1_HUMAN]	1	0.89314	0.97411	0.72391	0.78471	0.69834	0.95575	0.735653	+	2.22915	0.769713
P50213	Isocitrate dehydrogenase [NAD] subunit alpha, mitochondrial OS=Homo sapiens GN=IDH3A PE=1 SV=1 - [IDH3A_HUMAN]	1	0.98471	0.90123	0.78371	0.70193	0.73182	0.96198	0.739153	+	2.33724	0.768367
Q9Y248	DNA replication complex GINS protein PSF2 OS=Homo sapiens GN=GINS2 PE=1 SV=1 - [PSF2_HUMAN]	1	1.19283	1.09283	0.81932	0.8721	0.83123	1.09522	0.840883	+	1.92812	0.767776
A0A1W2PPZ5	Transcription elongation factor A protein 1 OS=Homo sapiens GN=TCEA1 PE=1 SV=1 - [A0A1W2PPZ5_HUMAN]	1	0.90847	1.03456	0.73911	0.79234	0.71728	0.98101	0.749577	+	2.21467	0.764087
Q9Y6D9	Mitotic spindle assembly checkpoint protein MAD1 OS=Homo sapiens GN=MAD1L1 PE=1 SV=2 - [MD1L1_HUMAN]	1	0.89811	1.04845	0.78123	0.73923	0.70923	0.982187	0.74323	+	2.08619	0.75671
P31150	Rab GDP dissociation inhibitor alpha OS=Homo sapiens GN=GDI1 PE=1 SV=2 - [GDIA_HUMAN]	1	0.89414	1.02383	0.70123	0.78103	0.71931	0.972657	0.733857	+	2.16115	0.754487
O60493	Sorting nexin-3 OS=Homo sapiens GN=SNX3 PE=1 SV=3 - [SNX3_HUMAN]	1	0.90311	1.08343	0.80311	0.73813	0.70193	0.995513	0.747723	+	1.84164	0.751093
O95478	Ribosome biogenesis protein NSA2 homolog OS=Homo sapiens GN=NSA2 PE=1 SV=1 - [NSA2_HUMAN]	1	0.98744	0.99875	0.78272	0.73721	0.71948	0.995397	0.74647	+	3.69897	0.749922
P10599	Thioredoxin OS=Homo sapiens GN=TXN PE=1 SV=3 - [THIO_HUMAN]	1	0.90381	1.08123	0.78342	0.74313	0.70311	0.995013	0.74322	+	1.95861	0.746945
Q5SXM2	snRNA-activating protein complex subunit 4 OS=Homo sapiens GN=SNAPC4 PE=1 SV=1 - [SNPC4_HUMAN]	1	0.82745	0.91774	0.72918	0.69813	0.61529	0.915063	0.680867	+	1.74958	0.744065
Q01831-2	Isoform 2 of DNA repair protein complementing XP-C cells OS=Homo sapiens GN=XPC - [XPC_HUMAN]	1	1.03734	1.12835	0.83114	0.76143	0.76234	1.05523	0.78497	+	2.4318	0.743885
H3BQA6	Cyclin-D1-binding protein 1 OS=Homo sapiens GN=CCNDBP1 PE=1 SV=1 - [H3BQA6_HUMAN]	1	0.98741	1.03477	0.78731	0.76351	0.69233	1.00739	0.747717	+	2.92082	0.742229
Q15007-2	Isoform 2 of Pre-mRNA-splicing regulator WTAP OS=Homo sapiens GN=WTAP - [FL2D_HUMAN]	1	1.07334	0.90832	0.79812	0.71283	0.70123	0.993887	0.737393	+	1.97469	0.741929
P41223	Protein BUD31 homolog OS=Homo sapiens GN=BUD31 PE=1 SV=2 - [BUD31_HUMAN]	1	0.94661	0.81623	0.63672	0.69848	0.71023	0.920947	0.68181	+	1.80688	0.740336
P30685	HLA class I histocompatibility antigen, B-35 alpha chain OS=Homo sapiens GN=HLA-B PE=1 SV=1 - [1B35_HUMAN]	1	1.15847	0.97612	0.79182	0.79123	0.73491	1.04486	0.772653	+	1.97062	0.739478
Q6IAA8	Ragulator complex protein LAMTOR1 OS=Homo sapiens GN=LAMTOR1 PE=1 SV=2 - [LTOR1_HUMAN]	1	0.98731	1.02734	0.78731	0.71293	0.72831	1.00488	0.74285	+	3.30103	0.73924
Q9BUI4	DNA-directed RNA polymerase III subunit RPC3 OS=Homo sapiens GN=POLR3C PE=1 SV=1 - [RPC3_HUMAN]	1	0.89381	1.10238	0.78421	0.73144	0.69453	0.99873	0.736727	+	1.79048	0.737663
Q7Z7L1	Schlafen family member 11 OS=Homo sapiens GN=SLFN11 PE=1 SV=2 - [SLN11_HUMAN]	1	1.03834	0.84914	0.71293	0.701923	0.71293	0.962493	0.709261	+	1.92445	0.7369
P30043	Flavin reductase (NADPH) OS=Homo sapiens GN=BLVRB PE=1 SV=3 - [BLVRB_HUMAN]	1	0.99831	1.04634	0.74194	0.78431	0.71039	1.01488	0.745547	+	3.30103	0.734613
O43294-2	Isoform 2 of Transforming growth factor beta-1-induced transcript 1 protein OS=Homo sapiens GN=TGFB1I1 - [TGFI1_HUMAN]	1	1.02182	0.89144	0.72301	0.71283	0.70342	0.971087	0.713087	+	2.49485	0.734318
H7C0T1	Uncharacterized protein C7orf50 (Fragment) OS=Homo sapiens GN=C7orf50 PE=1 SV=1 - [H7C0T1_HUMAN]	1	0.79842	0.89103	0.65811	0.69411	0.61921	0.896483	0.657143	+	1.73755	0.733023
Q8WTV0-4	Isoform 4 of Scavenger receptor class B member 1 OS=Homo sapiens GN=SCARB1 - [SCRB1_HUMAN]	1	1.10239	0.98711	0.78374	0.73193	0.74452	1.02983	0.753397	+	2.65758	0.731571
Q8IYB7	DIS3-like exonuclease 2 OS=Homo sapiens GN=DIS3L2 PE=1 SV=4 - [DI3L2_HUMAN]	1	0.81283	0.965435	0.69102	0.71233	0.62842	0.926088	0.677257	+	1.77989	0.731309
H0Y4Z7	Carnitine O-acetyltransferase (Fragment) OS=Homo sapiens GN=CRAT PE=1 SV=1 - [H0Y4Z7_HUMAN]	1	0.91823	0.99841	0.73192	0.71283	0.68312	0.972213	0.70929	+	3	0.729562
Q9H3U1-2	Isoform 2 of Protein unc-45 homolog A OS=Homo sapiens GN=UNC45A - [UN45A_HUMAN]	1	0.90847	1.09485	0.76411	0.72383	0.70193	1.00111	0.729957	+	2.05552	0.72915
O60313	Dynamin-like 120 kDa protein, mitochondrial OS=Homo sapiens GN=OPA1 PE=1 SV=3 - [OPA1_HUMAN]	1	1.18374	1.08475	0.84131	0.79102	0.74611	1.0895	0.792813	+	2.11351	0.727688
P84077	ADP-ribosylation factor 1 OS=Homo sapiens GN=ARF1 PE=1 SV=2 - [ARF1_HUMAN]	1	0.97344	1.10239	0.76313	0.771623	0.70192	1.02528	0.745558	+	2.46852	0.727177
A0A1W2PPT5	DNA-directed RNA polymerase subunit beta OS=Homo sapiens GN=POLR2B PE=1 SV=1 - [A0A1W2PPT5_HUMAN]	1	0.98374	1.09823	0.79797	0.73193	0.71023	1.02732	0.74671	+	2.49485	0.72685
O43929-2	Isoform 2 of Origin recognition complex subunit 4 OS=Homo sapiens GN=ORC4 - [ORC4_HUMAN]	1	1.08231	0.97114	0.70123	0.73182	0.78371	1.01782	0.73892	+	2.60206	0.725985
P62913-2	Isoform 2 of 60S ribosomal protein L11 OS=Homo sapiens GN=RPL11 - [RL11_HUMAN]	1	0.98312	0.934774	0.72123	0.69093	0.70392	0.972631	0.70536	+	3.69897	0.725208
Q9NX70	Mediator of RNA polymerase II transcription subunit 29 OS=Homo sapiens GN=MED29 PE=1 SV=1 - [MED29_HUMAN]	1	1.10445	0.92844	0.76133	0.73934	0.69713	1.01096	0.7326	+	2.16115	0.724655
Q6PJ69	Tripartite motif-containing protein 65 OS=Homo sapiens GN=TRIM65 PE=1 SV=3 - [TRI65_HUMAN]	1	0.92383	1.19231	0.78173	0.76123	0.71238	1.03871	0.75178	+	1.59517	0.723761
P24752	Acetyl-CoA acetyltransferase, mitochondrial OS=Homo sapiens GN=ACAT1 PE=1 SV=1 - [THIL_HUMAN]	1	1.02345	0.98413	0.77414	0.70123	0.69683	1.00253	0.724067	+	3.30103	0.722242
Q8NCN5	Pyruvate dehydrogenase phosphatase regulatory subunit, mitochondrial OS=Homo sapiens GN=PDPR PE=1 SV=2 - [PDPR_HUMAN]	1	1.03815	1.03134	0.76311	0.70391	0.73123	1.02316	0.73275	+	3.69897	0.716161
Q9H0B6	Kinesin light chain 2 OS=Homo sapiens GN=KLC2 PE=1 SV=1 - [KLC2_HUMAN]	1	1.09348	1.02923	0.78174	0.71233	0.73411	1.0409	0.742727	+	3	0.71354
P62312	U6 snRNA-associated Sm-like protein LSm6 OS=Homo sapiens GN=LSM6 PE=1 SV=1 - [LSM6_HUMAN]	1	0.80193	0.91823	0.61823	0.70123	0.62034	0.90672	0.6466	+	1.82391	0.71312
P82932	28S ribosomal protein S6, mitochondrial OS=Homo sapiens GN=MRPS6 PE=1 SV=3 - [RT06_HUMAN]	1	1.03874	1.10293	0.78371	0.73183	0.71234	1.04722	0.742627	+	2.92082	0.709139
Q6P1X6	UPF0598 protein C8orf82 OS=Homo sapiens GN=C8orf82 PE=1 SV=2 - [CH082_HUMAN]	1	0.97344	0.80974	0.69853	0.56133	0.71029	0.927727	0.656717	+	1.62342	0.707877
Q92896	Golgi apparatus protein 1 OS=Homo sapiens GN=GLG1 PE=1 SV=2 - [GSLG1_HUMAN]	1	0.85958	0.80342	0.58374	0.60942	0.68778	0.887667	0.62698	+	1.767	0.706324
P62310	U6 snRNA-associated Sm-like protein LSm3 OS=Homo sapiens GN=LSM3 PE=1 SV=2 - [LSM3_HUMAN]	1	0.87164	1.10239	0.70123	0.67547	0.72363	0.991343	0.70011	+	1.88941	0.706224
P56134-4	Isoform 4 of ATP synthase subunit f, mitochondrial OS=Homo sapiens GN=ATP5J2 - [ATPK_HUMAN]	1	0.96423	1.10293	0.73921	0.70931	0.71623	1.02239	0.721583	+	2.67778	0.705783
B7WPG3	Heterogeneous nuclear ribonucleoprotein L-like OS=Homo sapiens GN=HNRNPLL PE=1 SV=1 - [B7WPG3_HUMAN]	1	0.98712	0.809123	0.60314	0.61283	0.73844	0.932081	0.65147	+	1.68825	0.698941
Q5T8V1	Carnosine N-methyltransferase (Fragment) OS=Homo sapiens GN=CARNMT1 PE=1 SV=1 - [Q5T8V1_HUMAN]	1	0.78831	0.97314	0.67422	0.601349	0.65434	0.920483	0.643303	+	1.77728	0.698875
Q9UK61-3	Isoform 3 of Protein TASOR OS=Homo sapiens GN=FAM208A - [TASOR_HUMAN]	1	1.17235	0.91814	0.74811	0.71234	0.69841	1.03016	0.71962	+	1.81531	0.698549
Q9Y2T2	AP-3 complex subunit mu-1 OS=Homo sapiens GN=AP3M1 PE=1 SV=1 - [AP3M1_HUMAN]	1	0.91213	0.90318	0.68453	0.60923	0.67134	0.938437	0.655033	+	2.74473	0.698005
P37268-4	Isoform 4 of Squalene synthase OS=Homo sapiens GN=FDFT1 - [FDFT_HUMAN]	1	0.80943	1.13742	0.74822	0.61928	0.68773	0.982283	0.685077	+	1.35952	0.697433
P98082-2	Isoform 2 of Disabled homolog 2 OS=Homo sapiens GN=DAB2 - [DAB2_HUMAN]	1	0.87162	0.87238	0.63741	0.68341	0.59182	0.914667	0.637547	+	2.27572	0.697026
K7ELB2	Echinoderm microtubule-associated protein-like 2 (Fragment) OS=Homo sapiens GN=EML2 PE=1 SV=1 - [K7ELB2_HUMAN]	1	0.98734	0.84752	0.71623	0.61273	0.63938	0.944953	0.656113	+	2.12494	0.694334
Q96CW5-2	Isoform 2 of Gamma-tubulin complex component 3 OS=Homo sapiens GN=TUBGCP3 - [GCP3_HUMAN]	1	0.80934	0.96287	0.58679	0.63834	0.69879	0.92407	0.641307	+	1.87615	0.694002
Q69YN2	CWF19-like protein 1 OS=Homo sapiens GN=CWF19L1 PE=1 SV=2 - [C19L1_HUMAN]	1	1.06874	0.81734	0.66761	0.61938	0.70845	0.962027	0.665147	+	1.6968	0.691401
Q5VTL8	Pre-mRNA-splicing factor 38B OS=Homo sapiens GN=PRPF38B PE=1 SV=1 - [PR38B_HUMAN]	1	0.90983	0.91845	0.66719	0.68173	0.60495	0.94276	0.65129	+	2.85387	0.690833
Q02818	Nucleobindin-1 OS=Homo sapiens GN=NUCB1 PE=1 SV=4 - [NUCB1_HUMAN]	1	1.03384	1.18273	0.71394	0.73141	0.77352	1.07219	0.739623	+	2.31876	0.689825
F8VV56	CD63 antigen OS=Homo sapiens GN=CD63 PE=1 SV=1 - [F8VV56_HUMAN]	1	1.02138	1.09283	0.74614	0.71023	0.69182	1.03807	0.716063	+	3.22185	0.689803
Q9NQP4	Prefoldin subunit 4 OS=Homo sapiens GN=PFDN4 PE=1 SV=1 - [PFD4_HUMAN]	1	1.04757	0.90484	0.72938	0.61929	0.68743	0.984137	0.6787	+	2.35655	0.68964
Q6ZS17-2	Isoform 2 of Protein FAM65A OS=Homo sapiens GN=FAM65A - [FA65A_HUMAN]	1	0.96734	0.91723	0.60967	0.69834	0.67134	0.961523	0.659783	+	2.95861	0.686185
C9JLU1	DNA-directed RNA polymerases I, II, and III subunit RPABC3 (Fragment) OS=Homo sapiens GN=POLR2H PE=1 SV=8 - [C9JLU1_HUMAN]	1	0.85756	0.97661	0.69867	0.61774	0.62834	0.944723	0.64825	+	2.36653	0.68618
Q15286	Ras-related protein Rab-35 OS=Homo sapiens GN=RAB35 PE=1 SV=1 - [RAB35_HUMAN]	1	0.97873	1.04765	0.79883	0.60391	0.67363	1.00879	0.692123	+	2.19382	0.68609
P40425	Pre-B-cell leukemia transcription factor 2 OS=Homo sapiens GN=PBX2 PE=1 SV=2 - [PBX2_HUMAN]	1	1.10239	1.01823	0.70942	0.68471	0.73914	1.04021	0.71109	+	3.1549	0.683605
A0A087WY99	5-oxoprolinase (Fragment) OS=Homo sapiens GN=OPLAH PE=1 SV=6 - [A0A087WY99_HUMAN]	1	0.96705	0.94775	0.68729	0.60481	0.69823	0.9716	0.663443	+	3.1549	0.682836
P00505	Aspartate aminotransferase, mitochondrial OS=Homo sapiens GN=GOT2 PE=1 SV=3 - [AATM_HUMAN]	1	1.03741	0.80923	0.63713	0.60394	0.69843	0.94888	0.6465	+	1.78781	0.68133
Q8NE01	Metal transporter CNNM3 OS=Homo sapiens GN=CNNM3 PE=1 SV=1 - [CNNM3_HUMAN]	1	0.84915	0.96483	0.59586	0.68473	0.63484	0.937993	0.638477	+	2.33724	0.680684
P14854	Cytochrome c oxidase subunit 6B1 OS=Homo sapiens GN=COX6B1 PE=1 SV=2 - [CX6B1_HUMAN]	1	0.87574	0.84141	0.60495	0.61931	0.62374	0.905717	0.616	+	2.40894	0.680124
Q9NRR5	Ubiquilin-4 OS=Homo sapiens GN=UBQLN4 PE=1 SV=2 - [UBQL4_HUMAN]	1	1.06253	0.91734	0.70313	0.71023	0.61267	0.99329	0.675343	+	2.4318	0.679905
Q9BT25-3	Isoform 3 of HAUS augmin-like complex subunit 8 OS=Homo sapiens GN=HAUS8 - [HAUS8_HUMAN]	1	1.12384	0.97631	0.75273	0.71923	0.63231	1.03338	0.701423	+	2.3279	0.678764
A0A0C4DGX4	Cullin-1 OS=Homo sapiens GN=CUL1 PE=1 SV=1 - [A0A0C4DGX4_HUMAN]	1	0.98471	0.93418	0.68913	0.61834	0.67312	0.972963	0.660197	+	3.39794	0.678542
Q9HD33-2	Isoform 2 of 39S ribosomal protein L47, mitochondrial OS=Homo sapiens GN=MRPL47 - [RM47_HUMAN]	1	0.93642	0.83958	0.61947	0.57273	0.68748	0.925333	0.62656	+	2.18709	0.677118
P51809	Vesicle-associated membrane protein 7 OS=Homo sapiens GN=VAMP7 PE=1 SV=3 - [VAMP7_HUMAN]	1	1.09238	0.89183	0.61923	0.69812	0.70192	0.994737	0.67309	+	2.13668	0.676651
Q96SK2-3	Isoform 3 of Transmembrane protein 209 OS=Homo sapiens GN=TMEM209 - [TM209_HUMAN]	1	1.08151	1.09384	0.74814	0.72913	0.6713	1.05845	0.71619	+	3.09691	0.67664
M0R0X9	Interferon regulatory factor 3 (Fragment) OS=Homo sapiens GN=IRF3 PE=1 SV=8 - [M0R0X9_HUMAN]	1	0.83995	0.99586	0.71094	0.61983	0.58736	0.94527	0.639377	+	2.04576	0.676396
O95801	Tetratricopeptide repeat protein 4 OS=Homo sapiens GN=TTC4 PE=1 SV=3 - [TTC4_HUMAN]	1	0.87945	0.80495	0.59812	0.51723	0.69885	0.8948	0.604733	+	1.69897	0.675831
Q8N999-3	Isoform 3 of Uncharacterized protein C12orf29 OS=Homo sapiens GN=C12orf29 - [CL029_HUMAN]	1	0.80984	1.13745	0.61283	0.72733	0.64875	0.98243	0.66297	+	1.4698	0.674827
Q5VIR6-4	Isoform 4 of Vacuolar protein sorting-associated protein 53 homolog OS=Homo sapiens GN=VPS53 - [VPS53_HUMAN]	1	0.88445	1.20341	0.76128	0.69874	0.61873	1.02929	0.692917	+	1.52288	0.673201
Q8IUR0	Trafficking protein particle complex subunit 5 OS=Homo sapiens GN=TRAPPC5 PE=1 SV=1 - [TPPC5_HUMAN]	1	0.79884	0.90873	0.61023	0.50978	0.69859	0.902523	0.6062	+	1.68825	0.671672
P35268	60S ribosomal protein L22 OS=Homo sapiens GN=RPL22 PE=1 SV=2 - [RL22_HUMAN]	1	0.89842	0.98432	0.67632	0.61238	0.63485	0.960913	0.641183	+	3	0.667264
Q6UVK1	Chondroitin sulfate proteoglycan 4 OS=Homo sapiens GN=CSPG4 PE=1 SV=2 - [CSPG4_HUMAN]	1	1.08273	0.89313	0.67134	0.70831	0.60193	0.991953	0.660527	+	2.20066	0.665885
P49406	39S ribosomal protein L19, mitochondrial OS=Homo sapiens GN=MRPL19 PE=1 SV=2 - [RM19_HUMAN]	1	1.02736	0.90341	0.63128	0.60967	0.70823	0.976923	0.649727	+	2.61979	0.665074
P55084	Trifunctional enzyme subunit beta, mitochondrial OS=Homo sapiens GN=HADHB PE=1 SV=3 - [ECHB_HUMAN]	1	0.90763	0.96434	0.59384	0.67631	0.63769	0.957323	0.635947	+	3.04576	0.664297
Q9UHD1-2	Isoform 2 of Cysteine and histidine-rich domain-containing protein 1 OS=Homo sapiens GN=CHORDC1 - [CHRD1_HUMAN]	1	1.09441	0.87434	0.61238	0.69481	0.66414	0.989583	0.65711	+	2.08619	0.664027
Q96C36	Pyrroline-5-carboxylate reductase 2 OS=Homo sapiens GN=PYCR2 PE=1 SV=1 - [P5CR2_HUMAN]	1	0.85843	1.00398	0.66733	0.60319	0.62985	0.954137	0.633457	+	2.46852	0.663906
P09493-4	Isoform 4 of Tropomyosin alpha-1 chain OS=Homo sapiens GN=TPM1 - [TPM1_HUMAN]	1	1.10934	1.17642	0.76421	0.71331	0.70381	1.09525	0.72711	+	2.60206	0.663874
P46778	60S ribosomal protein L21 OS=Homo sapiens GN=RPL21 PE=1 SV=2 - [RL21_HUMAN]	1	0.84642	1.03985	0.71827	0.61389	0.58379	0.96209	0.63865	+	1.97062	0.663815
E7ENR5	U3 small nucleolar ribonucleoprotein protein IMP4 (Fragment) OS=Homo sapiens GN=IMP4 PE=1 SV=1 - [E7ENR5_HUMAN]	1	0.98123	0.90913	0.68422	0.63174	0.60129	0.963453	0.639083	+	3.04576	0.663326
G5E9X1	Integrator complex subunit 6 OS=Homo sapiens GN=INTS6 PE=1 SV=1 - [G5E9X1_HUMAN]	1	0.99843	1.17232	0.71931	0.70193	0.68133	1.05692	0.700857	+	2.4318	0.663114
O95861	3'(2'),5'-bisphosphate nucleotidase 1 OS=Homo sapiens GN=BPNT1 PE=1 SV=1 - [BPNT1_HUMAN]	1	1.19283	0.93634	0.71841	0.68341	0.67314	1.04306	0.691653	+	1.96257	0.663102
O75439	Mitochondrial-processing peptidase subunit beta OS=Homo sapiens GN=PMPCB PE=1 SV=2 - [MPPB_HUMAN]	1	0.94059	0.92034	0.68741	0.58936	0.61827	0.953643	0.63168	+	3	0.662386
P78345	Ribonuclease P protein subunit p38 OS=Homo sapiens GN=RPP38 PE=1 SV=2 - [RPP38_HUMAN]	1	0.80913	0.98731	0.57341	0.60493	0.67144	0.932147	0.616593	+	2.00877	0.661477
Q7L5Y1-7	Isoform 7 of Mitochondrial enolase superfamily member 1 OS=Homo sapiens GN=ENOSF1 - [ENOF1_HUMAN]	1	0.89345	1.07231	0.67731	0.61923	0.66328	0.988587	0.653273	+	2.4437	0.660815
B1AKV2	Ubiquinol-cytochrome-c reductase complex assembly factor 1 OS=Homo sapiens GN=UQCC1 PE=1 SV=1 - [B1AKV2_HUMAN]	1	0.90192	0.98711	0.67343	0.62334	0.60945	0.96301	0.635407	+	3.09691	0.659813
O14579-3	Isoform 3 of Coatomer subunit epsilon OS=Homo sapiens GN=COPE - [COPE_HUMAN]	1	0.89424	0.99182	0.65713	0.5956	0.64845	0.96202	0.633727	+	2.95861	0.658746
O15460-2	Isoform IIa of Prolyl 4-hydroxylase subunit alpha-2 OS=Homo sapiens GN=P4HA2 - [P4HA2_HUMAN]	1	1.03774	1.02934	0.67912	0.60939	0.72895	1.02236	0.672487	+	3.1549	0.657779
Q9NVS2	28S ribosomal protein S18a, mitochondrial OS=Homo sapiens GN=MRPS18A PE=1 SV=1 - [RT18A_HUMAN]	1	0.97341	1.07643	0.63144	0.69182	0.68271	1.01661	0.668657	+	3.1549	0.65773
D3YTB1	60S ribosomal protein L32 (Fragment) OS=Homo sapiens GN=RPL32 PE=1 SV=1 - [D3YTB1_HUMAN]	1	0.80193	0.98413	0.58374	0.60941	0.63913	0.928687	0.61076	+	2.08092	0.65766
P40763-3	Isoform 3 of Signal transducer and activator of transcription 3 OS=Homo sapiens GN=STAT3 - [STAT3_HUMAN]	1	1.06521	0.98173	0.70193	0.62734	0.67431	1.01565	0.66786	+	3.30103	0.657571
O43660	Pleiotropic regulator 1 OS=Homo sapiens GN=PLRG1 PE=1 SV=1 - [PLRG1_HUMAN]	1	1.09342	1.10239	0.73474	0.67133	0.69523	1.06527	0.700433	+	3.22185	0.657517
O95816	BAG family molecular chaperone regulator 2 OS=Homo sapiens GN=BAG2 PE=1 SV=1 - [BAG2_HUMAN]	1	0.98374	1.05862	0.69815	0.63192	0.66912	1.01412	0.666397	+	3.52288	0.657118
J3QSS7	Iron-sulfur cluster assembly 2 homolog, mitochondrial OS=Homo sapiens GN=ISCA2 PE=1 SV=1 - [J3QSS7_HUMAN]	1	0.99817	1.08273	0.61934	0.69845	0.70284	1.02697	0.673543	+	3.09691	0.655857
Q9BSV6	tRNA-splicing endonuclease subunit Sen34 OS=Homo sapiens GN=TSEN34 PE=1 SV=1 - [SEN34_HUMAN]	1	1.08768	0.89854	0.71823	0.59837	0.63748	0.995407	0.65136	+	2.21467	0.654366
P13378-3	Isoform 3 of Homeobox protein Hox-D8 OS=Homo sapiens GN=HOXD8 - [HXD8_HUMAN]	1	0.80938	0.98732	0.51983	0.60983	0.69844	0.932233	0.609367	+	1.80134	0.653663
P62280	40S ribosomal protein S11 OS=Homo sapiens GN=RPS11 PE=1 SV=3 - [RS11_HUMAN]	1	1.07163	1.07263	0.78127	0.58414	0.68314	1.04809	0.68285	+	2.38722	0.651521
Q9BU23-3	Isoform 3 of Lipase maturation factor 2 OS=Homo sapiens GN=LMF2 - [LMF2_HUMAN]	1	1.04755	0.84774	0.58741	0.69311	0.60491	0.965097	0.628477	+	2.09691	0.651206
H0YAZ3	Vinexin (Fragment) OS=Homo sapiens GN=SORBS3 PE=1 SV=1 - [H0YAZ3_HUMAN]	1	1.12948	1.02457	0.71723	0.63823	0.69483	1.05135	0.68343	+	2.88606	0.65005
Q15428	Splicing factor 3A subunit 2 OS=Homo sapiens GN=SF3A2 PE=1 SV=2 - [SF3A2_HUMAN]	1	0.85642	0.98204	0.69384	0.51723	0.61938	0.946153	0.61015	+	2.10237	0.644874
P35269	General transcription factor IIF subunit 1 OS=Homo sapiens GN=GTF2F1 PE=1 SV=2 - [T2FA_HUMAN]	1	1.05767	1.04753	0.69842	0.68313	0.61934	1.03507	0.666963	+	3.52288	0.644368
Q8NFQ8	Torsin-1A-interacting protein 2 OS=Homo sapiens GN=TOR1AIP2 PE=1 SV=1 - [TOIP2_HUMAN]	1	0.80234	0.79834	0.57931	0.58311	0.51283	0.866893	0.558417	+	1.92812	0.644158
O60684	Importin subunit alpha-7 OS=Homo sapiens GN=KPNA6 PE=1 SV=1 - [IMA7_HUMAN]	1	0.83411	1.08142	0.67342	0.58371	0.61233	0.971843	0.623153	+	1.96658	0.641208
S4R3D7	Calcium uptake protein 1, mitochondrial (Fragment) OS=Homo sapiens GN=MICU1 PE=1 SV=1 - [S4R3D7_HUMAN]	1	0.98341	1.10239	0.67129	0.62344	0.68341	1.0286	0.65938	+	3.04576	0.641046
Q9P016	Thymocyte nuclear protein 1 OS=Homo sapiens GN=THYN1 PE=1 SV=1 - [THYN1_HUMAN]	1	0.90123	1.03948	0.60495	0.59053	0.68734	0.980237	0.627607	+	2.63827	0.64026
Q2VPK5-5	Isoform 3 of Cytoplasmic tRNA 2-thiolation protein 2 OS=Homo sapiens GN=CTU2 - [CTU2_HUMAN]	1	0.91837	0.98374	0.61233	0.62794	0.61634	0.96737	0.61887	+	3.69897	0.639745
P61313	60S ribosomal protein L15 OS=Homo sapiens GN=RPL15 PE=1 SV=2 - [RL15_HUMAN]	1	1.10293	0.89823	0.60911	0.68172	0.62813	1.00039	0.639653	+	2.33724	0.639406
O95671-3	Isoform 3 of N-acetylserotonin O-methyltransferase-like protein OS=Homo sapiens GN=ASMTL - [ASML_HUMAN]	1	0.80723	1.19283	0.69314	0.59142	0.63281	1.00002	0.639123	+	1.45469	0.639111
Q9BQ95	Evolutionarily conserved signaling intermediate in Toll pathway, mitochondrial OS=Homo sapiens GN=ECSIT PE=1 SV=1 - [ECSIT_HUMAN]	1	0.84765	0.90483	0.50964	0.60494	0.64095	0.917493	0.585177	+	2.30103	0.637799
Q96FS4	Signal-induced proliferation-associated protein 1 OS=Homo sapiens GN=SIPA1 PE=1 SV=1 - [SIPA1_HUMAN]	1	0.98314	1.02504	0.67533	0.63834	0.59586	1.00273	0.63651	+	4	0.634779
P48059	LIM and senescent cell antigen-like-containing domain protein 1 OS=Homo sapiens GN=LIMS1 PE=1 SV=4 - [LIMS1_HUMAN]	1	1.12361	1.09183	0.73144	0.69842	0.61034	1.07181	0.680067	+	2.79588	0.634501
A0A0A0MRE5	Arf-GAP with SH3 domain, ANK repeat and PH domain-containing protein 1 OS=Homo sapiens GN=ASAP1 PE=1 SV=1 - [A0A0A0MRE5_HUMAN]	1	0.98374	1.02383	0.65411	0.68381	0.56837	1.00252	0.63543	+	3.22185	0.633831
A8MXL6	Protein SEC13 homolog OS=Homo sapiens GN=SEC13 PE=1 SV=1 - [A8MXL6_HUMAN]	1	1.17236	1.09283	0.7641	0.69144	0.61203	1.0884	0.68919	+	2.40894	0.633216
Q12770-4	Isoform 4 of Sterol regulatory element-binding protein cleavage-activating protein OS=Homo sapiens GN=SCAP - [SCAP_HUMAN]	1	0.84769	1.02982	0.51956	0.68374	0.61838	0.95917	0.607227	+	2.05061	0.633075
O95218-2	Isoform 2 of Zinc finger Ran-binding domain-containing protein 2 OS=Homo sapiens GN=ZRANB2 - [ZRAB2_HUMAN]	1	1.03837	1.12038	0.67643	0.69833	0.62384	1.05292	0.6662	+	3.09691	0.632719
J3QR09	Ribosomal protein L19 OS=Homo sapiens GN=RPL19 PE=1 SV=1 - [J3QR09_HUMAN]	1	0.90391	1.02934	0.63121	0.63834	0.58452	0.97775	0.618023	+	3	0.632087
O43924	Retinal rod rhodopsin-sensitive cGMP 3',5'-cyclic phosphodiesterase subunit delta OS=Homo sapiens GN=PDE6D PE=1 SV=1 - [PDE6D_HUMAN]	1	0.95642	0.93984	0.51623	0.62822	0.68473	0.96542	0.609727	+	2.60206	0.631566
P98179	RNA-binding protein 3 OS=Homo sapiens GN=RBM3 PE=1 SV=1 - [RBM3_HUMAN]	1	0.97354	1.16345	0.69845	0.66193	0.61923	1.04566	0.65987	+	2.4318	0.631054
A0A087WZ32	Pleckstrin homology domain-containing family A member 2 OS=Homo sapiens GN=PLEKHA2 PE=1 SV=1 - [A0A087WZ32_HUMAN]	1	0.96887	1.21384	0.70192	0.61722	0.68723	1.0609	0.66879	+	2.07058	0.630397
E5RIJ0	DNA polymerase beta OS=Homo sapiens GN=POLB PE=1 SV=1 - [E5RIJ0_HUMAN]	1	0.90788	1.05886	0.68733	0.61023	0.57263	0.988913	0.623397	+	2.56864	0.630386
Q9NVI7-2	Isoform 2 of ATPase family AAA domain-containing protein 3A OS=Homo sapiens GN=ATAD3A - [ATD3A_HUMAN]	1	0.90875	0.97564	0.60943	0.52383	0.68374	0.961463	0.605667	+	2.56864	0.629943
H0Y4W2	Transformation/transcription domain-associated protein (Fragment) OS=Homo sapiens GN=TRRAP PE=1 SV=1 - [H0Y4W2_HUMAN]	1	1.12034	0.98323	0.64831	0.67364	0.63122	1.03452	0.651057	+	3	0.62933
Q9Y5R8	Trafficking protein particle complex subunit 1 OS=Homo sapiens GN=TRAPPC1 PE=1 SV=1 - [TPPC1_HUMAN]	1	1.13764	0.80932	0.63849	0.53743	0.67832	0.98232	0.61808	+	1.6038	0.629204
Q9UJU6-2	Isoform 2 of Drebrin-like protein OS=Homo sapiens GN=DBNL - [DBNL_HUMAN]	1	0.83734	0.89813	0.57688	0.61277	0.52895	0.911823	0.572867	+	2.50864	0.628265
P31943	Heterogeneous nuclear ribonucleoprotein H OS=Homo sapiens GN=HNRNPH1 PE=1 SV=4 - [HNRH1_HUMAN]	1	1.20944	0.95752	0.68731	0.61093	0.69134	1.05565	0.663193	+	2.05552	0.62823
Q9NRX1	RNA-binding protein PNO1 OS=Homo sapiens GN=PNO1 PE=1 SV=1 - [PNO1_HUMAN]	1	1.03845	0.82737	0.62984	0.52837	0.63857	0.955273	0.598927	+	2.07058	0.626969
H0YAN8	Rho guanine nucleotide exchange factor 10 (Fragment) OS=Homo sapiens GN=ARHGEF10 PE=1 SV=1 - [H0YAN8_HUMAN]	1	0.83912	0.98312	0.68644	0.56342	0.51923	0.940747	0.589697	+	2.09691	0.626839
Q13472-3	Isoform 3 of DNA topoisomerase 3-alpha OS=Homo sapiens GN=TOP3A - [TOP3A_HUMAN]	1	0.80994	0.96873	0.63948	0.58398	0.51763	0.926223	0.580363	+	2.13668	0.626591
Q9H6S3	Epidermal growth factor receptor kinase substrate 8-like protein 2 OS=Homo sapiens GN=EPS8L2 PE=1 SV=2 - [ES8L2_HUMAN]	1	1.0845	0.95721	0.60183	0.63842	0.66434	1.0139	0.634863	+	3.09691	0.626158
Q9NZE8-2	Isoform 2 of 39S ribosomal protein L35, mitochondrial OS=Homo sapiens GN=MRPL35 - [RM35_HUMAN]	1	1.05837	1.03943	0.69866	0.60911	0.63134	1.0326	0.64637	+	3.52288	0.625964
Q969J2	Zinc finger protein with KRAB and SCAN domains 4 OS=Homo sapiens GN=ZKSCAN4 PE=1 SV=1 - [ZKSC4_HUMAN]	1	1.17649	0.97872	0.58374	0.67674	0.71344	1.05174	0.657973	+	2.22915	0.625607
Q01995	Transgelin OS=Homo sapiens GN=TAGLN PE=1 SV=4 - [TAGL_HUMAN]	1	0.98124	0.88625	0.51237	0.59183	0.68734	0.95583	0.59718	+	2.36653	0.624776
E9PN17	ATP synthase subunit g, mitochondrial OS=Homo sapiens GN=ATP5L PE=1 SV=1 - [E9PN17_HUMAN]	1	0.84645	0.90192	0.58374	0.61313	0.51938	0.916123	0.572083	+	2.5376	0.624461
Q9NQZ2	Something about silencing protein 10 OS=Homo sapiens GN=UTP3 PE=1 SV=1 - [SAS10_HUMAN]	1	1.10293	1.02633	0.62344	0.62384	0.70481	1.04309	0.650697	+	3.1549	0.623818
Q658Y4	Protein FAM91A1 OS=Homo sapiens GN=FAM91A1 PE=1 SV=3 - [F91A1_HUMAN]	1	0.83948	0.92847	0.61983	0.56837	0.53847	0.92265	0.575557	+	2.58503	0.623808
I3L2J0	Protein capicua homolog OS=Homo sapiens GN=CIC PE=1 SV=1 - [I3L2J0_HUMAN]	1	0.99281	0.85231	0.67123	0.58731	0.51233	0.948373	0.59029	+	2.24413	0.622424
Q9UHA3	Probable ribosome biogenesis protein RLP24 OS=Homo sapiens GN=RSL24D1 PE=1 SV=1 - [RLP24_HUMAN]	1	1.03474	0.87393	0.50943	0.61343	0.68731	0.969557	0.60339	+	2.17393	0.622336
P62633-8	Isoform 8 of Cellular nucleic acid-binding protein OS=Homo sapiens GN=CNBP - [CNBP_HUMAN]	1	1.19884	1.05863	0.71938	0.67731	0.62833	1.08582	0.675007	+	2.50864	0.621654
A0A1B0GTJ7	Adenylosuccinate lyase OS=Homo sapiens GN=ADSL PE=1 SV=1 - [A0A1B0GTJ7_HUMAN]	1	0.85461	1.19283	0.69812	0.61029	0.58374	1.01581	0.630717	+	1.68403	0.620898
V9GZ61	28S ribosomal protein S29, mitochondrial (Fragment) OS=Homo sapiens GN=DAP3 PE=1 SV=1 - [V9GZ61_HUMAN]	1	0.96354	1.05876	0.66774	0.61823	0.58983	1.00743	0.625267	+	3.39794	0.620653
H0YCD5	39S ribosomal protein L11, mitochondrial (Fragment) OS=Homo sapiens GN=MRPL11 PE=1 SV=1 - [H0YCD5_HUMAN]	1	0.87634	0.97889	0.58475	0.67623	0.50943	0.951743	0.590137	+	2.37675	0.620059
P00403	Cytochrome c oxidase subunit 2 OS=Homo sapiens GN=MT-CO2 PE=1 SV=1 - [COX2_HUMAN]	1	0.96532	1.12948	0.62533	0.59384	0.69732	1.0316	0.63883	+	2.58503	0.619261
Q6PIW4-2	Isoform 2 of Fidgetin-like protein 1 OS=Homo sapiens GN=FIGNL1 - [FIGL1_HUMAN]	1	1.02384	1.18744	0.63374	0.70194	0.65284	1.07043	0.66284	+	2.55284	0.61923
Q5XPI4	E3 ubiquitin-protein ligase RNF123 OS=Homo sapiens GN=RNF123 PE=1 SV=1 - [RN123_HUMAN]	1	0.88634	1.03842	0.61348	0.50968	0.68742	0.97492	0.603527	+	2.24413	0.619053
Q9P2R3	Rabankyrin-5 OS=Homo sapiens GN=ANKFY1 PE=1 SV=2 - [ANFY1_HUMAN]	1	1.06532	1.19283	0.63723	0.73949	0.63874	1.08605	0.67182	+	2.48149	0.61859
A0A0C4DGS0	NADH dehydrogenase [ubiquinone] 1 alpha subcomplex subunit 6 OS=Homo sapiens GN=NDUFA6 PE=1 SV=1 - [A0A0C4DGS0_HUMAN]	1	1.12874	0.97645	0.60392	0.61834	0.69856	1.03506	0.640273	+	2.67778	0.618584
Q9ULW3	Activator of basal transcription 1 OS=Homo sapiens GN=ABT1 PE=1 SV=1 - [ABT1_HUMAN]	1	1.13834	1.09854	0.70183	0.61534	0.68273	1.07896	0.666633	+	2.95861	0.617848
C9JK83	STAM-binding protein (Fragment) OS=Homo sapiens GN=STAMBP PE=1 SV=1 - [C9JK83_HUMAN]	1	1.08723	0.79183	0.67314	0.57143	0.53351	0.959687	0.592693	+	1.7122	0.61759
Q70CQ4	Ubiquitin carboxyl-terminal hydrolase 31 OS=Homo sapiens GN=USP31 PE=2 SV=2 - [UBP31_HUMAN]	1	0.95763	1.19287	0.58643	0.66273	0.69484	1.05017	0.648	+	2.14874	0.617045
A0A0A0MTI6	Elongation of very long chain fatty acids protein OS=Homo sapiens GN=ELOVL5 PE=1 SV=1 - [A0A0A0MTI6_HUMAN]	1	0.98374	1.08371	0.60453	0.61239	0.67463	1.02248	0.630517	+	3.30103	0.616652
Q9BTX1-6	Isoform 6 of Nucleoporin NDC1 OS=Homo sapiens GN=NDC1 - [NDC1_HUMAN]	1	1.12939	0.97631	0.61733	0.61023	0.68731	1.03523	0.63829	+	2.74473	0.616566
E5RIE8	Mediator of RNA polymerase II transcription subunit 7 (Fragment) OS=Homo sapiens GN=MED7 PE=1 SV=1 - [E5RIE8_HUMAN]	1	1.03869	1.02983	0.61923	0.58374	0.68739	1.02284	0.63012	+	3.52288	0.616049
D6REB0	Calcium-binding and coiled-coil domain-containing protein 2 (Fragment) OS=Homo sapiens GN=CALCOCO2 PE=1 SV=1 - [D6REB0_HUMAN]	1	1.12039	1.02932	0.63282	0.69183	0.6123	1.0499	0.64565	+	3.1549	0.614961
Q8NFH4	Nucleoporin Nup37 OS=Homo sapiens GN=NUP37 PE=1 SV=1 - [NUP37_HUMAN]	1	0.98745	1.20932	0.61023	0.60942	0.74538	1.06559	0.65501	+	2.07572	0.614692
O95298-2	Isoform 4 of NADH dehydrogenase [ubiquinone] 1 subunit C2 OS=Homo sapiens GN=NDUFC2 - [NDUC2_HUMAN]	1	1.01623	0.90012	0.60193	0.68711	0.50293	0.972117	0.597323	+	2.36653	0.614456
P60983	Glia maturation factor beta OS=Homo sapiens GN=GMFB PE=1 SV=2 - [GMFB_HUMAN]	1	1.09475	1.18321	0.67361	0.69032	0.64832	1.09265	0.67075	+	2.82391	0.613873
A0A087X1A5	Double-stranded RNA-binding protein Staufen homolog 1 OS=Homo sapiens GN=STAU1 PE=1 SV=1 - [A0A087X1A5_HUMAN]	1	0.98731	1.17237	0.68392	0.63812	0.61293	1.05323	0.64499	+	2.52288	0.612394
C9J4Z3	60S ribosomal protein L37a OS=Homo sapiens GN=RPL37A PE=1 SV=1 - [C9J4Z3_HUMAN]	1	0.97659	0.99803	0.50139	0.69183	0.62833	0.99154	0.607183	+	2.61979	0.612364
O15212	Prefoldin subunit 6 OS=Homo sapiens GN=PFDN6 PE=1 SV=1 - [PFD6_HUMAN]	1	1.09845	0.82039	0.59864	0.50293	0.68374	0.972947	0.595103	+	1.75945	0.611651
Q13033-2	Isoform Alpha of Striatin-3 OS=Homo sapiens GN=STRN3 - [STRN3_HUMAN]	1	1.10238	1.02383	0.60942	0.63944	0.65945	1.04207	0.636103	+	3.52288	0.610423
Q9UL25	Ras-related protein Rab-21 OS=Homo sapiens GN=RAB21 PE=1 SV=3 - [RAB21_HUMAN]	1	1.15445	0.98754	0.69855	0.61996	0.59845	1.04733	0.638987	+	2.56864	0.61011
Q08AD1-2	Isoform 2 of Calmodulin-regulated spectrin-associated protein 2 OS=Homo sapiens GN=CAMSAP2 - [CAMP2_HUMAN]	1	1.08753	1.10298	0.62983	0.59834	0.71827	1.0635	0.648813	+	3	0.610072
Q9UPY3-2	Isoform 2 of Endoribonuclease Dicer OS=Homo sapiens GN=DICER1 - [DICER_HUMAN]	1	0.90283	1.14234	0.60193	0.68203	0.57324	1.01506	0.619067	+	2.17393	0.609884
Q9BZE1	39S ribosomal protein L37, mitochondrial OS=Homo sapiens GN=MRPL37 PE=1 SV=2 - [RM37_HUMAN]	1	0.90293	1.10293	0.62731	0.61831	0.58731	1.00195	0.610977	+	2.56864	0.609786
Q96IJ6	Mannose-1-phosphate guanyltransferase alpha OS=Homo sapiens GN=GMPPA PE=1 SV=1 - [GMPPA_HUMAN]	1	1.01231	1.09283	0.62393	0.67104	0.59834	1.03505	0.631103	+	3.39794	0.609734
P52306-6	Isoform 6 of Rap1 GTPase-GDP dissociation stimulator 1 OS=Homo sapiens GN=RAP1GDS1 - [GDS1_HUMAN]	1	0.87304	0.89838	0.61299	0.55739	0.51933	0.923807	0.563237	+	2.79588	0.609691
Q8N612-3	Isoform 3 of FTS and Hook-interacting protein OS=Homo sapiens GN=FAM160A2 - [F16A2_HUMAN]	1	0.96245	0.89788	0.68738	0.55793	0.49843	0.953443	0.581247	+	2.37675	0.609629
H0YI10	Ceramide synthase 5 (Fragment) OS=Homo sapiens GN=CERS5 PE=1 SV=2 - [H0YI10_HUMAN]	1	0.97346	1.18273	0.70821	0.62737	0.58733	1.05206	0.64097	+	2.27572	0.60925
P50479	PDZ and LIM domain protein 4 OS=Homo sapiens GN=PDLIM4 PE=1 SV=2 - [PDLI4_HUMAN]	1	0.99311	0.89314	0.60123	0.55962	0.59586	0.962083	0.58557	+	3.30103	0.608648
P62873-2	Isoform 2 of Guanine nucleotide-binding protein G(I)/G(S)/G(T) subunit beta-1 OS=Homo sapiens GN=GNB1 - [GBB1_HUMAN]	1	0.89721	1.17233	0.56411	0.60495	0.69813	1.02318	0.622397	+	1.95861	0.608296
Q9BV86	N-terminal Xaa-Pro-Lys N-methyltransferase 1 OS=Homo sapiens GN=NTMT1 PE=1 SV=3 - [NTM1A_HUMAN]	1	0.87313	0.81923	0.59231	0.50192	0.53912	0.897453	0.54445	+	2.38722	0.606661
Q9Y4W2-2	Isoform 2 of Ribosomal biogenesis protein LAS1L OS=Homo sapiens GN=LAS1L - [LAS1L_HUMAN]	1	0.92354	0.74853	0.43413	0.55642	0.62747	0.89069	0.53934	+	1.70333	0.605531
A0A0A6YYA0	Protein TMED7-TICAM2 OS=Homo sapiens GN=TMED7-TICAM2 PE=3 SV=1 - [A0A0A6YYA0_HUMAN]	1	1.15231	0.90123	0.53814	0.62941	0.68144	1.01785	0.61633	+	2.05552	0.605523
Q2T9J0-2	Isoform 2 of Peroxisomal leader peptide-processing protease OS=Homo sapiens GN=TYSND1 - [TYSD1_HUMAN]	1	0.91234	0.96334	0.59685	0.63173	0.51239	0.95856	0.580323	+	3	0.605412
R4GN16	Striatin-4 (Fragment) OS=Homo sapiens GN=STRN4 PE=1 SV=2 - [R4GN16_HUMAN]	1	0.80284	1.08798	0.62831	0.58989	0.53184	0.963607	0.583347	+	1.89279	0.605378
Q9NRG9	Aladin OS=Homo sapiens GN=AAAS PE=1 SV=1 - [AAAS_HUMAN]	1	1.03845	0.98742	0.69848	0.61983	0.51093	1.00862	0.609747	+	2.67778	0.604534
Q16706	Alpha-mannosidase 2 OS=Homo sapiens GN=MAN2A1 PE=1 SV=2 - [MA2A1_HUMAN]	1	0.89809	0.90769	0.61877	0.51724	0.55983	0.93526	0.56528	+	2.95861	0.604409
Q9NZ63	Uncharacterized protein C9orf78 OS=Homo sapiens GN=C9orf78 PE=1 SV=1 - [CI078_HUMAN]	1	1.07465	1.01923	0.67314	0.63103	0.56416	1.03129	0.622777	+	3.30103	0.603879
Q71U36-2	Isoform 2 of Tubulin alpha-1A chain OS=Homo sapiens GN=TUBA1A - [TBA1A_HUMAN]	1	0.87631	0.96211	0.51634	0.57421	0.62323	0.94614	0.57126	+	2.85387	0.60378
Q9UBB4	Ataxin-10 OS=Homo sapiens GN=ATXN10 PE=1 SV=1 - [ATX10_HUMAN]	1	0.87231	1.1023	0.50914	0.61923	0.66731	0.991537	0.59856	+	2.07058	0.603669
P04040	Catalase OS=Homo sapiens GN=CAT PE=1 SV=3 - [CATA_HUMAN]	1	0.87419	0.94845	0.61823	0.57873	0.50655	0.94088	0.567837	+	2.79588	0.603517
C9JFR7	Cytochrome c (Fragment) OS=Homo sapiens GN=CYCS PE=1 SV=1 - [C9JFR7_HUMAN]	1	0.89853	0.90885	0.40953	0.58273	0.69884	0.935793	0.5637	+	1.83863	0.602377
P51970	NADH dehydrogenase [ubiquinone] 1 alpha subcomplex subunit 8 OS=Homo sapiens GN=NDUFA8 PE=1 SV=3 - [NDUA8_HUMAN]	1	1.16349	0.80923	0.69873	0.58697	0.50394	0.990907	0.596547	+	1.5544	0.602021
Q16629-3	Isoform 3 of Serine/arginine-rich splicing factor 7 OS=Homo sapiens GN=SRSF7 - [SRSF7_HUMAN]	1	0.79831	0.98414	0.57563	0.50432	0.59485	0.927483	0.558267	+	2.20066	0.601916
E9PCB6	Neurolysin, mitochondrial OS=Homo sapiens GN=NLN PE=1 SV=1 - [E9PCB6_HUMAN]	1	1.03986	0.80943	0.61238	0.50394	0.59838	0.949763	0.571567	+	2.06048	0.601799
K7EQ03	RNA-binding protein 42 OS=Homo sapiens GN=RBM42 PE=1 SV=1 - [K7EQ03_HUMAN]	1	1.10293	1.02984	0.58764	0.60978	0.68742	1.04426	0.62828	+	3.22185	0.601653
Q86TP1	Protein prune homolog OS=Homo sapiens GN=PRUNE PE=1 SV=2 - [PRUNE_HUMAN]	1	0.88798	1.05986	0.63984	0.59384	0.53848	0.982613	0.59072	+	2.60206	0.601172
C9JY28	LYR motif-containing protein 4 OS=Homo sapiens GN=LYRM4 PE=1 SV=1 - [C9JY28_HUMAN]	1	1.18744	0.89092	0.58182	0.69485	0.57384	1.02612	0.616837	+	1.89963	0.601135
Q58FF8	Putative heat shock protein HSP 90-beta 2 OS=Homo sapiens GN=HSP90AB2P PE=1 SV=2 - [H90B2_HUMAN]	1	0.86533	0.98473	0.63842	0.56294	0.51022	0.95002	0.570527	+	2.58503	0.600542
P61964	WD repeat-containing protein 5 OS=Homo sapiens GN=WDR5 PE=1 SV=1 - [WDR5_HUMAN]	1	1.14745	0.89039	0.67493	0.54922	0.59884	1.01261	0.607663	+	2.08619	0.600094
P37802	Transgelin-2 OS=Homo sapiens GN=TAGLN2 PE=1 SV=3 - [TAGL2_HUMAN]	1	0.78636	0.87083	0.49283	0.59093	0.50933	0.88573	0.53103	+	2.16749	0.599539
E9PKG6	Nucleobindin-2 OS=Homo sapiens GN=NUCB2 PE=1 SV=2 - [E9PKG6_HUMAN]	1	1.02934	1.10393	0.63712	0.64732	0.59301	1.04442	0.625817	+	3.52288	0.599198
Q8N1B4	Vacuolar protein sorting-associated protein 52 homolog OS=Homo sapiens GN=VPS52 PE=1 SV=1 - [VPS52_HUMAN]	1	0.87123	1.01283	0.53174	0.61244	0.58274	0.961353	0.57564	+	2.79588	0.598781
Q8N983-4	Isoform 4 of 39S ribosomal protein L43, mitochondrial OS=Homo sapiens GN=MRPL43 - [RM43_HUMAN]	1	0.98477	0.87662	0.61233	0.58237	0.51854	0.953797	0.57108	+	2.88606	0.598744
H0YNG3	Signal peptidase complex catalytic subunit SEC11 OS=Homo sapiens GN=SEC11A PE=1 SV=1 - [H0YNG3_HUMAN]	1	0.97463	1.03495	0.68743	0.58374	0.52871	1.00319	0.59996	+	2.88606	0.59805
Q7Z5G4-3	Isoform 2 of Golgin subfamily A member 7 OS=Homo sapiens GN=GOLGA7 - [GOGA7_HUMAN]	1	0.97556	0.78043	0.47689	0.55764	0.61232	0.918663	0.54895	+	2.00877	0.597553
Q96AT9-2	Isoform 2 of Ribulose-phosphate 3-epimerase OS=Homo sapiens GN=RPE - [RPE_HUMAN]	1	0.90884	0.81948	0.61743	0.59384	0.41855	0.90944	0.543273	+	1.96257	0.597371
Q96LW7-2	Isoform 2 of Caspase recruitment domain-containing protein 19 OS=Homo sapiens GN=CARD19 - [CAR19_HUMAN]	1	0.85631	0.90193	0.56412	0.49184	0.58733	0.919413	0.547763	+	2.72125	0.595775
I3L2A3	Cytosolic Fe-S cluster assembly factor NARFL (Fragment) OS=Homo sapiens GN=NARFL PE=1 SV=1 - [I3L2A3_HUMAN]	1	0.97163	1.09231	0.53141	0.60954	0.68414	1.02131	0.608363	+	2.69897	0.595668
Q9ULJ6	Zinc finger MIZ domain-containing protein 1 OS=Homo sapiens GN=ZMIZ1 PE=1 SV=3 - [ZMIZ1_HUMAN]	1	0.84535	0.96832	0.47599	0.57609	0.62389	0.93789	0.558657	+	2.38722	0.595653
P62875	DNA-directed RNA polymerases I, II, and III subunit RPABC5 OS=Homo sapiens GN=POLR2L PE=1 SV=1 - [RPAB5_HUMAN]	1	0.90134	1.17364	0.61723	0.53965	0.67472	1.02499	0.610533	+	2.02228	0.595646
A0A087WZ30	ATP-dependent DNA helicase Q4 OS=Homo sapiens GN=RECQL4 PE=1 SV=1 - [A0A087WZ30_HUMAN]	1	0.98764	0.89831	0.52734	0.49842	0.69284	0.961983	0.572867	+	2.3279	0.595506
P28331	NADH-ubiquinone oxidoreductase 75 kDa subunit, mitochondrial OS=Homo sapiens GN=NDUFS1 PE=1 SV=3 - [NDUS1_HUMAN]	1	1.05956	1.07341	0.66874	0.61293	0.58364	1.04432	0.62177	+	3.69897	0.595381
D6R9Z6	La-related protein 7 (Fragment) OS=Homo sapiens GN=LARP7 PE=1 SV=1 - [D6R9Z6_HUMAN]	1	0.78311	0.97414	0.57568	0.52384	0.53837	0.919083	0.545963	+	2.22185	0.59403
F5GWI9	WASH complex subunit CCDC53 OS=Homo sapiens GN=CCDC53 PE=1 SV=1 - [F5GWI9_HUMAN]	1	0.98745	0.88097	0.50394	0.61928	0.57775	0.95614	0.56699	+	2.82391	0.592999
Q9P000-2	Isoform 2 of COMM domain-containing protein 9 OS=Homo sapiens GN=COMMD9 - [COMD9_HUMAN]	1	1.16382	1.04834	0.65361	0.6743	0.5733	1.07072	0.633737	+	2.79588	0.591879
F5H702	39S ribosomal protein L48, mitochondrial OS=Homo sapiens GN=MRPL48 PE=1 SV=1 - [F5H702_HUMAN]	1	1.04875	0.97638	0.50986	0.58983	0.68948	1.00838	0.59639	+	2.74473	0.591436
Q13043	Serine/threonine-protein kinase 4 OS=Homo sapiens GN=STK4 PE=1 SV=2 - [STK4_HUMAN]	1	0.97623	0.95768	0.50943	0.59831	0.62731	0.97797	0.57835	+	3.39794	0.591378
Q9NVC6	Mediator of RNA polymerase II transcription subunit 17 OS=Homo sapiens GN=MED17 PE=1 SV=2 - [MED17_HUMAN]	1	0.90943	0.95893	0.61828	0.57374	0.50394	0.95612	0.56532	+	3.09691	0.591265
J3KNF4	Copper chaperone for superoxide dismutase OS=Homo sapiens GN=CCS PE=1 SV=1 - [J3KNF4_HUMAN]	1	0.97453	0.91734	0.50293	0.62332	0.58345	0.963957	0.5699	+	3.09691	0.591209
Q8NAF0	Zinc finger protein 579 OS=Homo sapiens GN=ZNF579 PE=1 SV=2 - [ZN579_HUMAN]	1	0.98574	1.12653	0.65474	0.60934	0.57364	1.03742	0.612573	+	2.95861	0.590476
Q9UN37	Vacuolar protein sorting-associated protein 4A OS=Homo sapiens GN=VPS4A PE=1 SV=1 - [VPS4A_HUMAN]	1	0.99563	0.89845	0.51236	0.59104	0.60385	0.964693	0.569083	+	3.09691	0.589911
A0A0C4DGS9	Choline/ethanolaminephosphotransferase 1 OS=Homo sapiens GN=CEPT1 PE=1 SV=1 - [A0A0C4DGS9_HUMAN]	1	1.03845	0.97873	0.67485	0.59864	0.50394	1.00573	0.592477	+	2.85387	0.589103
Q13111-2	Isoform 2 of Chromatin assembly factor 1 subunit A OS=Homo sapiens GN=CHAF1A - [CAF1A_HUMAN]	1	0.78311	0.99837	0.51174	0.59384	0.53238	0.92716	0.545987	+	2.12494	0.588881
P24844	Myosin regulatory light polypeptide 9 OS=Homo sapiens GN=MYL9 PE=1 SV=4 - [MYL9_HUMAN]	1	0.90886	0.96872	0.51823	0.60943	0.56463	0.959193	0.564097	+	3.30103	0.588095
H0Y7Q2	Syndetin (Fragment) OS=Homo sapiens GN=VPS50 PE=1 SV=1 - [H0Y7Q2_HUMAN]	1	1.04875	0.98342	0.60913	0.58343	0.58986	1.01072	0.59414	+	4	0.587836
K7ELQ0	39S ribosomal protein L4, mitochondrial OS=Homo sapiens GN=MRPL4 PE=1 SV=1 - [K7ELQ0_HUMAN]	1	0.89234	1.16299	0.67792	0.59688	0.51993	1.01844	0.598243	+	2.00436	0.58741
P61204	ADP-ribosylation factor 3 OS=Homo sapiens GN=ARF3 PE=1 SV=2 - [ARF3_HUMAN]	1	0.87494	0.81239	0.56384	0.51253	0.50191	0.895777	0.526093	+	2.49485	0.587304
Q9Y5J1	U3 small nucleolar RNA-associated protein 18 homolog OS=Homo sapiens GN=UTP18 PE=1 SV=3 - [UTP18_HUMAN]	1	0.98123	0.86473	0.58475	0.57313	0.513444	0.948653	0.557108	+	2.92082	0.587262
H0YAT1	SH2 domain-containing protein 4A (Fragment) OS=Homo sapiens GN=SH2D4A PE=1 SV=1 - [H0YAT1_HUMAN]	1	0.98749	0.72984	0.49855	0.57659	0.51983	0.905777	0.531657	+	1.82974	0.586962
P30154-4	Isoform 4 of Serine/threonine-protein phosphatase 2A 65 kDa regulatory subunit A beta isoform OS=Homo sapiens GN=PPP2R1B - [2AAB_HUMAN]	1	1.02939	0.89238	0.57562	0.601823	0.53741	0.973923	0.571618	+	3.04576	0.586923
Q12846	Syntaxin-4 OS=Homo sapiens GN=STX4 PE=1 SV=2 - [STX4_HUMAN]	1	0.98415	1.13857	0.54734	0.67141	0.61283	1.04091	0.610527	+	2.67778	0.586534
Q13838	Spliceosome RNA helicase DDX39B OS=Homo sapiens GN=DDX39B PE=1 SV=1 - [DX39B_HUMAN]	1	1.18344	1.12384	0.69458	0.64734	0.59586	1.10243	0.645927	+	2.76955	0.585913
P31937	3-hydroxyisobutyrate dehydrogenase, mitochondrial OS=Homo sapiens GN=HIBADH PE=1 SV=2 - [3HIDH_HUMAN]	1	0.88653	1.10293	0.58756	0.52837	0.63534	0.996487	0.583757	+	2.38722	0.585815
Q8N3I7-2	Isoform 2 of Bardet-Biedl syndrome 5 protein OS=Homo sapiens GN=BBS5 - [BBS5_HUMAN]	1	1.17364	1.06985	0.68773	0.59384	0.61827	1.08116	0.63328	+	2.82391	0.585739
Q86SQ4-2	Isoform 2 of G-protein coupled receptor 126 OS=Homo sapiens GN=GPR126 - [GP126_HUMAN]	1	0.98747	0.90938	0.59384	0.60394	0.49802	0.965617	0.565267	+	3.09691	0.585394
P12111-3	Isoform 3 of Collagen alpha-3(VI) chain OS=Homo sapiens GN=COL6A3 - [CO6A3_HUMAN]	1	0.83764	1.19283	0.49884	0.59686	0.67687	1.01016	0.590857	+	1.66154	0.584916
Q96HQ2	CDKN2AIP N-terminal-like protein OS=Homo sapiens GN=CDKN2AIPNL PE=1 SV=1 - [C2AIL_HUMAN]	1	1.19385	0.97648	0.59342	0.61093	0.64746	1.05678	0.61727	+	2.46852	0.584106
Q9UI30	Multifunctional methyltransferase subunit TRM112-like protein OS=Homo sapiens GN=TRMT112 PE=1 SV=1 - [TR112_HUMAN]	1	1.18745	0.87609	0.68712	0.57687	0.52459	1.02118	0.596193	+	1.84466	0.583828
P19387	DNA-directed RNA polymerase II subunit RPB3 OS=Homo sapiens GN=POLR2C PE=1 SV=2 - [RPB3_HUMAN]	1	1.07231	0.90923	0.54223	0.58734	0.60941	0.993847	0.57966	+	2.88606	0.583249
A0A087WTT6	40S ribosomal protein S29 OS=Homo sapiens GN=RPS29 PE=1 SV=1 - [A0A087WTT6_HUMAN]	1	0.90123	0.98769	0.60193	0.50932	0.57344	0.962973	0.561563	+	3.22185	0.583156
C9JIK8	Cysteine protease ATG4B (Fragment) OS=Homo sapiens GN=ATG4B PE=1 SV=1 - [C9JIK8_HUMAN]	1	0.92682	0.92736	0.60898	0.51734	0.53747	0.951393	0.554597	+	3.39794	0.582931
A0A087WW18	Protein archease (Fragment) OS=Homo sapiens GN=ZBTB8OS PE=1 SV=1 - [A0A087WW18_HUMAN]	1	1.04754	1.09843	0.63842	0.610239	0.58473	1.04866	0.61113	+	3.69897	0.582774
H0YED7	Synaptonemal complex protein SC65 (Fragment) OS=Homo sapiens GN=P3H4 PE=1 SV=1 - [H0YED7_HUMAN]	1	0.84765	0.90932	0.59689	0.49085	0.51834	0.91899	0.53536	+	2.67778	0.582553
K7EQ02	DAZ-associated protein 1 (Fragment) OS=Homo sapiens GN=DAZAP1 PE=1 SV=2 - [K7EQ02_HUMAN]	1	0.89824	0.90913	0.58564	0.53745	0.51234	0.93579	0.545143	+	3.30103	0.582549
Q9Y3E1	Hepatoma-derived growth factor-related protein 3 OS=Homo sapiens GN=HDGFRP3 PE=1 SV=1 - [HDGR3_HUMAN]	1	0.94879	0.97645	0.41093	0.59084	0.69894	0.97508	0.566903	+	2.06048	0.581392
Q15386-2	Isoform 2 of Ubiquitin-protein ligase E3C OS=Homo sapiens GN=UBE3C - [UBE3C_HUMAN]	1	1.20384	0.99787	0.60932	0.58173	0.66844	1.06724	0.61983	+	2.4437	0.58078
P28290-2	Isoform 2 of Sperm-specific antigen 2 OS=Homo sapiens GN=SSFA2 - [SSFA2_HUMAN]	1	1.09847	1.10235	0.67613	0.59831	0.58399	1.06694	0.619477	+	3.30103	0.580611
Q8IX18-4	Isoform 4 of Probable ATP-dependent RNA helicase DHX40 OS=Homo sapiens GN=DHX40 - [DHX40_HUMAN]	1	0.93745	0.98734	0.56879	0.62893	0.49809	0.97493	0.56527	+	3.22185	0.579806
P29353-2	Isoform p52Shc of SHC-transforming protein 1 OS=Homo sapiens GN=SHC1 - [SHC1_HUMAN]	1	0.90942	1.18231	0.56314	0.62384	0.60192	1.03058	0.5963	+	2.20761	0.578608
P57081-3	Isoform 3 of tRNA (guanine-N(7)-)-methyltransferase non-catalytic subunit WDR4 OS=Homo sapiens GN=WDR4 - [WDR4_HUMAN]	1	1.04875	0.97586	0.52133	0.60934	0.61883	1.0082	0.583167	+	3.39794	0.578422
A0A0G2JI36	HLA class I histocompatibility antigen, A-3 alpha chain OS=Homo sapiens GN=HLA-A PE=1 SV=1 - [A0A0G2JI36_HUMAN]	1	0.99381	1.02993	0.48451	0.56431	0.69173	1.00791	0.580183	+	2.65758	0.575628
B8ZZG1	MAGUK p55 subfamily member 6 OS=Homo sapiens GN=MPP6 PE=1 SV=1 - [B8ZZG1_HUMAN]	1	0.80983	1.07643	0.59283	0.56847	0.49889	0.962087	0.553397	+	2.08092	0.575205
P10606	Cytochrome c oxidase subunit 5B, mitochondrial OS=Homo sapiens GN=COX5B PE=1 SV=2 - [COX5B_HUMAN]	1	1.18274	0.94645	0.53433	0.69231	0.57263	1.04306	0.599757	+	2.17393	0.574995
A0A087WTV2	Proteasome activator complex subunit 3 OS=Homo sapiens GN=PSME3 PE=1 SV=1 - [A0A087WTV2_HUMAN]	1	1.12837	1.02837	0.67732	0.51838	0.61883	1.05225	0.604843	+	2.74473	0.574811
Q01469	Fatty acid-binding protein, epidermal OS=Homo sapiens GN=FABP5 PE=1 SV=3 - [FABP5_HUMAN]	1	0.98231	1.08273	0.58563	0.50144	0.67314	1.02168	0.586737	+	2.76955	0.574286
Q13445	Transmembrane emp24 domain-containing protein 1 OS=Homo sapiens GN=TMED1 PE=1 SV=1 - [TMED1_HUMAN]	1	0.83848	0.99076	0.50943	0.58695	0.52838	0.94308	0.541587	+	2.65758	0.574274
Q96LD4-2	Isoform 2 of Tripartite motif-containing protein 47 OS=Homo sapiens GN=TRIM47 - [TRI47_HUMAN]	1	1.18574	1.02934	0.54932	0.61984	0.67648	1.07169	0.615213	+	2.58503	0.574057
E7EWE1	Ubiquitin-like modifier-activating enzyme 5 OS=Homo sapiens GN=UBA5 PE=1 SV=1 - [E7EWE1_HUMAN]	1	0.90874	0.89283	0.56805	0.48174	0.55837	0.933857	0.536053	+	3.09691	0.574021
Q96RS0	Trimethylguanosine synthase OS=Homo sapiens GN=TGS1 PE=1 SV=3 - [TGS1_HUMAN]	1	1.02985	0.8729	0.5983	0.51938	0.54832	0.967583	0.555333	+	2.82391	0.573939
Q96FN4-2	Isoform 2 of Copine-2 OS=Homo sapiens GN=CPNE2 - [CPNE2_HUMAN]	1	0.89341	0.92733	0.58131	0.51331	0.52381	0.940247	0.539477	+	3.30103	0.573761
H0Y612	E3 ubiquitin-protein ligase TRIM33 (Fragment) OS=Homo sapiens GN=TRIM33 PE=1 SV=1 - [H0Y612_HUMAN]	1	1.19834	0.92378	0.59855	0.51737	0.67463	1.04071	0.59685	+	2.04576	0.573505
F8WCD0	E3 ubiquitin-protein ligase RNF149 OS=Homo sapiens GN=RNF149 PE=1 SV=1 - [F8WCD0_HUMAN]	1	0.89134	1.03984	0.51623	0.56193	0.60193	0.97706	0.56003	+	2.92082	0.573179
Q9BXT2	Voltage-dependent calcium channel gamma-6 subunit OS=Homo sapiens GN=CACNG6 PE=2 SV=1 - [CCG6_HUMAN]	1	1.10294	0.89731	0.52383	0.60948	0.58374	1.00008	0.57235	+	2.56864	0.572302
Q9Y237	Peptidyl-prolyl cis-trans isomerase NIMA-interacting 4 OS=Homo sapiens GN=PIN4 PE=1 SV=1 - [PIN4_HUMAN]	1	1.20984	0.94756	0.57498	0.60948	0.61938	1.05247	0.60128	+	2.29243	0.571306
O15160-2	Isoform 2 of DNA-directed RNA polymerases I and III subunit RPAC1 OS=Homo sapiens GN=POLR1C - [RPAC1_HUMAN]	1	1.05856	0.89834	0.58753	0.50192	0.59831	0.985633	0.562587	+	2.79588	0.570787
Q15427	Splicing factor 3B subunit 4 OS=Homo sapiens GN=SF3B4 PE=1 SV=1 - [SF3B4_HUMAN]	1	1.21853	0.97409	0.68743	0.61909	0.51277	1.06421	0.60643	+	2.10791	0.569842
A0A087WXU5	Nucleolar protein of 40 kDa OS=Homo sapiens GN=ZCCHC17 PE=1 SV=1 - [A0A087WXU5_HUMAN]	1	1.08743	1.19431	0.58475	0.58593	0.69481	1.09391	0.62183	+	2.67778	0.568445
O94851-5	Isoform 5 of Protein-methionine sulfoxide oxidase MICAL2 OS=Homo sapiens GN=MICAL2 - [MICA2_HUMAN]	1	1.03982	1.12874	0.59885	0.51093	0.68932	1.05619	0.5997	+	2.69897	0.567797
Q96DI7	U5 small nuclear ribonucleoprotein 40 kDa protein OS=Homo sapiens GN=SNRNP40 PE=1 SV=1 - [SNR40_HUMAN]	1	1.11726	1.02737	0.58374	0.50192	0.69823	1.04821	0.59463	+	2.60206	0.567281
Q14980	Nuclear mitotic apparatus protein 1 OS=Homo sapiens GN=NUMA1 PE=1 SV=2 - [NUMA1_HUMAN]	1	1.03844	1.02682	0.56874	0.49854	0.66989	1.02175	0.579057	+	3	0.566728
Q5T3I0	G patch domain-containing protein 4 OS=Homo sapiens GN=GPATCH4 PE=1 SV=2 - [GPTC4_HUMAN]	1	0.81727	1.02664	0.49585	0.59384	0.51838	0.94797	0.536023	+	2.3279	0.565443
Q9BZK7	F-box-like/WD repeat-containing protein TBL1XR1 OS=Homo sapiens GN=TBL1XR1 PE=1 SV=1 - [TBL1R_HUMAN]	1	1.10495	1.17462	0.61533	0.63444	0.60391	1.09319	0.617893	+	3.09691	0.56522
F5GX77	Multifunctional methyltransferase subunit TRM112-like protein OS=Homo sapiens GN=TRMT112 PE=1 SV=1 - [F5GX77_HUMAN]	1	0.97123	0.89141	0.41344	0.59184	0.61234	0.954213	0.539207	+	2.36653	0.56508
A0A0G2JHN8	Bromodomain-containing protein 2 (Fragment) OS=Homo sapiens GN=BRD2 PE=1 SV=1 - [A0A0G2JHN8_HUMAN]	1	0.89874	1.10944	0.61293	0.57687	0.50984	1.00273	0.566547	+	2.52288	0.565006
Q5SVL2	Caspase-7 (Fragment) OS=Homo sapiens GN=CASP7 PE=1 SV=1 - [Q5SVL2_HUMAN]	1	0.90491	0.99841	0.50911	0.53456	0.59563	0.967773	0.546433	+	3.30103	0.564629
I3L2N8	Zinc finger CCCH domain-containing protein 7A (Fragment) OS=Homo sapiens GN=ZC3H7A PE=1 SV=1 - [I3L2N8_HUMAN]	1	1.02984	1.12839	0.56976	0.50936	0.69843	1.05274	0.592517	+	2.60206	0.562831
H7C3E9	Probable ATP-dependent RNA helicase DDX56 (Fragment) OS=Homo sapiens GN=DDX56 PE=1 SV=1 - [H7C3E9_HUMAN]	1	0.93193	1.08738	0.57384	0.51879	0.60495	1.00644	0.56586	+	3	0.562241
P60953	Cell division control protein 42 homolog OS=Homo sapiens GN=CDC42 PE=1 SV=2 - [CDC42_HUMAN]	1	1.13995	1.09283	0.58696	0.59348	0.6371	1.07759	0.605847	+	3.39794	0.562222
E5RGS2	Receptor expression-enhancing protein OS=Homo sapiens GN=REEP4 PE=1 SV=1 - [E5RGS2_HUMAN]	1	0.90293	0.98413	0.58454	0.50391	0.53413	0.962353	0.54086	+	3.39794	0.562018
F5GXU9	2-oxoisovalerate dehydrogenase subunit alpha, mitochondrial (Fragment) OS=Homo sapiens GN=BCKDHA PE=4 SV=1 - [F5GXU9_HUMAN]	1	0.97631	1.03432	0.56133	0.62381	0.50128	1.00354	0.56214	+	3.39794	0.560155
Q9NPJ3-2	Isoform 2 of Acyl-coenzyme A thioesterase 13 OS=Homo sapiens GN=ACOT13 - [ACO13_HUMAN]	1	1.08594	1.00182	0.63847	0.56789	0.51938	1.02925	0.575247	+	3.30103	0.558897
Q92572	AP-3 complex subunit sigma-1 OS=Homo sapiens GN=AP3S1 PE=1 SV=1 - [AP3S1_HUMAN]	1	0.97162	1.18273	0.67511	0.58341	0.50194	1.05145	0.58682	+	2.30103	0.558105
F6S7Q7	Threonine--tRNA ligase, mitochondrial OS=Homo sapiens GN=TARS2 PE=1 SV=1 - [F6S7Q7_HUMAN]	1	1.04851	0.91737	0.49098	0.57643	0.58723	0.988627	0.551547	+	3.04576	0.557892
H3BMQ2	Probable ribosome biogenesis protein RLP24 (Fragment) OS=Homo sapiens GN=RSL24D1 PE=1 SV=1 - [H3BMQ2_HUMAN]	1	0.91283	1.12734	0.61923	0.57346	0.50285	1.01339	0.56518	+	2.49485	0.557712
V9GZ55	Proteasome assembly chaperone 2 (Fragment) OS=Homo sapiens GN=PSMG2 PE=1 SV=1 - [V9GZ55_HUMAN]	1	0.83983	0.91834	0.43842	0.58657	0.51283	0.91939	0.512607	+	2.52288	0.557551
Q7Z3U7-2	Isoform 2 of Protein MON2 homolog OS=Homo sapiens GN=MON2 - [MON2_HUMAN]	1	1.10934	1.03845	0.67384	0.51475	0.56453	1.04926	0.584373	+	2.92082	0.556937
Q92989	Polyribonucleotide 5'-hydroxyl-kinase Clp1 OS=Homo sapiens GN=CLP1 PE=1 SV=1 - [CLP1_HUMAN]	1	1.02874	0.80948	0.59843	0.50931	0.47163	0.946073	0.526457	+	2.22915	0.556465
Q9NP77-2	Isoform 2 of RNA polymerase II subunit A C-terminal domain phosphatase SSU72 OS=Homo sapiens GN=SSU72 - [SSU72_HUMAN]	1	0.89182	0.98723	0.49561	0.50934	0.59563	0.959683	0.533527	+	3.09691	0.55594
V9GYM1	Telomeric repeat-binding factor 2 (Fragment) OS=Homo sapiens GN=TERF2 PE=1 SV=1 - [V9GYM1_HUMAN]	1	0.88903	1.02985	0.50982	0.61873	0.49183	0.97296	0.540127	+	2.74473	0.555138
Q12774-2	Isoform 2 of Rho guanine nucleotide exchange factor 5 OS=Homo sapiens GN=ARHGEF5 - [ARHG5_HUMAN]	1	1.16847	1.01209	0.55873	0.59683	0.60936	1.06019	0.588307	+	2.95861	0.554909
O43310	CBP80/20-dependent translation initiation factor OS=Homo sapiens GN=CTIF PE=1 SV=1 - [CTIF_HUMAN]	1	1.02984	1.12847	0.60394	0.62932	0.51235	1.05277	0.58187	+	3.04576	0.552704
Q9HB71-3	Isoform 3 of Calcyclin-binding protein OS=Homo sapiens GN=CACYBP - [CYBP_HUMAN]	1	0.87131	0.97321	0.49485	0.50333	0.57361	0.948173	0.52393	+	3.09691	0.552568
P56181-2	Isoform 2 of NADH dehydrogenase [ubiquinone] flavoprotein 3, mitochondrial OS=Homo sapiens GN=NDUFV3 - [NDUV3_HUMAN]	1	1.07586	1.10989	0.51983	0.65766	0.58273	1.06192	0.58674	+	3.09691	0.552529
Q9Y5U9	Immediate early response 3-interacting protein 1 OS=Homo sapiens GN=IER3IP1 PE=1 SV=1 - [IR3IP_HUMAN]	1	1.05763	0.87642	0.60394	0.49825	0.51834	0.978017	0.540177	+	2.65758	0.552318
P40818-2	Isoform 2 of Ubiquitin carboxyl-terminal hydrolase 8 OS=Homo sapiens GN=USP8 - [UBP8_HUMAN]	1	1.00392	0.90989	0.60823	0.50192	0.49834	0.97127	0.536163	+	3.09691	0.552023
Q14644-2	Isoform 2 of Ras GTPase-activating protein 3 OS=Homo sapiens GN=RASA3 - [RASA3_HUMAN]	1	1.03875	1.02874	0.67639	0.51839	0.49854	1.0225	0.56444	+	2.88606	0.552021
Q9Y446	Plakophilin-3 OS=Homo sapiens GN=PKP3 PE=1 SV=1 - [PKP3_HUMAN]	1	1.17598	0.92874	0.68842	0.51039	0.50982	1.03491	0.569543	+	2.10237	0.550333
O75381-2	Isoform 2 of Peroxisomal membrane protein PEX14 OS=Homo sapiens GN=PEX14 - [PEX14_HUMAN]	1	1.07461	1.09834	0.63711	0.58311	0.52312	1.05765	0.581113	+	3.39794	0.549438
E5RIB6	Mitochondrial fission regulator 1 OS=Homo sapiens GN=MTFR1 PE=1 SV=1 - [E5RIB6_HUMAN]	1	1.10938	0.94647	0.51723	0.60192	0.55833	1.01862	0.55916	+	3	0.548941
P62304	Small nuclear ribonucleoprotein E OS=Homo sapiens GN=SNRPE PE=1 SV=1 - [RUXE_HUMAN]	1	0.87434	0.98321	0.48372	0.50934	0.57364	0.952517	0.522233	+	3.09691	0.548267
P56381	ATP synthase subunit epsilon, mitochondrial OS=Homo sapiens GN=ATP5E PE=1 SV=2 - [ATP5E_HUMAN]	1	1.18749	0.80993	0.50399	0.69039	0.44898	0.99914	0.547787	+	1.58004	0.548258
K7EN05	Transcription elongation factor 1 homolog OS=Homo sapiens GN=ELOF1 PE=1 SV=1 - [K7EN05_HUMAN]	1	0.90491	0.98753	0.44522	0.48573	0.65485	0.964147	0.5286	+	2.45593	0.548257
H3BPK8	Putative sodium-coupled neutral amino acid transporter 7 OS=Homo sapiens GN=SLC38A7 PE=1 SV=1 - [H3BPK8_HUMAN]	1	1.18237	1.17592	0.61023	0.63494	0.59384	1.11943	0.613003	+	2.95861	0.547603
Q13503	Mediator of RNA polymerase II transcription subunit 21 OS=Homo sapiens GN=MED21 PE=1 SV=1 - [MED21_HUMAN]	1	0.86123	0.91245	0.40948	0.50963	0.59843	0.92456	0.505847	+	2.45593	0.547122
A0A0G2JIC6	28S ribosomal protein S18b, mitochondrial OS=Homo sapiens GN=MRPS18B PE=1 SV=1 - [A0A0G2JIC6_HUMAN]	1	1.08734	0.94612	0.59384	0.41823	0.64753	1.01115	0.5532	+	2.3279	0.547098
P07951-2	Isoform 2 of Tropomyosin beta chain OS=Homo sapiens GN=TPM2 - [TPM2_HUMAN]	1	1.08734	0.98343	0.59384	0.57418	0.50913	1.02359	0.55905	+	3.39794	0.546166
M0R0F0	40S ribosomal protein S5 (Fragment) OS=Homo sapiens GN=RPS5 PE=1 SV=1 - [M0R0F0_HUMAN]	1	1.02173	1.10293	0.60941	0.58741	0.50932	1.04155	0.568713	+	3.39794	0.546024
Q9BTE6	Alanyl-tRNA editing protein Aarsd1 OS=Homo sapiens GN=AARSD1 PE=1 SV=2 - [AASD1_HUMAN]	1	0.90883	0.94725	0.50394	0.57173	0.48273	0.952027	0.519467	+	3.52288	0.545643
Q92747-2	Isoform 2 of Actin-related protein 2/3 complex subunit 1A OS=Homo sapiens GN=ARPC1A - [ARC1A_HUMAN]	1	1.04855	0.82742	0.47645	0.50388	0.58742	0.958657	0.522583	+	2.36653	0.54512
Q9BYD6	39S ribosomal protein L1, mitochondrial OS=Homo sapiens GN=MRPL1 PE=1 SV=2 - [RM01_HUMAN]	1	1.18734	0.98475	0.63734	0.58173	0.50986	1.05736	0.57631	+	2.52288	0.545044
A6NIH7	Protein unc-119 homolog B OS=Homo sapiens GN=UNC119B PE=1 SV=1 - [U119B_HUMAN]	1	0.96876	1.04875	0.63827	0.50983	0.49384	1.00584	0.547313	+	3.04576	0.544137
Q96JB2	Conserved oligomeric Golgi complex subunit 3 OS=Homo sapiens GN=COG3 PE=1 SV=3 - [COG3_HUMAN]	1	1.09831	0.87983	0.50192	0.59842	0.51843	0.992713	0.53959	+	2.5376	0.543551
P49821-2	Isoform 2 of NADH dehydrogenase [ubiquinone] flavoprotein 1, mitochondrial OS=Homo sapiens GN=NDUFV1 - [NDUV1_HUMAN]	1	0.89831	1.08475	0.49382	0.50933	0.61823	0.994353	0.54046	+	2.61979	0.543529
P61966	AP-1 complex subunit sigma-1A OS=Homo sapiens GN=AP1S1 PE=1 SV=1 - [AP1S1_HUMAN]	1	1.22098	0.90983	0.41983	0.59083	0.68984	1.0436	0.566833	+	1.76447	0.54315
Q5TCU3	Tropomyosin beta chain OS=Homo sapiens GN=TPM2 PE=1 SV=1 - [Q5TCU3_HUMAN]	1	1.16374	0.88798	0.50964	0.63723	0.50993	1.01724	0.552267	+	2.16749	0.542907
P31947-2	Isoform 2 of 14-3-3 protein sigma OS=Homo sapiens GN=SFN - [1433S_HUMAN]	1	1.18273	1.02387	0.51884	0.66122	0.55928	1.06887	0.57978	+	2.61979	0.542425
Q9UBB6-2	Isoform 2 of Neurochondrin OS=Homo sapiens GN=NCDN - [NCDN_HUMAN]	1	1.20494	1.02833	0.64843	0.58473	0.51873	1.07776	0.583963	+	2.56864	0.541832
Q9Y2U5	Mitogen-activated protein kinase kinase kinase 2 OS=Homo sapiens GN=MAP3K2 PE=1 SV=2 - [M3K2_HUMAN]	1	1.09853	0.84753	0.58273	0.49382	0.51938	0.98202	0.531977	+	2.35655	0.541717
Q8WUJ0	Serine/threonine/tyrosine-interacting protein OS=Homo sapiens GN=STYX PE=1 SV=1 - [STYX_HUMAN]	1	0.98123	1.12394	0.56231	0.60942	0.50923	1.03506	0.56032	+	3.04576	0.541342
Q9BX95	Sphingosine-1-phosphate phosphatase 1 OS=Homo sapiens GN=SGPP1 PE=1 SV=2 - [SGPP1_HUMAN]	1	0.90962	1.12984	0.57298	0.47845	0.59384	1.01315	0.548423	+	2.50864	0.541303
P82673	28S ribosomal protein S35, mitochondrial OS=Homo sapiens GN=MRPS35 PE=1 SV=1 - [RT35_HUMAN]	1	1.12734	1.09843	0.59093	0.6334	0.51831	1.07526	0.58088	+	3.22185	0.540225
Q9BRX5-2	Isoform 2 of DNA replication complex GINS protein PSF3 OS=Homo sapiens GN=GINS3 - [PSF3_HUMAN]	1	0.87434	0.90874	0.58986	0.49384	0.41934	0.927693	0.501013	+	2.63827	0.540064
A0A0B4J220	Chromosome 11 open reading frame 48, isoform CRA_c OS=Homo sapiens GN=C11orf98 PE=1 SV=1 - [A0A0B4J220_HUMAN]	1	1.03742	0.99823	0.54522	0.48914	0.60491	1.01188	0.546423	+	3.69897	0.540006
P42773	Cyclin-dependent kinase 4 inhibitor C OS=Homo sapiens GN=CDKN2C PE=1 SV=1 - [CDN2C_HUMAN]	1	0.96354	0.79834	0.58698	0.48394	0.42039	0.920627	0.497103	+	2.23657	0.539962
P56537	Eukaryotic translation initiation factor 6 OS=Homo sapiens GN=EIF6 PE=1 SV=1 - [IF6_HUMAN]	1	0.86311	0.91092	0.47123	0.49201	0.5344	0.924677	0.499213	+	3.1549	0.539879
Q68E01-4	Isoform 4 of Integrator complex subunit 3 OS=Homo sapiens GN=INTS3 - [INT3_HUMAN]	1	0.98311	1.05847	0.50459	0.59381	0.5434	1.01386	0.547267	+	3.69897	0.539785
P53680-2	Isoform 2 of AP-2 complex subunit sigma OS=Homo sapiens GN=AP2S1 - [AP2S1_HUMAN]	1	1.07687	1.0353	0.40932	0.57411	0.69485	1.03739	0.559427	+	2.29243	0.539264
Q8IUE6	Histone H2A type 2-B OS=Homo sapiens GN=HIST2H2AB PE=1 SV=3 - [H2A2B_HUMAN]	1	1.02873	0.83942	0.48173	0.47632	0.58734	0.95605	0.51513	+	2.50864	0.538811
C9JQV3	Serine/threonine-protein kinase 11-interacting protein OS=Homo sapiens GN=STK11IP PE=1 SV=1 - [C9JQV3_HUMAN]	1	0.83475	1.10293	0.50963	0.59883	0.47323	0.979227	0.52723	+	2.19382	0.538415
Q8NCA5-2	Isoform 2 of Protein FAM98A OS=Homo sapiens GN=FAM98A - [FA98A_HUMAN]	1	0.96423	1.03774	0.49182	0.51283	0.61094	1.00066	0.53853	+	3.39794	0.538177
Q6UVY6-2	Isoform 2 of DBH-like monooxygenase protein 1 OS=Homo sapiens GN=MOXD1 - [MOXD1_HUMAN]	1	0.86483	1.12938	0.51384	0.58742	0.50932	0.99807	0.53686	+	2.4437	0.537898
P09661	U2 small nuclear ribonucleoprotein A' OS=Homo sapiens GN=SNRPA1 PE=1 SV=2 - [RU2A_HUMAN]	1	1.04875	0.93749	0.48274	0.53845	0.58398	0.995413	0.535057	+	3.30103	0.537522
O14949	Cytochrome b-c1 complex subunit 8 OS=Homo sapiens GN=UQCRQ PE=1 SV=4 - [QCR8_HUMAN]	1	1.02736	1.09182	0.54853	0.62394	0.50144	1.03973	0.55797	+	3.39794	0.536651
E9PE82	Short-chain-specific acyl-CoA dehydrogenase, mitochondrial OS=Homo sapiens GN=ACADS PE=1 SV=1 - [E9PE82_HUMAN]	1	1.10487	1.07989	0.58891	0.59687	0.51938	1.06159	0.568387	+	3.52288	0.535412
F2Z388	60S ribosomal protein L35 OS=Homo sapiens GN=RPL35 PE=1 SV=1 - [F2Z388_HUMAN]	1	1.1875	1.15233	0.55864	0.69842	0.52666	1.11328	0.594573	+	2.56864	0.534075
Q9BVS4-2	Isoform 2 of Serine/threonine-protein kinase RIO2 OS=Homo sapiens GN=RIOK2 - [RIOK2_HUMAN]	1	1.07162	1.17263	0.60441	0.60945	0.51823	1.08142	0.577363	+	3	0.533895
Q99959-2	Isoform 1 of Plakophilin-2 OS=Homo sapiens GN=PKP2 - [PKP2_HUMAN]	1	0.88908	1.17384	0.58309	0.50944	0.53875	1.02097	0.54376	+	2.29243	0.53259
E7ETU9	Procollagen-lysine,2-oxoglutarate 5-dioxygenase 2 OS=Homo sapiens GN=PLOD2 PE=1 SV=1 - [E7ETU9_HUMAN]	1	1.09867	1.03874	0.61093	0.51837	0.53948	1.0458	0.55626	+	3.52288	0.531897
F5H606	RNA-binding protein 7 OS=Homo sapiens GN=RBM7 PE=1 SV=1 - [F5H606_HUMAN]	1	1.06749	1.20991	0.50932	0.63436	0.59934	1.09247	0.581007	+	2.67778	0.53183
Q9Y3T9	Nucleolar complex protein 2 homolog OS=Homo sapiens GN=NOC2L PE=1 SV=4 - [NOC2L_HUMAN]	1	0.98313	1.12309	0.56322	0.50193	0.58576	1.03541	0.550303	+	3.1549	0.531485
P40222	Alpha-taxilin OS=Homo sapiens GN=TXLNA PE=1 SV=3 - [TXLNA_HUMAN]	1	1.03844	1.10293	0.57463	0.50913	0.58394	1.04712	0.5559	+	3.69897	0.530883
Q9NVE5	Ubiquitin carboxyl-terminal hydrolase 40 OS=Homo sapiens GN=USP40 PE=1 SV=3 - [UBP40_HUMAN]	1	1.06274	1.07939	0.40923	0.57374	0.68173	1.04738	0.5549	+	2.39794	0.5298
Q92506	Estradiol 17-beta-dehydrogenase 8 OS=Homo sapiens GN=HSD17B8 PE=1 SV=2 - [DHB8_HUMAN]	1	1.03874	1.03874	0.53984	0.66873	0.41874	1.02583	0.542437	+	2.56864	0.52878
F5H5I6	G-rich sequence factor 1 OS=Homo sapiens GN=GRSF1 PE=1 SV=2 - [F5H5I6_HUMAN]	1	1.18273	1.02984	0.50954	0.57632	0.61048	1.07086	0.565447	+	2.85387	0.528032
J3KQ34	COP9 signalosome complex subunit 7b OS=Homo sapiens GN=COPS7B PE=1 SV=1 - [J3KQ34_HUMAN]	1	1.04876	0.97287	0.59384	0.51831	0.48293	1.00721	0.531693	+	3.52288	0.527887
Q9Y3B7-2	Isoform 2 of 39S ribosomal protein L11, mitochondrial OS=Homo sapiens GN=MRPL11 - [RM11_HUMAN]	1	0.81289	1.21029	0.59067	0.48504	0.51983	1.00773	0.531847	+	1.79317	0.527769
C9J5X1	Tyrosine-protein kinase receptor OS=Homo sapiens GN=IGF1R PE=1 SV=1 - [C9J5X1_HUMAN]	1	1.20182	1.01334	0.50391	0.58173	0.60923	1.07172	0.564957	+	2.65758	0.52715
Q9GZP4-2	Isoform 2 of PITH domain-containing protein 1 OS=Homo sapiens GN=PITHD1 - [PITH1_HUMAN]	1	1.04876	0.97364	0.60193	0.51844	0.47163	1.00747	0.530667	+	3.39794	0.526734
O75843	AP-1 complex subunit gamma-like 2 OS=Homo sapiens GN=AP1G2 PE=1 SV=1 - [AP1G2_HUMAN]	1	0.89785	0.93774	0.4953	0.39874	0.5986	0.945197	0.497547	+	2.63827	0.526395
Q9HCN4-3	Isoform 3 of GPN-loop GTPase 1 OS=Homo sapiens GN=GPN1 - [GPN1_HUMAN]	1	1.08374	1.10934	0.59586	0.57212	0.51233	1.06436	0.560103	+	3.52288	0.526235
M0QX29	Serine--tRNA ligase, mitochondrial OS=Homo sapiens GN=SARS2 PE=4 SV=1 - [M0QX29_HUMAN]	1	0.87612	0.96521	0.43341	0.50934	0.55234	0.94711	0.498363	+	3.04576	0.526194
H0YCS3	BRCA2-interacting transcriptional repressor EMSY (Fragment) OS=Homo sapiens GN=EMSY PE=1 SV=8 - [H0YCS3_HUMAN]	1	1.15231	1.02365	0.46413	0.50596	0.69852	1.05865	0.556203	+	2.36653	0.525388
P46100-2	Isoform 1 of Transcriptional regulator ATRX OS=Homo sapiens GN=ATRX - [ATRX_HUMAN]	1	1.11384	1.02873	0.58654	0.50193	0.56134	1.04752	0.549937	+	3.52288	0.524988
Q9H2P9-2	Isoform 2 of Diphthine methyl ester synthase OS=Homo sapiens GN=DPH5 - [DPH5_HUMAN]	1	0.92734	1.19283	0.52231	0.48697	0.62837	1.04006	0.545883	+	2.27572	0.524859
Q5BKZ1	DBIRD complex subunit ZNF326 OS=Homo sapiens GN=ZNF326 PE=1 SV=2 - [ZN326_HUMAN]	1	1.09841	1.10394	0.58665	0.57211	0.52182	1.06745	0.560193	+	3.69897	0.524796
A0A087WU64	DNA polymerase OS=Homo sapiens GN=POLA1 PE=1 SV=1 - [A0A087WU64_HUMAN]	1	0.87892	1.10983	0.48934	0.57623	0.50194	0.99625	0.522503	+	2.55284	0.52447
Q8WZ82	Esterase OVCA2 OS=Homo sapiens GN=OVCA2 PE=1 SV=1 - [OVCA2_HUMAN]	1	0.93752	1.14985	0.61983	0.51932	0.47874	1.02912	0.539297	+	2.5376	0.524035
P62877	E3 ubiquitin-protein ligase RBX1 OS=Homo sapiens GN=RBX1 PE=1 SV=1 - [RBX1_HUMAN]	1	0.92512	0.99087	0.41273	0.50123	0.61234	0.971997	0.508767	+	2.74473	0.523424
P14618-2	Isoform M1 of Pyruvate kinase PKM OS=Homo sapiens GN=PKM - [KPYM_HUMAN]	1	1.03845	1.10344	0.53195	0.58934	0.52162	1.0473	0.547637	+	3.69897	0.522905
O75179-6	Isoform 6 of Ankyrin repeat domain-containing protein 17 OS=Homo sapiens GN=ANKRD17 - [ANR17_HUMAN]	1	0.83843	1.10834	0.40313	0.53413	0.60143	0.982257	0.512897	+	2.0655	0.522162
D6RD69	GTP-binding protein SAR1b (Fragment) OS=Homo sapiens GN=SAR1B PE=1 SV=1 - [D6RD69_HUMAN]	1	0.88931	0.91273	0.43842	0.50391	0.51928	0.934013	0.487203	+	3.39794	0.521624
Q16850-2	Isoform 2 of Lanosterol 14-alpha demethylase OS=Homo sapiens GN=CYP51A1 - [CP51A_HUMAN]	1	1.08753	0.94745	0.57393	0.50935	0.49853	1.01166	0.52727	+	3.30103	0.521193
O75683	Surfeit locus protein 6 OS=Homo sapiens GN=SURF6 PE=1 SV=3 - [SURF6_HUMAN]	1	0.86982	1.17298	0.58939	0.50994	0.48574	1.01427	0.528357	+	2.18709	0.520925
Q12792-4	Isoform 4 of Twinfilin-1 OS=Homo sapiens GN=TWF1 - [TWF1_HUMAN]	1	1.02842	0.87463	0.49281	0.50394	0.51231	0.967683	0.50302	+	3.22185	0.519819
P22033	Methylmalonyl-CoA mutase, mitochondrial OS=Homo sapiens GN=MUT PE=1 SV=4 - [MUTA_HUMAN]	1	1.08374	1.02372	0.59688	0.49874	0.51834	1.03582	0.537987	+	3.69897	0.519382
J3KT51	Jupiter microtubule-associated homolog 1 OS=Homo sapiens GN=JPT1 PE=1 SV=1 - [J3KT51_HUMAN]	1	0.80938	1.02938	0.41839	0.49585	0.55984	0.946253	0.49136	+	2.31876	0.519269
M0R0K7	IgG receptor FcRn large subunit p51 OS=Homo sapiens GN=FCGRT PE=1 SV=1 - [M0R0K7_HUMAN]	1	1.21984	1.03875	0.61734	0.57237	0.50193	1.0862	0.56388	+	2.63827	0.519133
P53582	Methionine aminopeptidase 1 OS=Homo sapiens GN=METAP1 PE=1 SV=2 - [MAP11_HUMAN]	1	0.98371	1.05864	0.50965	0.48273	0.58695	1.01412	0.526443	+	3.69897	0.519115
Q9H6Y2-2	Isoform 2 of WD repeat-containing protein 55 OS=Homo sapiens GN=WDR55 - [WDR55_HUMAN]	1	1.17361	1.02384	0.58094	0.57411	0.501934	1.06582	0.552328	+	3	0.51822
H0YKJ9	Tetraspanin-3 OS=Homo sapiens GN=TSPAN3 PE=1 SV=1 - [H0YKJ9_HUMAN]	1	0.89845	1.17623	0.51283	0.59093	0.48874	1.02489	0.530833	+	2.3279	0.51794
P62140	Serine/threonine-protein phosphatase PP1-beta catalytic subunit OS=Homo sapiens GN=PPP1CB PE=1 SV=3 - [PP1B_HUMAN]	1	1.10239	0.93873	0.50495	0.51045	0.55865	1.01371	0.524683	+	3.22185	0.517589
Q7Z5H4	Vomeronasal type-1 receptor 5 OS=Homo sapiens GN=VN1R5 PE=2 SV=2 - [VN1R5_HUMAN]	1	0.87632	1.03779	0.58764	0.51093	0.40928	0.97137	0.502617	+	2.56864	0.517431
P61353	60S ribosomal protein L27 OS=Homo sapiens GN=RPL27 PE=1 SV=2 - [RL27_HUMAN]	1	1.17958	0.93759	0.50193	0.48983	0.61834	1.03906	0.5367	+	2.42022	0.516526
O43865	Adenosylhomocysteinase 2 OS=Homo sapiens GN=AHCYL1 PE=1 SV=2 - [SAHH2_HUMAN]	1	1.20875	1.05867	0.58372	0.60495	0.49854	1.08914	0.562403	+	2.76955	0.516374
Q8NFZ8	Cell adhesion molecule 4 OS=Homo sapiens GN=CADM4 PE=1 SV=1 - [CADM4_HUMAN]	1	0.92873	1.18374	0.49815	0.59856	0.51039	1.03749	0.5357	+	2.4318	0.516342
C9J7Z4	tRNA-splicing endonuclease subunit Sen2 (Fragment) OS=Homo sapiens GN=TSEN2 PE=1 SV=1 - [C9J7Z4_HUMAN]	1	0.90764	0.93874	0.57233	0.48598	0.40982	0.948793	0.489377	+	2.95861	0.515788
H0YHX7	Neuron navigator 3 (Fragment) OS=Homo sapiens GN=NAV3 PE=1 SV=1 - [H0YHX7_HUMAN]	1	0.98419	1.17384	0.49685	0.52763	0.59834	1.05268	0.54094	+	2.79588	0.513871
Q8N5C6-2	Isoform 2 of S1 RNA-binding domain-containing protein 1 OS=Homo sapiens GN=SRBD1 - [SRBD1_HUMAN]	1	1.16732	0.95777	0.58398	0.49283	0.52634	1.0417	0.534383	+	2.72125	0.512993
Q8IVL5-2	Isoform 2 of Prolyl 3-hydroxylase 2 OS=Homo sapiens GN=P3H2 - [P3H2_HUMAN]	1	0.98732	1.07666	0.48982	0.57123	0.51039	1.02133	0.523813	+	3.69897	0.512875
C9JG97	Angio-associated migratory cell protein OS=Homo sapiens GN=AAMP PE=1 SV=1 - [C9JG97_HUMAN]	1	0.84938	1.09872	0.49832	0.59833	0.41029	0.9827	0.502313	+	2.21467	0.511156
P80217	Interferon-induced 35 kDa protein OS=Homo sapiens GN=IFI35 PE=1 SV=5 - [IN35_HUMAN]	1	1.13457	1.01944	0.51344	0.59848	0.49856	1.05134	0.536827	+	3.22185	0.510613
Q96GA3	Protein LTV1 homolog OS=Homo sapiens GN=LTV1 PE=1 SV=1 - [LTV1_HUMAN]	1	0.97737	1.02931	0.49422	0.62632	0.41183	1.00223	0.51079	+	2.79588	0.509655
Q9H9T3-4	Isoform 3 of Elongator complex protein 3 OS=Homo sapiens GN=ELP3 - [ELP3_HUMAN]	1	0.90832	0.99083	0.56872	0.48984	0.41848	0.966383	0.492347	+	3.09691	0.509473
A0A1W2PPS1	Heterogeneous nuclear ribonucleoprotein U OS=Homo sapiens GN=HNRNPU PE=1 SV=1 - [A0A1W2PPS1_HUMAN]	1	0.76998	0.98473	0.39843	0.49384	0.51094	0.918237	0.467737	+	2.26761	0.509386
P35250-2	Isoform 2 of Replication factor C subunit 2 OS=Homo sapiens GN=RFC2 - [RFC2_HUMAN]	1	0.94825	1.12383	0.48485	0.50349	0.57631	1.02403	0.52155	+	3	0.509313
P47224	Guanine nucleotide exchange factor MSS4 OS=Homo sapiens GN=RABIF PE=1 SV=2 - [MSS4_HUMAN]	1	1.05736	0.84281	0.58732	0.47091	0.41823	0.966723	0.492153	+	2.36653	0.509094
Q5SSJ5	Heterochromatin protein 1-binding protein 3 OS=Homo sapiens GN=HP1BP3 PE=1 SV=1 - [HP1B3_HUMAN]	1	0.82731	1.03845	0.46223	0.49123	0.50391	0.955253	0.48579	+	2.67778	0.508546
Q96EL2	28S ribosomal protein S24, mitochondrial OS=Homo sapiens GN=MRPS24 PE=1 SV=1 - [RT24_HUMAN]	1	0.94657	0.90836	0.52634	0.49826	0.42465	0.951643	0.483083	+	3.52288	0.507631
O00764	Pyridoxal kinase OS=Homo sapiens GN=PDXK PE=1 SV=1 - [PDXK_HUMAN]	1	0.80931	0.97123	0.39384	0.48347	0.53384	0.926847	0.470383	+	2.49485	0.507509
X1WI28	60S ribosomal protein L10 (Fragment) OS=Homo sapiens GN=RPL10 PE=1 SV=7 - [X1WI28_HUMAN]	1	0.90984	1.19203	0.49584	0.50942	0.56843	1.03396	0.524563	+	2.38722	0.507336
F5GY68	Anaphase-promoting complex subunit 5 (Fragment) OS=Homo sapiens GN=ANAPC5 PE=1 SV=1 - [F5GY68_HUMAN]	1	1.12837	0.93761	0.48985	0.55713	0.50844	1.02199	0.518473	+	2.95861	0.507316
P26373	60S ribosomal protein L13 OS=Homo sapiens GN=RPL13 PE=1 SV=4 - [RL13_HUMAN]	1	1.17643	1.02938	0.55096	0.58935	0.4857	1.0686	0.542003	+	2.95861	0.507207
Q9UBL6-2	Isoform 2 of Copine-7 OS=Homo sapiens GN=CPNE7 - [CPNE7_HUMAN]	1	1.12984	0.93874	0.51845	0.61764	0.41984	1.02286	0.518643	+	2.48149	0.507052
P42696-2	Isoform 2 of RNA-binding protein 34 OS=Homo sapiens GN=RBM34 - [RBM34_HUMAN]	1	0.90476	1.02873	0.58342	0.49287	0.41093	0.97783	0.49574	+	2.82391	0.50698
E9PIB1	HLA class II histocompatibility antigen, DQ beta 1 chain OS=Homo sapiens GN=HLA-DQB1 PE=1 SV=1 - [E9PIB1_HUMAN]	1	0.89388	1.18734	0.50199	0.57879	0.47874	1.02707	0.51984	+	2.29243	0.506137
Q8TER5-4	Isoform 4 of Rho guanine nucleotide exchange factor 40 OS=Homo sapiens GN=ARHGEF40 - [ARH40_HUMAN]	1	1.12873	0.87682	0.59834	0.44853	0.47345	1.00185	0.506773	+	2.33724	0.505838
Q7L7X3-2	Isoform 2 of Serine/threonine-protein kinase TAO1 OS=Homo sapiens GN=TAOK1 - [TAOK1_HUMAN]	1	1.03875	1.10983	0.44985	0.55896	0.58374	1.04953	0.53085	+	3.22185	0.505799
Q13057	Bifunctional coenzyme A synthase OS=Homo sapiens GN=COASY PE=1 SV=4 - [COASY_HUMAN]	1	1.10984	0.90187	0.45983	0.49309	0.56984	1.0039	0.507587	+	2.72125	0.505613
Q7Z4G1	COMM domain-containing protein 6 OS=Homo sapiens GN=COMMD6 PE=1 SV=1 - [COMD6_HUMAN]	1	1.17347	0.96523	0.50394	0.50931	0.57364	1.04623	0.528963	+	2.79588	0.505588
P82914	28S ribosomal protein S15, mitochondrial OS=Homo sapiens GN=MRPS15 PE=1 SV=1 - [RT15_HUMAN]	1	0.98231	1.03432	0.44852	0.50193	0.57362	1.00554	0.508023	+	3.69897	0.505223
X6RCC3	Stromal membrane-associated protein 2 (Fragment) OS=Homo sapiens GN=SMAP2 PE=1 SV=1 - [X6RCC3_HUMAN]	1	0.85632	0.98654	0.53234	0.48345	0.41828	0.94762	0.478023	+	2.95861	0.504446
Q9NRG0	Chromatin accessibility complex protein 1 OS=Homo sapiens GN=CHRAC1 PE=1 SV=1 - [CHRC1_HUMAN]	1	1.12731	0.98713	0.58374	0.51394	0.47311	1.03815	0.523597	+	3.1549	0.504357
K7ESE5	Leydig cell tumor 10 kDa protein homolog OS=Homo sapiens GN=C19orf53 PE=1 SV=1 - [K7ESE5_HUMAN]	1	0.96314	1.19234	0.47453	0.52334	0.59348	1.05183	0.53045	+	2.56864	0.504313
P40938	Replication factor C subunit 3 OS=Homo sapiens GN=RFC3 PE=1 SV=2 - [RFC3_HUMAN]	1	1.05849	0.93847	0.40953	0.57362	0.52732	0.998987	0.50349	+	2.92082	0.504001
Q9UEY8-2	Isoform 1 of Gamma-adducin OS=Homo sapiens GN=ADD3 - [ADDG_HUMAN]	1	0.94231	1.20129	0.59034	0.48145	0.51233	1.04787	0.52804	+	2.4437	0.503919
F5GZ09	Intraflagellar transport protein 27 homolog (Fragment) OS=Homo sapiens GN=IFT27 PE=1 SV=1 - [F5GZ09_HUMAN]	1	1.02918	0.90984	0.41884	0.50193	0.55983	0.979673	0.493533	+	3.04576	0.503773
X6RIW1	39S ribosomal protein L55, mitochondrial (Fragment) OS=Homo sapiens GN=MRPL55 PE=1 SV=1 - [X6RIW1_HUMAN]	1	1.12475	1.03874	0.51834	0.59839	0.47687	1.0545	0.5312	+	3.30103	0.503747
Q9Y3D9	28S ribosomal protein S23, mitochondrial OS=Homo sapiens GN=MRPS23 PE=1 SV=2 - [RT23_HUMAN]	1	1.17123	0.98123	0.50142	0.51456	0.57124	1.05082	0.529073	+	2.92082	0.503486
C9JG87	39S ribosomal protein L39, mitochondrial (Fragment) OS=Homo sapiens GN=MRPL39 PE=1 SV=1 - [C9JG87_HUMAN]	1	1.08473	1.10349	0.50345	0.51823	0.58271	1.06274	0.534797	+	3.69897	0.503224
Q9BU76	Multiple myeloma tumor-associated protein 2 OS=Homo sapiens GN=MMTAG2 PE=1 SV=1 - [MMTA2_HUMAN]	1	0.95738	0.84096	0.48985	0.49832	0.41834	0.93278	0.468837	+	3	0.502623
Q15834	Coiled-coil domain-containing protein 85B OS=Homo sapiens GN=CCDC85B PE=1 SV=2 - [CC85B_HUMAN]	1	0.89872	1.02983	0.52733	0.51934	0.42344	0.976183	0.490037	+	3.1549	0.501992
Q96EY7	Pentatricopeptide repeat domain-containing protein 3, mitochondrial OS=Homo sapiens GN=PTCD3 PE=1 SV=3 - [PTCD3_HUMAN]	1	1.09323	0.98231	0.47241	0.50934	0.55631	1.02518	0.512687	+	3.52288	0.500094
Q8TDU6	G-protein coupled bile acid receptor 1 OS=Homo sapiens GN=GPBAR1 PE=2 SV=1 - [GPBAR_HUMAN]	1	0.99098	0.98232	0.57684	0.48982	0.41943	0.9911	0.495363	+	3.39794	0.499812
P62269	40S ribosomal protein S18 OS=Homo sapiens GN=RPS18 PE=1 SV=3 - [RS18_HUMAN]	1	0.98743	0.99837	0.58988	0.49243	0.40913	0.995267	0.497147	+	3.1549	0.499511
O43709	Probable 18S rRNA (guanine-N(7))-methyltransferase OS=Homo sapiens GN=WBSCR22 PE=1 SV=2 - [WBS22_HUMAN]	1	0.90943	0.94847	0.40132	0.48697	0.53842	0.952633	0.47557	+	3.22185	0.499216
O00743	Serine/threonine-protein phosphatase 6 catalytic subunit OS=Homo sapiens GN=PPP6C PE=1 SV=1 - [PPP6_HUMAN]	1	1.09384	1.02932	0.49348	0.59313	0.47234	1.04105	0.51965	+	3.39794	0.499158
B8ZZ67	SMT3 suppressor of mif two 3 homolog 1 (Yeast), isoform CRA_b OS=Homo sapiens GN=SUMO1 PE=1 SV=1 - [B8ZZ67_HUMAN]	1	1.12834	1.05986	0.61873	0.51837	0.44923	1.06273	0.528777	+	3	0.497563
F8W1U7	ADP-ribosylation factor GTPase-activating protein 1 (Fragment) OS=Homo sapiens GN=ARFGAP1 PE=1 SV=1 - [F8W1U7_HUMAN]	1	1.12552	1.02377	0.56193	0.50696	0.49384	1.04976	0.52091	+	3.52288	0.496217
Q969M3	Protein YIPF5 OS=Homo sapiens GN=YIPF5 PE=1 SV=1 - [YIPF5_HUMAN]	1	1.12938	0.92038	0.41923	0.51984	0.57347	1.01659	0.50418	+	2.60206	0.495954
Q9NV56	MRG/MORF4L-binding protein OS=Homo sapiens GN=MRGBP PE=1 SV=1 - [MRGBP_HUMAN]	1	0.80984	0.99821	0.48983	0.39846	0.50394	0.936017	0.464077	+	2.56864	0.4958
O94886	CSC1-like protein 1 OS=Homo sapiens GN=TMEM63A PE=1 SV=3 - [CSCL1_HUMAN]	1	0.83762	0.90873	0.58723	0.39843	0.37263	0.91545	0.452763	+	2.3098	0.49458
Q9H7B4	Histone-lysine N-methyltransferase SMYD3 OS=Homo sapiens GN=SMYD3 PE=1 SV=4 - [SMYD3_HUMAN]	1	0.80912	1.10293	0.41273	0.49843	0.52894	0.970683	0.480033	+	2.21467	0.494531
Q9BQK8	Phosphatidate phosphatase LPIN3 OS=Homo sapiens GN=LPIN3 PE=1 SV=3 - [LPIN3_HUMAN]	1	0.98774	1.13847	0.53843	0.42345	0.58349	1.04207	0.515123	+	2.82391	0.494327
Q9Y5L4	Mitochondrial import inner membrane translocase subunit Tim13 OS=Homo sapiens GN=TIMM13 PE=1 SV=1 - [TIM13_HUMAN]	1	1.02837	0.92736	0.39182	0.48176	0.58654	0.985243	0.486707	+	2.85387	0.493996
Q96IX5	Up-regulated during skeletal muscle growth protein 5 OS=Homo sapiens GN=USMG5 PE=1 SV=1 - [USMG5_HUMAN]	1	1.02831	0.91623	0.57882	0.46374	0.40982	0.981513	0.484127	+	2.92082	0.493245
Q15836	Vesicle-associated membrane protein 3 OS=Homo sapiens GN=VAMP3 PE=1 SV=3 - [VAMP3_HUMAN]	1	0.87434	0.90941	0.38172	0.47163	0.51934	0.927917	0.457563	+	3	0.493108
Q86YV9	Hermansky-Pudlak syndrome 6 protein OS=Homo sapiens GN=HPS6 PE=1 SV=1 - [HPS6_HUMAN]	1	1.09841	0.87639	0.40932	0.48968	0.56557	0.9916	0.48819	+	2.52288	0.492326
Q5T7U1	General transcription factor 3C polypeptide 5 OS=Homo sapiens GN=GTF3C5 PE=1 SV=1 - [Q5T7U1_HUMAN]	1	0.87642	0.98472	0.48712	0.51934	0.40194	0.953713	0.469467	+	3.09691	0.492251
C9JKN2	Transport and Golgi organization protein 2 homolog (Fragment) OS=Homo sapiens GN=TANGO2 PE=1 SV=1 - [C9JKN2_HUMAN]	1	1.19845	1.08748	0.61093	0.51739	0.48898	1.09531	0.5391	+	2.92082	0.492189
Q01968-2	Isoform B of Inositol polyphosphate 5-phosphatase OCRL-1 OS=Homo sapiens GN=OCRL - [OCRL_HUMAN]	1	0.89831	0.98654	0.44869	0.57453	0.39183	0.961617	0.471683	+	2.85387	0.490511
Q9P107-2	Isoform 2 of GEM-interacting protein OS=Homo sapiens GN=GMIP - [GMIP_HUMAN]	1	1.08745	1.19283	0.49283	0.59685	0.51833	1.09343	0.536003	+	3	0.490205
Q9GZU8	Protein FAM192A OS=Homo sapiens GN=FAM192A PE=1 SV=1 - [F192A_HUMAN]	1	1.04956	1.15756	0.5756	0.48392	0.51236	1.06904	0.52396	+	3.30103	0.490122
H3BLU7	Aflatoxin B1 aldehyde reductase member 2 (Fragment) OS=Homo sapiens GN=AKR7A2 PE=1 SV=1 - [H3BLU7_HUMAN]	1	0.96534	1.05864	0.39585	0.48574	0.59862	1.00799	0.493403	+	2.85387	0.489491
Q562R1	Beta-actin-like protein 2 OS=Homo sapiens GN=ACTBL2 PE=1 SV=2 - [ACTBL_HUMAN]	1	1.23837	0.94857	0.48149	0.55837	0.51773	1.06231	0.519197	+	2.38722	0.488742
Q00839-2	Isoform Short of Heterogeneous nuclear ribonucleoprotein U OS=Homo sapiens GN=HNRNPU - [HNRPU_HUMAN]	1	1.04783	0.82745	0.48729	0.52745	0.38793	0.958427	0.467557	+	2.46852	0.487838
G3V1A0	HCG38438, isoform CRA_b OS=Homo sapiens GN=TRAPPC4 PE=1 SV=1 - [G3V1A0_HUMAN]	1	0.93721	0.85783	0.41293	0.50183	0.44873	0.93168	0.454497	+	3.22185	0.487825
Q9H9J2	39S ribosomal protein L44, mitochondrial OS=Homo sapiens GN=MRPL44 PE=1 SV=1 - [RM44_HUMAN]	1	1.15234	1.01983	0.46173	0.51984	0.56395	1.05739	0.515173	+	3.22185	0.487212
Q92879-5	Isoform 5 of CUGBP Elav-like family member 1 OS=Homo sapiens GN=CELF1 - [CELF1_HUMAN]	1	1.13381	1.18732	0.59384	0.50941	0.51283	1.10704	0.538693	+	3.09691	0.486605
Q9BVG4	Protein PBDC1 OS=Homo sapiens GN=PBDC1 PE=1 SV=1 - [PBDC1_HUMAN]	1	1.05856	0.93634	0.53818	0.41966	0.49854	0.9983	0.48546	+	3.30103	0.486287
Q9BTW9	Tubulin-specific chaperone D OS=Homo sapiens GN=TBCD PE=1 SV=2 - [TBCD_HUMAN]	1	1.03845	0.87434	0.49852	0.33194	0.58576	0.97093	0.472073	+	2.29243	0.486207
K7EN45	Peptidyl-prolyl cis-trans isomerase (Fragment) OS=Homo sapiens GN=PIN1 PE=1 SV=1 - [K7EN45_HUMAN]	1	1.03842	1.19238	0.47451	0.50913	0.58563	1.07693	0.52309	+	2.92082	0.485722
A2IDA3	DNA-3-methyladenine glycosylase (Fragment) OS=Homo sapiens GN=MPG PE=1 SV=1 - [A2IDA3_HUMAN]	1	0.96737	1.12649	0.51833	0.49854	0.48398	1.03129	0.500283	+	3.39794	0.485106
Q53H82	Endoribonuclease LACTB2 OS=Homo sapiens GN=LACTB2 PE=1 SV=2 - [LACB2_HUMAN]	1	1.17263	1.00283	0.53414	0.40495	0.5942	1.05849	0.511097	+	2.61979	0.482856
Q96C90	Protein phosphatase 1 regulatory subunit 14B OS=Homo sapiens GN=PPP1R14B PE=1 SV=3 - [PP14B_HUMAN]	1	0.93743	1.17234	0.40193	0.50942	0.58736	1.03659	0.49957	+	2.4318	0.481936
O15047	Histone-lysine N-methyltransferase SETD1A OS=Homo sapiens GN=SETD1A PE=1 SV=3 - [SET1A_HUMAN]	1	0.88748	0.90834	0.33874	0.40992	0.59823	0.93194	0.448963	+	2.3279	0.481751
K7EIV2	Deoxyhypusine hydroxylase (Fragment) OS=Homo sapiens GN=DOHH PE=1 SV=1 - [K7EIV2_HUMAN]	1	1.02746	1.03875	0.39182	0.48745	0.59687	1.02207	0.492047	+	3.04576	0.481422
P23193	Transcription elongation factor A protein 1 OS=Homo sapiens GN=TCEA1 PE=1 SV=2 - [TCEA1_HUMAN]	1	0.92834	1.04734	0.44722	0.48314	0.50193	0.991893	0.47743	+	3.69897	0.481332
Q15398-3	Isoform 3 of Disks large-associated protein 5 OS=Homo sapiens GN=DLGAP5 - [DLGP5_HUMAN]	1	0.80231	1.08473	0.49384	0.40192	0.49345	0.962347	0.46307	+	2.30103	0.481188
Q9NUQ2	1-acyl-sn-glycerol-3-phosphate acyltransferase epsilon OS=Homo sapiens GN=AGPAT5 PE=1 SV=3 - [PLCE_HUMAN]	1	1.05876	0.88374	0.40923	0.49283	0.51094	0.980833	0.471	+	2.95861	0.480204
H3BST5	Mitochondrial Rho GTPase 2 (Fragment) OS=Homo sapiens GN=RHOT2 PE=1 SV=2 - [H3BST5_HUMAN]	1	1.19283	1.09313	0.51233	0.58243	0.48273	1.09532	0.52583	+	3.09691	0.48007
Q96AT9-4	Isoform 4 of Ribulose-phosphate 3-epimerase OS=Homo sapiens GN=RPE - [RPE_HUMAN]	1	1.05875	1.10983	0.51727	0.40184	0.59853	1.05619	0.50588	+	2.95861	0.478965
Q8N5P1	Zinc finger CCCH domain-containing protein 8 OS=Homo sapiens GN=ZC3H8 PE=1 SV=2 - [ZC3H8_HUMAN]	1	1.18374	0.94765	0.51344	0.40193	0.58374	1.0438	0.499703	+	2.4437	0.478736
P84103-2	Isoform 2 of Serine/arginine-rich splicing factor 3 OS=Homo sapiens GN=SRSF3 - [SRSF3_HUMAN]	1	0.89875	0.9981	0.48711	0.40131	0.49281	0.965617	0.46041	+	3.52288	0.476804
Q86X10-3	Isoform 3 of Ral GTPase-activating protein subunit beta OS=Homo sapiens GN=RALGAPB - [RLGPB_HUMAN]	1	0.99748	0.89084	0.47642	0.51093	0.38745	0.962773	0.458267	+	3.22185	0.475986
H0Y6G3	WD repeat-containing protein 46 (Fragment) OS=Homo sapiens GN=WDR46 PE=1 SV=1 - [H0Y6G3_HUMAN]	1	0.97643	1.09774	0.47873	0.57487	0.40948	1.02472	0.487693	+	3.04576	0.475927
F2Z3I4	Arrestin domain-containing protein 1 OS=Homo sapiens GN=ARRDC1 PE=1 SV=1 - [F2Z3I4_HUMAN]	1	0.90831	0.91823	0.34752	0.40194	0.59563	0.94218	0.448363	+	2.4437	0.475879
L0R6Q1	Alternative protein SLC35A4 OS=Homo sapiens GN=SLC35A4 PE=1 SV=1 - [L0R6Q1_HUMAN]	1	1.09823	1.19284	0.47452	0.59834	0.49233	1.09702	0.52173	+	2.95861	0.475587
P10636-3	Isoform Tau-A of Microtubule-associated protein tau OS=Homo sapiens GN=MAPT - [TAU_HUMAN]	1	0.95756	1.18273	0.42834	0.48475	0.57364	1.04676	0.495577	+	2.61979	0.473437
P23229-4	Isoform Alpha-6X2A of Integrin alpha-6 OS=Homo sapiens GN=ITGA6 - [ITA6_HUMAN]	1	0.98742	1.17643	0.58393	0.49382	0.41833	1.05462	0.498693	+	2.69897	0.472867
Q9P0S9	Transmembrane protein 14C OS=Homo sapiens GN=TMEM14C PE=1 SV=1 - [TM14C_HUMAN]	1	0.89826	1.19283	0.56374	0.40983	0.48293	1.03036	0.4855	+	2.30103	0.471193
O75306-2	Isoform 2 of NADH dehydrogenase [ubiquinone] iron-sulfur protein 2, mitochondrial OS=Homo sapiens GN=NDUFS2 - [NDUS2_HUMAN]	1	1.12985	0.93472	0.49828	0.51837	0.41983	1.02152	0.478827	+	2.95861	0.468738
Q9GZR7-2	Isoform 2 of ATP-dependent RNA helicase DDX24 OS=Homo sapiens GN=DDX24 - [DDX24_HUMAN]	1	1.12875	1.04872	0.51928	0.55873	0.41094	1.05916	0.496317	+	3.22185	0.468596
O75821	Eukaryotic translation initiation factor 3 subunit G OS=Homo sapiens GN=EIF3G PE=1 SV=2 - [EIF3G_HUMAN]	1	0.99873	1.18273	0.49098	0.57735	0.41928	1.06049	0.49587	+	2.74473	0.467587
P28370-2	Isoform 2 of Probable global transcription activator SNF2L1 OS=Homo sapiens GN=SMARCA1 - [SMCA1_HUMAN]	1	1.09837	0.90814	0.48177	0.51942	0.40395	1.00217	0.46838	+	2.92082	0.467366
Q5T1S4	Rab9 effector protein with kelch motifs OS=Homo sapiens GN=RABEPK PE=1 SV=1 - [Q5T1S4_HUMAN]	1	1.10294	1.08753	0.49485	0.40349	0.58734	1.06349	0.495227	+	3.09691	0.465662
E2QRB3	Pyrroline-5-carboxylate reductase 1, isoform CRA_c OS=Homo sapiens GN=PYCR1 PE=1 SV=2 - [E2QRB3_HUMAN]	1	1.00827	1.02834	0.40923	0.49545	0.50913	1.0122	0.47127	+	4	0.465588
Q52LJ0-2	Isoform 2 of Protein FAM98B OS=Homo sapiens GN=FAM98B - [FA98B_HUMAN]	1	1.19283	1.03283	0.48374	0.50391	0.51283	1.07522	0.50016	+	3.1549	0.46517
Q9GZT4	Serine racemase OS=Homo sapiens GN=SRR PE=1 SV=1 - [SRR_HUMAN]	1	0.86456	0.97462	0.41822	0.48753	0.41283	0.946393	0.439527	+	3.30103	0.464423
Q8IX18-2	Isoform 2 of Probable ATP-dependent RNA helicase DHX40 OS=Homo sapiens GN=DHX40 - [DHX40_HUMAN]	1	0.90284	0.89775	0.38598	0.41984	0.48732	0.93353	0.431047	+	3.39794	0.461738
Q9H9Y2	Ribosome production factor 1 OS=Homo sapiens GN=RPF1 PE=1 SV=2 - [RPF1_HUMAN]	1	0.91934	1.07364	0.46583	0.49283	0.41373	0.99766	0.457463	+	3.39794	0.458536
A0A087X0E5	Gametogenetin-binding protein 2 OS=Homo sapiens GN=GGNBP2 PE=1 SV=1 - [A0A087X0E5_HUMAN]	1	0.89737	1.10989	0.44184	0.58769	0.34875	1.00242	0.459427	+	2.37675	0.458318
O14907	Tax1-binding protein 3 OS=Homo sapiens GN=TAX1BP3 PE=1 SV=2 - [TX1B3_HUMAN]	1	0.90283	0.97645	0.31093	0.42093	0.58694	0.95976	0.4396	+	2.4318	0.458031
K7EQQ5	Probable phospholipid-transporting ATPase IIB (Fragment) OS=Homo sapiens GN=ATP9B PE=1 SV=1 - [K7EQQ5_HUMAN]	1	1.15294	1.02873	0.49834	0.38084	0.57685	1.06056	0.485343	+	2.82391	0.457631
A0A087WZX2	NADH dehydrogenase [ubiquinone] 1 beta subcomplex subunit 6 OS=Homo sapiens GN=NDUFB6 PE=1 SV=1 - [A0A087WZX2_HUMAN]	1	1.17463	0.9871	0.55837	0.47264	0.41394	1.05391	0.48165	+	2.82391	0.457012
Q5JTJ3-3	Isoform 3 of Cytochrome c oxidase assembly factor 6 homolog OS=Homo sapiens GN=COA6 - [COA6_HUMAN]	1	1.03885	0.90872	0.49824	0.39487	0.44873	0.982523	0.44728	+	3.39794	0.455236
F2Z2B9	Gamma-tubulin complex component OS=Homo sapiens GN=TUBGCP2 PE=1 SV=1 - [F2Z2B9_HUMAN]	1	0.94765	1.17874	0.51093	0.49202	0.41934	1.04213	0.474097	+	2.76955	0.45493
O95336	6-phosphogluconolactonase OS=Homo sapiens GN=PGLS PE=1 SV=2 - [6PGL_HUMAN]	1	0.92144	1.09312	0.48234	0.49403	0.39485	1.00485	0.457073	+	3.1549	0.454866
E9PAK5	DENN domain-containing protein 4B (Fragment) OS=Homo sapiens GN=DENND4B PE=1 SV=1 - [E9PAK5_HUMAN]	1	1.07833	0.98734	0.41837	0.58732	0.38745	1.02189	0.46438	+	2.92082	0.454432
K7EIN4	Transmembrane emp24 domain-containing protein 1 OS=Homo sapiens GN=TMED1 PE=1 SV=1 - [K7EIN4_HUMAN]	1	0.87631	1.04938	0.41834	0.49283	0.41723	0.97523	0.4428	+	3.1549	0.454047
Q01581	Hydroxymethylglutaryl-CoA synthase, cytoplasmic OS=Homo sapiens GN=HMGCS1 PE=1 SV=2 - [HMCS1_HUMAN]	1	0.88376	1.02984	0.49824	0.41837	0.39847	0.9712	0.43836	+	3.22185	0.451359
Q9BW92	Threonine--tRNA ligase, mitochondrial OS=Homo sapiens GN=TARS2 PE=1 SV=1 - [SYTM_HUMAN]	1	1.19287	0.98742	0.47579	0.51873	0.43872	1.0601	0.477747	+	2.92082	0.450663
H7C0A0	AP-4 complex subunit mu-1 (Fragment) OS=Homo sapiens GN=AP4M1 PE=1 SV=1 - [H7C0A0_HUMAN]	1	1.10298	0.98743	0.34981	0.44895	0.59095	1.03014	0.463237	+	2.69897	0.449685
Q9Y6A9	Signal peptidase complex subunit 1 OS=Homo sapiens GN=SPCS1 PE=1 SV=4 - [SPCS1_HUMAN]	1	1.10485	1.17273	0.49184	0.47341	0.50193	1.09253	0.48906	+	3.52288	0.447641
P14174	Macrophage migration inhibitory factor OS=Homo sapiens GN=MIF PE=1 SV=4 - [MIF_HUMAN]	1	1.04789	0.88389	0.50341	0.38984	0.41834	0.97726	0.437197	+	3.09691	0.44737
P62330	ADP-ribosylation factor 6 OS=Homo sapiens GN=ARF6 PE=1 SV=2 - [ARF6_HUMAN]	1	0.90192	1.04533	0.30495	0.50956	0.49845	0.982417	0.437653	+	2.63827	0.445486
Q9P2E3	NFX1-type zinc finger-containing protein 1 OS=Homo sapiens GN=ZNFX1 PE=2 SV=2 - [ZNFX1_HUMAN]	1	1.10982	1.07346	0.51834	0.41953	0.47641	1.06109	0.471427	+	3.69897	0.444284
Q9NV72-2	Isoform 2 of Zinc finger protein 701 OS=Homo sapiens GN=ZNF701 - [ZN701_HUMAN]	1	1.12872	0.97231	0.50938	0.45374	0.41044	1.03368	0.457853	+	3.30103	0.442937
O43347	RNA-binding protein Musashi homolog 1 OS=Homo sapiens GN=MSI1 PE=1 SV=1 - [MSI1H_HUMAN]	1	0.95778	0.88983	0.30192	0.44985	0.50934	0.949203	0.42037	+	2.79588	0.442866
Q9H9B4	Sideroflexin-1 OS=Homo sapiens GN=SFXN1 PE=1 SV=4 - [SFXN1_HUMAN]	1	0.90923	0.98374	0.39183	0.40458	0.48173	0.964323	0.426047	+	3.69897	0.441809
G3V485	Rho guanine nucleotide exchange factor 40 OS=Homo sapiens GN=ARHGEF40 PE=1 SV=1 - [G3V485_HUMAN]	1	0.99864	1.20393	0.51874	0.48572	0.40983	1.06752	0.47143	+	2.85387	0.441611
F8WDD7	Actin-related protein 2/3 complex subunit 4 OS=Homo sapiens GN=ARPC4 PE=4 SV=1 - [F8WDD7_HUMAN]	1	1.01823	1.08745	0.39183	0.47263	0.50697	1.03523	0.457143	+	3.69897	0.441588
E9PF05	Sulfatase-modifying factor 1 OS=Homo sapiens GN=SUMF1 PE=1 SV=1 - [E9PF05_HUMAN]	1	1.04755	0.90873	0.40945	0.49583	0.39897	0.985427	0.43475	+	3.39794	0.441179
F5H3Y4	Probable ATP-dependent RNA helicase DHX37 OS=Homo sapiens GN=DHX37 PE=1 SV=1 - [F5H3Y4_HUMAN]	1	0.79872	1.20394	0.40985	0.51837	0.39485	1.00089	0.441023	+	1.97881	0.440633
P30414	NK-tumor recognition protein OS=Homo sapiens GN=NKTR PE=1 SV=2 - [NKTR_HUMAN]	1	1.04898	1.10293	0.39804	0.43984	0.55092	1.05064	0.462933	+	3.39794	0.440622
O95251-2	Isoform 2 of Histone acetyltransferase KAT7 OS=Homo sapiens GN=KAT7 - [KAT7_HUMAN]	1	1.12039	1.08413	0.47123	0.41493	0.52331	1.06817	0.469823	+	3.69897	0.439838
Q10567-2	Isoform B of AP-1 complex subunit beta-1 OS=Homo sapiens GN=AP1B1 - [AP1B1_HUMAN]	1	0.84571	1.05876	0.39182	0.41933	0.46123	0.968157	0.424127	+	2.92082	0.438076
O94901-6	Isoform 6 of SUN domain-containing protein 1 OS=Homo sapiens GN=SUN1 - [SUN1_HUMAN]	1	0.84985	1.18273	0.42834	0.51374	0.38474	1.01086	0.442273	+	2.27572	0.437522
P49207	60S ribosomal protein L34 OS=Homo sapiens GN=RPL34 PE=1 SV=3 - [RL34_HUMAN]	1	1.04775	0.97621	0.39481	0.42834	0.49832	1.00799	0.44049	+	4	0.437
P23786	Carnitine O-palmitoyltransferase 2, mitochondrial OS=Homo sapiens GN=CPT2 PE=1 SV=2 - [CPT2_HUMAN]	1	1.16875	1.09832	0.42532	0.50995	0.48985	1.08902	0.47504	+	3.39794	0.436207
H0YJV2	Serine palmitoyltransferase 2 (Fragment) OS=Homo sapiens GN=SPTLC2 PE=1 SV=1 - [H0YJV2_HUMAN]	1	0.97865	1.10932	0.48573	0.41234	0.44785	1.02932	0.44864	+	3.69897	0.435859
Q8TDD1	ATP-dependent RNA helicase DDX54 OS=Homo sapiens GN=DDX54 PE=1 SV=2 - [DDX54_HUMAN]	1	0.97483	0.87659	0.40923	0.43892	0.39384	0.950473	0.413997	+	3.69897	0.435569
O14735-3	Isoform 3 of CDP-diacylglycerol--inositol 3-phosphatidyltransferase OS=Homo sapiens GN=CDIPT - [CDIPT_HUMAN]	1	1.12384	0.90832	0.45184	0.40193	0.46543	1.01072	0.439733	+	3.04576	0.435069
H0YJI1	SRA stem-loop-interacting RNA-binding protein, mitochondrial (Fragment) OS=Homo sapiens GN=SLIRP PE=1 SV=1 - [H0YJI1_HUMAN]	1	0.90988	0.96879	0.50134	0.41098	0.33758	0.959557	0.416633	+	3.22185	0.434194
J3QRK9	Uncharacterized protein (Fragment) OS=Homo sapiens PE=4 SV=1 - [J3QRK9_HUMAN]	1	0.90876	0.98342	0.30942	0.44983	0.48543	0.96406	0.414893	+	3.09691	0.43036
Q6ZVM7-4	Isoform 4 of TOM1-like protein 2 OS=Homo sapiens GN=TOM1L2 - [TM1L2_HUMAN]	1	1.12938	0.79823	0.39813	0.41983	0.43845	0.97587	0.418803	+	2.33724	0.429159
A0A087WVI0	Conserved oligomeric Golgi complex subunit 1 OS=Homo sapiens GN=COG1 PE=1 SV=1 - [A0A087WVI0_HUMAN]	1	0.91837	0.96763	0.49853	0.41487	0.30984	0.962	0.407747	+	3.1549	0.423853
Q92546	RAB6A-GEF complex partner protein 2 OS=Homo sapiens GN=RGP1 PE=1 SV=1 - [RGP1_HUMAN]	1	0.99872	1.19384	0.33875	0.51938	0.48984	1.06419	0.449323	+	2.69897	0.422222
P10109	Adrenodoxin, mitochondrial OS=Homo sapiens GN=FDX1 PE=1 SV=1 - [ADX_HUMAN]	1	0.77873	0.98742	0.49858	0.33847	0.32983	0.92205	0.38896	+	2.38722	0.421843
F8VUA6	60S ribosomal protein L18 (Fragment) OS=Homo sapiens GN=RPL18 PE=1 SV=1 - [F8VUA6_HUMAN]	1	0.84745	0.98731	0.33948	0.40394	0.44752	0.94492	0.39698	+	3.1549	0.42012
Q9Y289	Sodium-dependent multivitamin transporter OS=Homo sapiens GN=SLC5A6 PE=2 SV=2 - [SC5A6_HUMAN]	1	1.03984	0.90854	0.40923	0.48734	0.33874	0.982793	0.41177	+	3.22185	0.418979
H0YDR3	Tetratricopeptide repeat protein 9C (Fragment) OS=Homo sapiens GN=TTC9C PE=1 SV=1 - [H0YDR3_HUMAN]	1	0.93745	1.13874	0.37874	0.42183	0.48374	1.0254	0.428103	+	3.04576	0.4175
Q9BQ39	ATP-dependent RNA helicase DDX50 OS=Homo sapiens GN=DDX50 PE=1 SV=1 - [DDX50_HUMAN]	1	0.88311	1.04745	0.34855	0.39483	0.47333	0.976853	0.40557	+	3.1549	0.41518
I3L0J8	Mitogen-activated protein kinase 7 (Fragment) OS=Homo sapiens GN=MAPK7 PE=1 SV=8 - [I3L0J8_HUMAN]	1	1.00898	1.13996	0.44716	0.48576	0.36545	1.04965	0.43279	+	3.39794	0.41232
O75616	GTPase Era, mitochondrial OS=Homo sapiens GN=ERAL1 PE=1 SV=2 - [ERAL1_HUMAN]	1	1.10298	0.95876	0.39085	0.37287	0.49854	1.02058	0.420753	+	3.30103	0.412269
F8VUX1	Nucleosome assembly protein 1-like 1 (Fragment) OS=Homo sapiens GN=NAP1L1 PE=1 SV=1 - [F8VUX1_HUMAN]	1	0.90931	0.97236	0.30239	0.38914	0.49348	0.960557	0.395003	+	3.09691	0.411223
O14733	Dual specificity mitogen-activated protein kinase kinase 7 OS=Homo sapiens GN=MAP2K7 PE=1 SV=2 - [MP2K7_HUMAN]	1	0.97642	1.13985	0.40923	0.38173	0.48745	1.03876	0.426137	+	3.30103	0.410237
H0Y7R9	Cadherin EGF LAG seven-pass G-type receptor 1 (Fragment) OS=Homo sapiens GN=CELSR1 PE=1 SV=1 - [H0Y7R9_HUMAN]	1	1.09283	0.89765	0.38741	0.49842	0.33875	0.996827	0.408193	+	2.88606	0.409493
O43678	NADH dehydrogenase [ubiquinone] 1 alpha subcomplex subunit 2 OS=Homo sapiens GN=NDUFA2 PE=1 SV=3 - [NDUA2_HUMAN]	1	1.12984	1.03875	0.41872	0.49092	0.38293	1.0562	0.430857	+	3.69897	0.407932
H3BP78	Fanconi anemia group I protein (Fragment) OS=Homo sapiens GN=FANCI PE=1 SV=1 - [H3BP78_HUMAN]	1	1.10393	1.17236	0.38343	0.46263	0.48457	1.0921	0.443543	+	3.39794	0.406139
H0YJN0	Ena/VASP-like protein (Fragment) OS=Homo sapiens GN=EVL PE=1 SV=1 - [H0YJN0_HUMAN]	1	1.02394	1.18237	0.39833	0.48374	0.41823	1.06877	0.433433	+	3.30103	0.405544
K7EMI9	Coiled-coil domain-containing protein 106 OS=Homo sapiens GN=CCDC106 PE=1 SV=1 - [K7EMI9_HUMAN]	1	1.09846	1.02983	0.50293	0.41983	0.33884	1.04276	0.420533	+	3.39794	0.403287
Q99541	Perilipin-2 OS=Homo sapiens GN=PLIN2 PE=1 SV=2 - [PLIN2_HUMAN]	1	0.87113	1.04834	0.39283	0.38133	0.40193	0.973157	0.39203	+	3.39794	0.402844
H0YGD1	Arf-GAP with Rho-GAP domain, ANK repeat and PH domain-containing protein 1 (Fragment) OS=Homo sapiens GN=ARAP1 PE=1 SV=1 - [H0YGD1_HUMAN]	1	0.93652	1.19245	0.47163	0.40198	0.38475	1.04299	0.419453	+	2.79588	0.402164
P31930	Cytochrome b-c1 complex subunit 1, mitochondrial OS=Homo sapiens GN=UQCRC1 PE=1 SV=3 - [QCR1_HUMAN]	1	1.08575	0.91023	0.38172	0.40123	0.41358	0.99866	0.398843	+	3.52288	0.399379
Q8IV08	Phospholipase D3 OS=Homo sapiens GN=PLD3 PE=1 SV=1 - [PLD3_HUMAN]	1	0.87983	0.90387	0.48756	0.32422	0.29844	0.9279	0.370073	+	2.88606	0.398829
E7ESJ7	Protein FAM114A2 OS=Homo sapiens GN=FAM114A2 PE=1 SV=1 - [E7ESJ7_HUMAN]	1	0.98761	1.19278	0.50923	0.41873	0.33495	1.06013	0.42097	+	2.79588	0.397093
Q96FJ2	Dynein light chain 2, cytoplasmic OS=Homo sapiens GN=DYNLL2 PE=1 SV=1 - [DYL2_HUMAN]	1	1.17631	1.07612	0.38341	0.40459	0.50194	1.08414	0.42998	+	3.30103	0.396608
E9PPF2	Tyrosine-protein kinase OS=Homo sapiens GN=TYK2 PE=1 SV=1 - [E9PPF2_HUMAN]	1	0.90873	0.94773	0.28732	0.39448	0.44958	0.952153	0.377127	+	3.30103	0.396078
F8VY35	Nucleosome assembly protein 1-like 1 (Fragment) OS=Homo sapiens GN=NAP1L1 PE=1 SV=1 - [F8VY35_HUMAN]	1	0.97823	0.80783	0.39847	0.38475	0.31983	0.928687	0.367683	+	3	0.395918
Q9ULH0-3	Isoform 3 of Kinase D-interacting substrate of 220 kDa OS=Homo sapiens GN=KIDINS220 - [KDIS_HUMAN]	1	1.18273	1.04837	0.37532	0.48273	0.41934	1.07703	0.425797	+	3.30103	0.395342
M0QYC9	TBC1 domain family member 17 (Fragment) OS=Homo sapiens GN=TBC1D17 PE=1 SV=1 -	1	0.92748	0.98744	0.44873	0.38901	0.31093	0.97164	0.38289	+	3.69897	0.394066
Q9Y5V3	Melanoma-associated antigen D1 OS=Homo sapiens GN=MAGED1 PE=1 SV=3 - [MAGD1_HUMAN]	1	1.20985	1.02983	0.49852	0.44109	0.30984	1.07989	0.416483	+	2.82391	0.385671
E9PIW9	Atherin OS=Homo sapiens GN=SAMD1 PE=1 SV=1 - [E9PIW9_HUMAN]	1	1.19485	1.10296	0.48698	0.38475	0.3982	1.09927	0.42331	+	3.30103	0.385083
Q96P48-3	Isoform 3 of Arf-GAP with Rho-GAP domain, ANK repeat and PH domain-containing protein 1 OS=Homo sapiens GN=ARAP1 - [ARAP1_HUMAN]	1	1.12773	1.01908	0.41845	0.45837	0.31983	1.04894	0.398883	+	3.52288	0.380274
H3BNV7	Mitotic spindle-associated MMXD complex subunit MIP18 (Fragment) OS=Homo sapiens GN=FAM96B PE=1 SV=1 - [H3BNV7_HUMAN]	1	0.89311	0.98741	0.30192	0.41293	0.37411	0.960173	0.362987	+	3.69897	0.378043
O43156	TELO2-interacting protein 1 homolog OS=Homo sapiens GN=TTI1 PE=1 SV=3 - [TTI1_HUMAN]	1	1.19844	1.10983	0.44099	0.40923	0.39896	1.10276	0.416393	+	3.52288	0.377593
Q8N5H3-4	Isoform 4 of Protein FAM89B OS=Homo sapiens GN=FAM89B - [FA89B_HUMAN]	1	0.99652	1.19238	0.30394	0.40394	0.49385	1.06297	0.400577	+	2.82391	0.376848
Q9BSD7	Cancer-related nucleoside-triphosphatase OS=Homo sapiens GN=NTPCR PE=1 SV=1 - [NTPCR_HUMAN]	1	1.18754	0.90883	0.48723	0.31092	0.35843	1.03212	0.385527	+	2.56864	0.373528
Q9NXW9	Alpha-ketoglutarate-dependent dioxygenase alkB homolog 4 OS=Homo sapiens GN=ALKBH4 PE=1 SV=1 - [ALKB4_HUMAN]	1	1.03769	1.18374	0.39485	0.41837	0.38475	1.07381	0.399323	+	3.52288	0.371875
Q9GZP8-2	Isoform 2 of Immortalization up-regulated protein OS=Homo sapiens GN=IMUP - [IMUP_HUMAN]	1	1.18311	0.93451	0.30349	0.39384	0.45495	1.03921	0.384093	+	2.79588	0.369602
A0A087WV25	FGFR1 oncogene partner OS=Homo sapiens GN=FGFR1OP PE=1 SV=1 - [A0A087WV25_HUMAN]	1	0.82766	0.94753	0.40983	0.32093	0.29453	0.925063	0.341763	+	3.1549	0.369449
E9PEC3	Propionyl-CoA carboxylase beta chain, mitochondrial OS=Homo sapiens GN=PCCB PE=1 SV=1 - [E9PEC3_HUMAN]	1	0.96789	0.79381	0.41873	0.28983	0.30945	0.920567	0.339337	+	2.82391	0.368617
H0YL91	Activating signal cointegrator 1 OS=Homo sapiens GN=TRIP4 PE=1 SV=1 - [H0YL91_HUMAN]	1	1.09832	1.08444	0.30193	0.39834	0.47231	1.06092	0.39086	+	3.52288	0.368416
P09669	Cytochrome c oxidase subunit 6C OS=Homo sapiens GN=COX6C PE=1 SV=2 - [COX6C_HUMAN]	1	0.86789	1.20936	0.43092	0.39084	0.30942	1.02575	0.37706	+	2.4437	0.367594
P54886-2	Isoform Short of Delta-1-pyrroline-5-carboxylate synthase OS=Homo sapiens GN=ALDH18A1 - [P5CS_HUMAN]	1	1.04845	0.87423	0.30191	0.38238	0.37364	0.974227	0.352643	+	3.39794	0.361973
Q05639	Elongation factor 1-alpha 2 OS=Homo sapiens GN=EEF1A2 PE=1 SV=1 - [EF1A2_HUMAN]	1	1.08734	1.19822	0.39183	0.41203	0.38347	1.09519	0.395777	+	3.52288	0.361378
P59998	Actin-related protein 2/3 complex subunit 4 OS=Homo sapiens GN=ARPC4 PE=1 SV=3 - [ARPC4_HUMAN]	1	0.97463	0.78313	0.29382	0.30394	0.39843	0.919253	0.332063	+	2.82391	0.361232
Q4ADV7-2	Isoform 2 of RAB6A-GEF complex partner protein 1 OS=Homo sapiens GN=RIC1 - [RIC1_HUMAN]	1	1.14874	1.04981	0.30949	0.41623	0.42653	1.06618	0.384083	+	3.52288	0.360241
A0A0G2JIS2	Histone-lysine N-methyltransferase EHMT2 OS=Homo sapiens GN=EHMT2 PE=1 SV=1 - [A0A0G2JIS2_HUMAN]	1	1.03944	1.10239	0.30192	0.39384	0.42837	1.04728	0.37471	+	3.69897	0.357795
E9PH64	NADH dehydrogenase [ubiquinone] 1 beta subcomplex subunit 9 OS=Homo sapiens GN=NDUFB9 PE=1 SV=1 - [E9PH64_HUMAN]	1	0.98123	1.09431	0.39341	0.30123	0.40193	1.02518	0.365523	+	3.69897	0.356546
F5H5N1	NADH dehydrogenase [ubiquinone] iron-sulfur protein 7, mitochondrial OS=Homo sapiens GN=NDUFS7 PE=1 SV=1 - [F5H5N1_HUMAN]	1	1.12893	1.00293	0.40955	0.30984	0.3934	1.04395	0.37093	+	3.69897	0.355313
O95983-2	Isoform 2 of Methyl-CpG-binding domain protein 3 OS=Homo sapiens GN=MBD3 - [MBD3_HUMAN]	1	0.83484	0.98415	0.29384	0.31293	0.39348	0.939663	0.333417	+	3.22185	0.354826
O43933-2	Isoform 2 of Peroxisome biogenesis factor 1 OS=Homo sapiens GN=PEX1 - [PEX1_HUMAN]	1	0.94873	0.99873	0.38748	0.30922	0.34832	0.982487	0.34834	+	4	0.354549
F8VYH9	Cyclin-dependent kinase 4 (Fragment) OS=Homo sapiens GN=CDK4 PE=1 SV=1 - [F8VYH9_HUMAN]	1	0.94812	0.92873	0.23874	0.32839	0.44809	0.95895	0.338407	+	3.22185	0.352893
Q8TE77	Protein phosphatase Slingshot homolog 3 OS=Homo sapiens GN=SSH3 PE=1 SV=2 - [SSH3_HUMAN]	1	1.19833	1.03878	0.34875	0.44875	0.33983	1.07904	0.37911	+	3.22185	0.351341
I3L2Q8	Leucine carboxyl methyltransferase 1 (Fragment) OS=Homo sapiens GN=LCMT1 PE=1 SV=1 - [I3L2Q8_HUMAN]	1	0.98431	1.12931	0.30394	0.38475	0.40192	1.03787	0.363537	+	3.52288	0.350271
P13073	Cytochrome c oxidase subunit 4 isoform 1, mitochondrial OS=Homo sapiens GN=COX4I1 PE=1 SV=1 - [COX41_HUMAN]	1	0.90874	1.02934	0.30193	0.37123	0.34952	0.97936	0.340893	+	4	0.348078
K7EN65	Methyl-CpG-binding domain protein 1 (Fragment) OS=Homo sapiens GN=MBD1 PE=1 SV=1 -	1	1.20398	1.02983	0.29385	0.3982	0.42983	1.07794	0.37396	+	3.1549	0.346922
O15127	Secretory carrier-associated membrane protein 2 OS=Homo sapiens GN=SCAMP2 PE=1 SV=2 - [SCAM2_HUMAN]	1	1.03981	1.19283	0.49853	0.31983	0.28933	1.07755	0.36923	+	2.88606	0.342658
G5E9U9	Poly (ADP-ribose) polymerase family, member 12, isoform CRA_a OS=Homo sapiens GN=PARP12 PE=1 SV=1 - [G5E9U9_HUMAN]	1	1.05876	0.95789	0.38794	0.3585	0.28374	1.00555	0.343393	+	4	0.341498
Q86UY6	N-alpha-acetyltransferase 40 OS=Homo sapiens GN=NAA40 PE=1 SV=1 - [NAA40_HUMAN]	1	1.10284	1.03498	0.30341	0.37364	0.39384	1.04594	0.356963	+	4	0.341285
Q13825-2	Isoform 2 of Methylglutaconyl-CoA hydratase, mitochondrial OS=Homo sapiens GN=AUH - [AUHM_HUMAN]	1	1.12938	1.07344	0.30349	0.38394	0.40394	1.06761	0.36379	+	4	0.340753
A0A0B4J211	ATPase family AAA domain-containing protein 2 OS=Homo sapiens GN=ATAD2 PE=1 SV=1 - [A0A0B4J211_HUMAN]	1	0.97876	1.03845	0.49283	0.29421	0.23874	1.00574	0.341927	+	2.95861	0.339976
Q9UKY1	Zinc fingers and homeoboxes protein 1 OS=Homo sapiens GN=ZHX1 PE=1 SV=1 - [ZHX1_HUMAN]	1	1.09827	0.88983	0.31093	0.38981	0.29384	0.996033	0.331527	+	3.22185	0.332847
Q92733	Proline-rich protein PRCC OS=Homo sapiens GN=PRCC PE=1 SV=1 - [PRCC_HUMAN]	1	0.87982	0.94775	0.30927	0.22909	0.39845	0.942523	0.31227	+	3.30103	0.331313
H0Y564	Anaphase-promoting complex subunit 1 (Fragment) OS=Homo sapiens GN=ANAPC1 PE=1 SV=1 - [H0Y564_HUMAN]	1	1.12984	0.98734	0.32831	0.39842	0.28938	1.03906	0.338703	+	3.69897	0.325971
B1AHQ6	Centromere protein M OS=Homo sapiens GN=CENPM PE=1 SV=1 - [B1AHQ6_HUMAN]	1	0.82874	1.10293	0.35873	0.28883	0.30445	0.977223	0.317337	+	2.88606	0.324733
P10398	Serine/threonine-protein kinase A-Raf OS=Homo sapiens GN=ARAF PE=1 SV=2 - [ARAF_HUMAN]	1	1.03985	1.12983	0.34724	0.39843	0.28283	1.05656	0.342833	+	3.69897	0.324481
A4D1S5	Ras-related protein Rab-19 OS=Homo sapiens GN=RAB19 PE=2 SV=2 - [RAB19_HUMAN]	1	1.03874	1.09898	0.44598	0.33095	0.23943	1.04591	0.338787	+	3.39794	0.323917
J3KSI8	28S ribosomal protein S7, mitochondrial (Fragment) OS=Homo sapiens GN=MRPS7 PE=1 SV=1 - [J3KSI8_HUMAN]	1	1.09839	1.12093	0.41928	0.33092	0.28883	1.07311	0.346343	+	3.69897	0.322748
P12074	Cytochrome c oxidase subunit 6A1, mitochondrial OS=Homo sapiens GN=COX6A1 PE=1 SV=4 - [CX6A1_HUMAN]	1	0.99789	0.88983	0.33092	0.39099	0.20984	0.962573	0.310583	+	3.30103	0.322659
M0QYC5	Paired amphipathic helix protein Sin3b OS=Homo sapiens GN=SIN3B PE=1 SV=1 - [M0QYC5_HUMAN]	1	0.87982	1.03984	0.40982	0.30987	0.22093	0.97322	0.31354	+	3.09691	0.322168
C9JAB9	Cytoplasmic protein NCK1 (Fragment) OS=Homo sapiens GN=NCK1 PE=1 SV=1 - [C9JAB9_HUMAN]	1	0.89774	0.98748	0.22984	0.29381	0.39484	0.96174	0.306163	+	3.52288	0.318343
F5GXY0	Pregnancy zone protein OS=Homo sapiens GN=PZP PE=1 SV=1 - [F5GXY0_HUMAN]	1	1.02983	1.01992	0.33984	0.23091	0.38874	1.01658	0.31983	+	4	0.314613
E9PF06	39S ribosomal protein L3, mitochondrial (Fragment) OS=Homo sapiens GN=MRPL3 PE=1 SV=1 - [E9PF06_HUMAN]	1	1.23984	1.02874	0.42831	0.38723	0.20934	1.08953	0.341627	+	2.74473	0.313555
H0YMP3	G2/mitotic-specific cyclin-B2 OS=Homo sapiens GN=CCNB2 PE=1 SV=1 - [H0YMP3_HUMAN]	1	0.93764	0.97873	0.38989	0.30984	0.20913	0.972123	0.302953	+	2.52288	0.311641
K7EQ11	MBT domain-containing protein 1 (Fragment) OS=Homo sapiens GN=MBTD1 PE=1 SV=1 - [K7EQ11_HUMAN]	1	0.90834	1.12984	0.31234	0.38748	0.23898	1.01273	0.312933	+	3.09691	0.309001
I3L0N9	Sodium-independent sulfate anion transporter (Fragment) OS=Homo sapiens GN=SLC26A11 PE=1 SV=1 - [I3L0N9_HUMAN]	1	1.09879	0.94757	0.29773	0.40944	0.21092	1.01545	0.30603	+	3.22185	0.301373
Q8WXE9	Stonin-2 OS=Homo sapiens GN=STON2 PE=1 SV=1 - [STON2_HUMAN]	1	1.10986	0.99389	0.39845	0.23874	0.28734	1.03458	0.308177	+	3.52288	0.297875
H7C1S6	Mis18-binding protein 1 (Fragment) OS=Homo sapiens GN=MIS18BP1 PE=1 SV=1 - [H7C1S6_HUMAN]	1	0.93846	0.83875	0.19723	0.23982	0.38734	0.925737	0.274797	+	3.04576	0.296841
Q8N6M0-2	Isoform 2 of OTU domain-containing protein 6B OS=Homo sapiens GN=OTUD6B - [OTU6B_HUMAN]	1	0.83984	0.93874	0.30945	0.21982	0.28946	0.926193	0.27291	+	3.52288	0.294658
B1AMU3	Exosome complex component CSL4 OS=Homo sapiens GN=EXOSC1 PE=1 SV=1 - [B1AMU3_HUMAN]	1	1.18273	0.901823	0.20193	0.38173	0.30923	1.02818	0.29763	+	2.76955	0.289471
P00374	Dihydrofolate reductase OS=Homo sapiens GN=DHFR PE=1 SV=2 - [DYR_HUMAN]	1	0.95763	1.10988	0.28983	0.38986	0.20192	1.0225	0.29387	+	3.30103	0.287402
H0YLA2	Signal recognition particle 14 kDa protein OS=Homo sapiens GN=SRP14 PE=1 SV=1 - [H0YLA2_HUMAN]	1	1.09837	0.99423	0.37872	0.29834	0.21093	1.03087	0.295997	+	3.69897	0.287134
E7EUL7	Sperm-specific antigen 2 OS=Homo sapiens GN=SSFA2 PE=1 SV=1 - [E7EUL7_HUMAN]	1	1.17463	1.02293	0.23948	0.29482	0.38347	1.06585	0.305923	+	3.39794	0.287022
Q9Y2Z2-3	Isoform 2 of Protein MTO1 homolog, mitochondrial OS=Homo sapiens GN=MTO1 - [MTO1_HUMAN]	1	1.13873	1.03983	0.39842	0.28876	0.21844	1.05952	0.301873	+	3.52288	0.284915
F8VWT8	Transcription factor IIIB 90 kDa subunit (Fragment) OS=Homo sapiens GN=BRF1 PE=1 SV=1 - [F8VWT8_HUMAN]	1	0.89773	1.03985	0.18739	0.24873	0.38745	0.979193	0.274523	+	3.22185	0.280357
C9J2Z9	Histone-lysine N-methyltransferase SETD1A (Fragment) OS=Homo sapiens GN=SETD1A PE=1 SV=1 - [C9J2Z9_HUMAN]	1	0.78759	0.97642	0.31928	0.23984	0.20192	0.921337	0.25368	+	3.04576	0.275339
A0A087WTZ2	Ran-binding protein 17 OS=Homo sapiens GN=RANBP17 PE=1 SV=1 - [A0A087WTZ2_HUMAN]	1	1.12093	1.02983	0.31093	0.28713	0.21908	1.05025	0.27238	+	4	0.259347
Q6PL18	ATPase family AAA domain-containing protein 2 OS=Homo sapiens GN=ATAD2 PE=1 SV=1 - [ATAD2_HUMAN]	1	0.89882	1.10298	0.28345	0.20984	0.27837	1.0006	0.25722	+	3.52288	0.257066
Q9Y6I8	Peroxisomal membrane protein 4 OS=Homo sapiens GN=PXMP4 PE=1 SV=3 - [PXMP4_HUMAN]	1	1.15864	1.09982	0.30932	0.23845	0.28733	1.08615	0.278367	+	4	0.256287
P11279	Lysosome-associated membrane glycoprotein 1 OS=Homo sapiens GN=LAMP1 PE=1 SV=3 - [LAMP1_HUMAN]	1	1.03874	1.18574	0.29441	0.21283	0.31823	1.07483	0.275157	+	3.52288	0.256001
Q9UMS0-3	Isoform 3 of NFU1 iron-sulfur cluster scaffold homolog, mitochondrial OS=Homo sapiens GN=NFU1 - [NFU1_HUMAN]	1	0.83769	0.98734	0.30912	0.21092	0.19083	0.941677	0.236957	+	3.39794	0.251633
Q96CB9-4	Isoform 4 of 5-methylcytosine rRNA methyltransferase NSUN4 OS=Homo sapiens GN=NSUN4 - [NSUN4_HUMAN]	1	0.98714	1.10293	0.28713	0.23983	0.24875	1.03002	0.25857	+	4	0.251033
Q15102	Platelet-activating factor acetylhydrolase IB subunit gamma OS=Homo sapiens GN=PAFAH1B3 PE=1 SV=1 - [PA1B3_HUMAN]	1	0.82353	0.99182	0.28745	0.18983	0.22932	0.93845	0.235533	+	3.39794	0.250981
Q9Y399	28S ribosomal protein S2, mitochondrial OS=Homo sapiens GN=MRPS2 PE=1 SV=1 - [RT02_HUMAN]	1	1.07873	0.96696	0.27732	0.15832	0.31983	1.01523	0.251823	+	3.69897	0.248046
O14925	Mitochondrial import inner membrane translocase subunit Tim23 OS=Homo sapiens GN=TIMM23 PE=1 SV=1 - [TIM23_HUMAN]	1	0.88933	1.19893	0.23984	0.19989	0.31827	1.02942	0.252667	+	2.88606	0.245446
O75874	Isocitrate dehydrogenase [NADP] cytoplasmic OS=Homo sapiens GN=IDH1 PE=1 SV=2 - [IDHC_HUMAN]	1	0.90381	1.14531	0.20394	0.25115	0.28394	1.01637	0.246343	+	3.30103	0.242375
E9PKK4	Condensin-2 complex subunit D3 OS=Homo sapiens GN=NCAPD3 PE=1 SV=1 - [E9PKK4_HUMAN]	1	0.97892	1.10984	0.21982	0.32986	0.19823	1.02959	0.249303	+	3.69897	0.242139
Q96HA7-2	Isoform 2 of Tonsoku-like protein OS=Homo sapiens GN=TONSL - [TONSL_HUMAN]	1	0.95789	1.24852	0.33198	0.20198	0.23984	1.0688	0.257933	+	2.92082	0.241329
P52630-4	Isoform 2 of Signal transducer and activator of transcription 2 OS=Homo sapiens GN=STAT2 - [STAT2_HUMAN]	1	0.93781	1.02934	0.29384	0.22109	0.18984	0.98905	0.234923	+	4	0.237524
Q14181	DNA polymerase alpha subunit B OS=Homo sapiens GN=POLA2 PE=1 SV=2 - [DPOA2_HUMAN]	1	1.10837	1.05634	0.20495	0.28131	0.26473	1.0549	0.25033	+	4	0.237301
H3BUB4	Snurportin-1 (Fragment) OS=Homo sapiens GN=SNUPN PE=1 SV=1 - [H3BUB4_HUMAN]	1	0.93764	1.10294	0.20983	0.21049	0.29883	1.01353	0.239717	+	3.69897	0.236517
Q9Y2S6	Translation machinery-associated protein 7 OS=Homo sapiens GN=TMA7 PE=1 SV=1 - [TMA7_HUMAN]	1	0.83874	1.20384	0.22983	0.18902	0.28374	1.01419	0.234197	+	2.69897	0.230919
Q8NHU6-2	Isoform 2 of Tudor domain-containing protein 7 OS=Homo sapiens GN=TDRD7 - [TDRD7_HUMAN]	1	0.90889	1.12834	0.28374	0.21095	0.14859	1.01241	0.214427	+	3.39794	0.211798
H0YFI1	Ragulator complex protein LAMTOR1 (Fragment) OS=Homo sapiens GN=LAMTOR1 PE=1 SV=1 - [H0YFI1_HUMAN]	1	0.96878	1.10293	0.20192	0.12764	0.30134	1.0239	0.2103	+	3.69897	0.20539
Q8IXM3	39S ribosomal protein L41, mitochondrial OS=Homo sapiens GN=MRPL41 PE=1 SV=1 - [RM41_HUMAN]	1	1.15873	0.89883	0.12834	0.18984	0.29834	1.01919	0.205507	+	3.09691	0.201638
Q14680-3	Isoform 3 of Maternal embryonic leucine zipper kinase OS=Homo sapiens GN=MELK - [MELK_HUMAN]	1	1.20978	1.03897	0.22093	0.12847	0.29083	1.08292	0.21341	+	3.39794	0.19707
O95302	Peptidyl-prolyl cis-trans isomerase FKBP9 OS=Homo sapiens GN=FKBP9 PE=1 SV=2 - [FKBP9_HUMAN]	1	0.98344	1.08374	0.10293	0.18741	0.27832	1.02239	0.189553	+	3.69897	0.185402
