# Supplementary material for: EIF5A1 promotes trophoblast migration and invasion via ARAF-mediated activation of the integrin/ERK signaling pathway
Source: Cell Death Dis. 2018 Sep 11;9(9):926. doi: 10.1038/s41419-018-0971-5 (PMC6134074; doi:10.1038/s41419-018-0971-5)
Supplement: Supplementary file 13 — Supplementary Table 3 [file 41419_2018_971_MOESM13_ESM.xlsx]

## Sheet: 1
Supplementary Table 3. The overlapping differentially expressed proteins originating from two iTRAQ analysis
		GC7					siEIF5A1
Accession	Description	Mean(0)	Mean(160)	T-test significant	#-log10(p)	Fold Change	Mean(NC)	Mean(si)	T-test significant	#-log10(p)	Fold Change
A0A024RAC6	Transcription elongation factor B (SIII), polypeptide 3 (110kDa, elongin A), isoform CRA_a OS=Homo sapiens GN=TCEB3 PE=1 SV=1 - [A0A024RAC6_HUMAN]	1.01162	1.68829	+	3.28652	1.6689	1.07389	2.25985	+	3.30103	2.10436
A0A075B7E6	SLIT-ROBO Rho GTPase-activating protein 2 (Fragment) OS=Homo sapiens GN=SRGAP2 PE=1 SV=1 - [A0A075B7E6_HUMAN]	1.08314	1.56529	+	1.69276	1.44514	0.991883	1.56617	+	2.82391	1.57898
A0A087WW12	Putative ATP-dependent RNA helicase DHX57 (Fragment) OS=Homo sapiens GN=DHX57 PE=1 SV=1 - [A0A087WW12_HUMAN]	0.953582	1.40902	+	3.95404	1.47761	0.98075	1.45265	+	3	1.48116
A0A087WZB5	Beta-parvin OS=Homo sapiens GN=PARVB PE=1 SV=1 - [A0A087WZB5_HUMAN]	1.00753	1.43858	+	1.57222	1.42783	0.89281	1.25647	+	2.25181	1.40732
A0A087WZF1	Lipoma-preferred partner OS=Homo sapiens GN=LPP PE=1 SV=1 - [A0A087WZF1_HUMAN]	0.954094	1.2744	+	1.35154	1.33572	1.05844	1.30014	+	1.66756	1.22836
A0A096LPI6	Uncharacterized protein (Fragment) OS=Homo sapiens PE=4 SV=2 - [A0A096LPI6_HUMAN]	1.00662	1.33818	+	3.30584	1.32938	0.90606	1.51976	+	3.30103	1.67733
A0A0A0MQR1	Mitogen-activated protein kinase kinase kinase kinase OS=Homo sapiens GN=MAP4K5 PE=1 SV=1 - [A0A0A0MQR1_HUMAN]	1.00225	1.36357	+	2.91584	1.36051	0.923247	1.4896	+	2.56864	1.61344
A0A0A0MRV0	Ribosome-binding protein 1 OS=Homo sapiens GN=RRBP1 PE=1 SV=1 - [A0A0A0MRV0_HUMAN]	1.04663	1.6655	+	3.88847	1.5913	1.06728	1.48889	+	1.9914	1.39504
A0A0A0MSE8	Ubiquitin-conjugating enzyme E2 C OS=Homo sapiens GN=UBE2C PE=1 SV=1 - [A0A0A0MSE8_HUMAN]	1.00484	1.73271	+	2.6324	1.72436	1.03507	1.9983	+	3	1.9306
A0A0A6YYC7	HCG2042749, isoform CRA - [A0A0A6YYC7_HUMAN]	0.970424	1.529	+	2.17635	1.5756	0.98242	2.06732	+	3.69897	2.10432
A0A0C4DGQ4	NACHT, LRR and PYD domains-containing protein 13 OS=Homo sapiens GN=NLRP13 PE=4 SV=1 - [A0A0C4DGQ4_HUMAN]	0.967636	1.56102	+	1.95686	1.61323	1.05218	1.52604	+	2.39794	1.45036
A0A0D9SFB1	Dynamin-1 OS=Homo sapiens GN=DNM1 PE=1 SV=1 - [A0A0D9SFB1_HUMAN]	1.09571	2.05007	+	3.32388	1.871	1.05002	2.40725	+	3.22185	2.29257
A0A0J9YW54	Ral GTPase-activating protein subunit beta (Fragment) OS=Homo sapiens GN=RALGAPB PE=1 SV=1 - [A0A0J9YW54_HUMAN]	0.898251	1.78015	+	2.61282	1.9818	0.93116	2.16114	+	2.76955	2.32091
A0A0U1RQL3	Kinesin-like protein KIF1B (Fragment) OS=Homo sapiens GN=KIF1B PE=1 SV=1 - [A0A0U1RQL3_HUMAN]	1.10283	1.71046	+	1.85888	1.55097	0.912407	2.68095	+	2.67778	2.93833
A0A140TA76	Protein LSM14 homolog A (Fragment) OS=Homo sapiens GN=LSM14A PE=1 SV=1 - [A0A140TA76_HUMAN]	1.05684	1.4026	+	2.27069	1.32716	0.895207	1.61729	+	3.22185	1.80661
A2A3N6	Putative PIP5K1A and PSMD4-like protein OS=Homo sapiens GN=PIPSL PE=5 SV=1 - [PIPSL_HUMAN]	1.00017	1.45699	+	3.31294	1.45674	0.995847	1.53739	+	3	1.5438
A6NP52	PRA1 family protein OS=Homo sapiens GN=PRAF2 PE=1 SV=1 - [A6NP52_HUMAN]	0.878688	1.43495	+	2.12693	1.63306	1.0259	1.92735	+	3.1549	1.8787
A8MZH8	Pituitary tumor-transforming gene 1 protein-interacting protein OS=Homo sapiens GN=PTTG1IP PE=1 SV=1 - [A8MZH8_HUMAN]	0.96968	1.67007	+	3.45883	1.72229	1.00892	1.9944	+	2.02687	1.97677
B0QY71	Transcription factor MafF (Fragment) OS=Homo sapiens GN=MAFF PE=1 SV=1 - [B0QY71_HUMAN]	0.95034	1.57819	+	3.76492	1.66066	0.98792	2.25325	+	1.81531	2.2808
B1AH87	Putative peripheral benzodiazepine receptor-related protein (Fragment) OS=Homo sapiens GN=TSPO PE=1 SV=1 - [B1AH87_HUMAN]	0.945349	1.3141	+	1.7147	1.39007	1.02552	2.15647	+	2.63827	2.1028
B4DI03	Signal peptidase complex catalytic subunit SEC11 OS=Homo sapiens GN=SEC11C PE=1 SV=1 - [B4DI03_HUMAN]	1.10507	1.46926	+	1.65363	1.32956	1.03086	1.63752	+	3.52288	1.5885
B4DKB2	Endothelin-converting enzyme 1 OS=Homo sapiens GN=ECE1 PE=1 SV=1 - [B4DKB2_HUMAN]	1.00672	1.54979	+	2.4398	1.53944	0.955847	1.3447	+	2.95861	1.40682
B8ZZQ6	Prothymosin alpha OS=Homo sapiens GN=PTMA PE=1 SV=1 - [B8ZZQ6_HUMAN]	1.10646	1.48673	+	1.32747	1.34368	1.04435	1.62378	+	2.95861	1.55482
B9A018	U4/U6.U5 tri-snRNP-associated protein 2 OS=Homo sapiens GN=USP39 PE=1 SV=1 - [B9A018_HUMAN]	0.9876	1.32107	+	1.77279	1.33766	1.07145	1.38939	+	3.04576	1.29673
C9J2P0	Ubiquitin-conjugating enzyme E2 E1 (Fragment) OS=Homo sapiens GN=UBE2E1 PE=1 SV=1 - [C9J2P0_HUMAN]	0.892721	1.20242	+	1.94154	1.34692	0.964093	1.28957	+	3.39794	1.3376
C9J3I2	E3 ubiquitin-protein ligase KCMF1 (Fragment) OS=Homo sapiens GN=KCMF1 PE=1 SV=1 - [C9J3I2_HUMAN]	0.994823	1.39929	+	1.58309	1.40657	0.92739	1.65957	+	2.30103	1.78951
C9J5W6	Transgelin-3 OS=Homo sapiens GN=TAGLN3 PE=1 SV=1 - [C9J5W6_HUMAN]	1.12139	3.10309	+	3.38807	2.76718	1.10821	5.71861	+	3.04576	5.16023
C9J712	Profilin OS=Homo sapiens GN=PFN2 PE=1 SV=1 - [C9J712_HUMAN]	1.13867	5.44304	+	3.48017	4.78017	1.12159	4.45426	+	2.35655	3.97138
C9J8R4	DCN1-like protein (Fragment) OS=Homo sapiens GN=DCUN1D1 PE=1 SV=1 - [C9J8R4_HUMAN]	0.968749	1.42381	+	1.39837	1.46974	0.957143	1.34896	+	3.09691	1.40936
C9JBY0	Bromodomain-containing protein 9 (Fragment) OS=Homo sapiens GN=BRD9 PE=1 SV=1 - [C9JBY0_HUMAN]	1.04431	1.38619	+	1.48738	1.32737	1.03115	1.39357	+	1.60906	1.35147
C9JQ41	Coiled-coil domain-containing protein 58 OS=Homo sapiens GN=CCDC58 PE=1 SV=1 - [C9JQ41_HUMAN]	0.996472	1.47583	+	1.52923	1.48106	0.959783	1.41226	+	3.09691	1.47143
C9JTA6	SWI/SNF-related matrix-associated actin-dependent regulator of chromatin subfamily B member 1 (Fragment) OS=Homo sapiens GN=SMARCB1 PE=1 SV=1 - [C9JTA6_HUMAN]	0.973117	1.27552	+	2.84932	1.31076	0.91988	1.32595	+	2.95861	1.44144
C9JWM1	Runt-related transcription factor 1 (Fragment) OS=Homo sapiens GN=RUNX1 PE=1 SV=1 - [C9JWM1_HUMAN]	0.941357	1.37046	+	1.97303	1.45583	0.960517	1.49154	+	2.88606	1.55285
D6R9H8	Polyadenylate-binding protein-interacting protein 1 OS=Homo sapiens GN=PAIP1 PE=1 SV=1 - [D6R9H8_HUMAN]	1.00775	3.16611	+	4.07505	3.14176	0.933943	5.15565	+	2.69897	5.52031
D6RB26	Solute carrier family 25 member 36 OS=Homo sapiens GN=SLC25A36 PE=1 SV=1 - [D6RB26_HUMAN]	1.05988	1.54585	+	2.23745	1.45851	1.05934	1.72223	+	2.22185	1.62575
D6RB85	Calnexin (Fragment) OS=Homo sapiens GN=CANX PE=1 SV=1 - [D6RB85_HUMAN]	1.1211	6.82015	+	3.19903	6.08344	1.05665	5.84708	+	4	5.5336
E5RFJ8	DNA replication licensing factor MCM4 (Fragment) OS=Homo sapiens GN=MCM4 PE=1 SV=8 - [E5RFJ8_HUMAN]	1.07981	1.53327	+	2.16919	1.41994	0.989087	1.42614	+	2.67778	1.44187
E5RFR7	Tumor protein D52 OS=Homo sapiens GN=TPD52 PE=1 SV=1 - [E5RFR7_HUMAN]	0.944978	1.56223	+	2.75444	1.65319	0.968157	2.06756	+	3.09691	2.13557
E5RIV4	[Pyruvate dehydrogenase [acetyl-transferring]]-phosphatase 1, mitochondrial (Fragment) OS=Homo sapiens GN=PDP1 PE=1 SV=1 - [E5RIV4_HUMAN]	1.07911	1.67085	+	2.50928	1.54836	0.991787	2.1837	+	3.69897	2.20178
E5RK69	Annexin OS=Homo sapiens GN=ANXA6 PE=1 SV=1 - [E5RK69_HUMAN]	1.14139	1.67249	+	1.94809	1.46531	1.09504	1.8614	+	3.52288	1.69984
E7EMP6	Embryonic stem cell-specific 5-hydroxymethylcytosine-binding protein OS=Homo sapiens GN=HMCES PE=1 SV=1 - [E7EMP6_HUMAN]	1.12435	2.23829	+	2.07773	1.99074	1.07174	5.14482	+	2.82391	4.80045
E9PFK5	Nucleolar protein 14 OS=Homo sapiens GN=NOP14 PE=1 SV=1 - [E9PFK5_HUMAN]	1.09844	1.45656	+	2.25058	1.32603	1.13226	1.46443	+	1.64016	1.29337
E9PG73	Peptidyl-prolyl cis-trans isomerase G OS=Homo sapiens GN=PPIG PE=1 SV=1 - [E9PG73_HUMAN]	0.912663	1.64165	+	3.74655	1.79875	1.02936	2.8553	+	3.69897	2.77386
E9PS71	Peroxisomal biogenesis factor 19 OS=Homo sapiens GN=PEX19 PE=1 SV=1 - [E9PS71_HUMAN]	1.03988	1.44237	+	2.59645	1.38705	0.942773	1.8117	+	3.52288	1.92167
E9PSH0	CUGBP Elav-like family member 1 (Fragment) OS=Homo sapiens GN=CELF1 PE=1 SV=1 - [E9PSH0_HUMAN]	1.04213	1.43173	+	3.15424	1.37385	0.970017	1.26213	+	1.8729	1.30114
F5GXJ9	CD166 antigen OS=Homo sapiens GN=ALCAM PE=1 SV=1 - [F5GXJ9_HUMAN]	1.00616	1.64098	+	2.04969	1.63093	0.95941	1.99656	+	3.22185	2.08103
F6RTM7	Syntaxin-10 OS=Homo sapiens GN=STX10 PE=1 SV=1 - [F6RTM7_HUMAN]	1.07921	1.45793	+	1.98005	1.35092	1.06353	1.56894	+	2.65758	1.47523
F8VS03	Cyclic AMP-dependent transcription factor ATF-1 (Fragment) OS=Homo sapiens GN=ATF1 PE=1 SV=1 - [F8VS03_HUMAN]	1.0229	1.40421	+	1.49468	1.37277	1.04559	1.45593	+	3.09691	1.39245
F8W914	Reticulon OS=Homo sapiens GN=RTN4 PE=1 SV=1 - [F8W914_HUMAN]	0.999609	1.36514	+	3.56665	1.36567	1.02867	1.57999	+	3.39794	1.53596
F8WBF5	Dual-specificity protein kinase CLK1 OS=Homo sapiens GN=CLK1 PE=1 SV=1 - [F8WBF5_HUMAN]	0.937817	1.59673	+	2.33518	1.7026	0.920113	1.47888	+	2.20066	1.60728
F8WF50	Rab-like protein 3 OS=Homo sapiens GN=RABL3 PE=1 SV=1 - [F8WF50_HUMAN]	1.04875	1.39782	+	1.41313	1.33284	0.959613	1.99499	+	2.61979	2.07895
G3V2D5	Zinc finger protein 36, C3H1 type-like 1 (Fragment) OS=Homo sapiens GN=ZFP36L1 PE=1 SV=1 - [G3V2D5_HUMAN]	1.09484	2.04176	+	3.60769	1.86489	1.04819	4.62503	+	2.95861	4.41239
G3V2I7	Ras and Rab interactor 3 OS=Homo sapiens GN=RIN3 PE=1 SV=1 - [G3V2I7_HUMAN]	1.13541	1.58116	+	1.93221	1.39259	1.10161	1.58348	+	2.4318	1.43742
G3V3M6	DNA-(apurinic or apyrimidinic site) lyase (Fragment) OS=Homo sapiens GN=APEX1 PE=1 SV=1 - [G3V3M6_HUMAN]	1.04887	1.42546	+	2.44068	1.35904	1.00752	1.27859	+	3.30103	1.26905
G3V533	Nesprin-3 OS=Homo sapiens GN=SYNE3 PE=1 SV=1 - [G3V533_HUMAN]	1.15172	1.6099	+	2.08636	1.39782	1.09675	1.41688	+	2.11351	1.2919
G3XAC1	Solute carrier family 26 member 6 OS=Homo sapiens GN=SLC26A6 PE=1 SV=1 - [G3XAC1_HUMAN]	1.1344	1.50024	+	1.36212	1.3225	1.09763	1.6625	+	3.1549	1.51462
G3XAL9	Solute carrier family 12 (Sodium/potassium/chloride transporters), member 2, isoform CRA_a OS=Homo sapiens GN=SLC12A2 PE=1 SV=1 - [G3XAL9_HUMAN]	0.910213	1.21421	+	1.47665	1.33398	1.03927	1.2623	+	2.284	1.2146
H0Y3P2	Eukaryotic translation initiation factor 4 gamma 2 OS=Homo sapiens GN=EIF4G2 PE=1 SV=1 - [H0Y3P2_HUMAN]	0.986246	1.40017	+	3.29997	1.4197	0.93332	1.57626	+	3.1549	1.68887
H0Y5F4	Lactation elevated protein 1 (Fragment) OS=Homo sapiens GN=LACE1 PE=1 SV=1 - [H0Y5F4_HUMAN]	0.968836	1.51996	+	2.14523	1.56885	0.88479	1.66619	+	1.96658	1.88314
H0Y5L4	Uncharacterized protein C1orf167 (Fragment) OS=Homo sapiens GN=C1orf167 PE=1 SV=1 - [H0Y5L4_HUMAN]	1.0012	2.0867	+	2.30326	2.0842	1.00089	2.37867	+	2.29243	2.37655
H0Y6G2	Calcium/calmodulin-dependent protein kinase type II subunit gamma (Fragment) OS=Homo sapiens GN=CAMK2G PE=1 SV=1 - [H0Y6G2_HUMAN]	1.03559	1.84088	+	3.22696	1.77761	0.992417	2.14225	+	3.04576	2.15862
H0YA18	Ufm1-specific protease 2 (Fragment) OS=Homo sapiens GN=UFSP2 PE=1 SV=1 - [H0YA18_HUMAN]	1.07998	1.77708	+	2.13816	1.64547	1.05012	2.01679	+	3.22185	1.92054
H0YCW1	Protein farnesyltransferase/geranylgeranyltransferase type-1 subunit alpha (Fragment) OS=Homo sapiens GN=FNTA PE=1 SV=8 - [H0YCW1_HUMAN]	1.14124	1.55061	+	1.54125	1.35871	1.10414	1.61091	+	2.24413	1.45898
H0YDL4	Glutamate receptor 4 (Fragment) OS=Homo sapiens GN=GRIA4 PE=4 SV=1 - [H0YDL4_HUMAN]	0.969917	2.45217	+	4.47578	2.52823	1.02421	2.29834	+	1.34104	2.24401
H0YDW4	Calcium-responsive transactivator (Fragment) OS=Homo sapiens GN=SS18L1 PE=1 SV=2 - [H0YDW4_HUMAN]	1.00581	1.40068	+	2.40357	1.39259	0.939977	1.4259	+	3.30103	1.51695
H0YFS9	Glycolipid transfer protein (Fragment) OS=Homo sapiens GN=GLTP PE=1 SV=1 - [H0YFS9_HUMAN]	1.00627	1.32847	+	3.75407	1.32019	1.09776	1.39938	+	1.74958	1.27477
H0YH87	Ataxin-2 (Fragment) OS=Homo sapiens GN=ATXN2 PE=1 SV=1 - [H0YH87_HUMAN]	1.05246	1.42522	+	2.68936	1.35418	0.944847	1.26636	+	2.284	1.34028
H0YII4	Protein DDI1 homolog 2 (Fragment) OS=Homo sapiens GN=DDI2 PE=1 SV=1 - [H0YII4_HUMAN]	0.929783	1.23102	+	1.60615	1.32399	0.93136	1.19579	+	1.90309	1.28392
H0YJ17	Neuroguidin (Fragment) OS=Homo sapiens GN=NGDN PE=1 SV=1 - [H0YJ17_HUMAN]	0.933796	1.46842	+	2.86666	1.57253	1.07852	1.49456	+	2.26761	1.38574
H0YL72	Isocitrate dehydrogenase [NAD] subunit alpha, mitochondrial OS=Homo sapiens GN=IDH3A PE=1 SV=1 - [H0YL72_HUMAN]	0.949856	1.31179	+	2.47872	1.38104	0.93919	1.72173	+	2.95861	1.83321
H3BLV0	Complement decay-accelerating factor (Fragment) OS=Homo sapiens GN=CD55 PE=1 SV=1 - [H3BLV0_HUMAN]	0.90054	1.41312	+	2.41619	1.56919	0.96381	1.78194	+	3.22185	1.84885
H3BN94	Ubiquitin-conjugating enzyme E2 Q2 (Fragment) OS=Homo sapiens GN=UBE2Q2 PE=1 SV=1 - [H3BN94_HUMAN]	1.1759	1.929	+	2.45459	1.64045	1.10922	2.51911	+	2.85387	2.27107
H3BNK3	Acyl carrier protein (Fragment) OS=Homo sapiens GN=NDUFAB1 PE=1 SV=1 - [H3BNK3_HUMAN]	1.13808	6.64653	+	3.47067	5.84013	1.08816	4.07268	+	2.3098	3.74273
H3BPU7	Mannose-6-phosphate isomerase (Fragment) OS=Homo sapiens GN=MPI PE=1 SV=1 - [H3BPU7_HUMAN]	1.13825	1.72116	+	2.38613	1.51211	1.09332	2.62271	+	2.61979	2.39885
H3BQF8	E3 ubiquitin-protein ligase UBR1 (Fragment) OS=Homo sapiens GN=UBR1 PE=1 SV=1 - [H3BQF8_HUMAN]	1.16311	2.20069	+	3.48334	1.89207	1.10052	2.80842	+	4	2.55191
H3BTL1	Microtubule-associated protein 1 light chain 3 beta, isoform CRA_f OS=Homo sapiens GN=MAP1LC3B PE=3 SV=1 - [H3BTL1_HUMAN]	1.01759	1.48197	+	3.69265	1.45635	0.98908	1.36136	+	3.52288	1.37639
H3BUX2	Cytochrome b5 type B OS=Homo sapiens GN=CYB5B PE=1 SV=1 - [H3BUX2_HUMAN]	1.04294	1.49905	+	2.43202	1.43733	1.06237	1.80969	+	2.88606	1.70344
H7C004	Serpin B10 (Fragment) OS=Homo sapiens GN=SERPINB10 PE=1 SV=1 - [H7C004_HUMAN]	0.920687	2.25778	+	2.95235	2.45228	1.01296	2.71967	+	2.13668	2.68488
H7C0V9	Amyloid beta A4 protein (Fragment) OS=Homo sapiens GN=APP PE=1 SV=1 - [H7C0V9_HUMAN]	0.915712	1.26559	+	2.12594	1.38208	0.959673	1.3526	+	3.1549	1.40944
H7C3S9	COP9 signalosome complex subunit 8 (Fragment) OS=Homo sapiens GN=COPS8 PE=1 SV=1 - [H7C3S9_HUMAN]	0.885082	1.29689	+	1.70967	1.46528	0.885743	1.28561	+	2.08092	1.45145
H7C4M9	Ubiquitin-conjugating enzyme E2 H (Fragment) OS=Homo sapiens GN=UBE2H PE=1 SV=1 - [H7C4M9_HUMAN]	1.06431	1.52804	+	1.421	1.43571	0.95135	1.48028	+	2.1549	1.55597
H7C5E3	THO complex subunit 7 homolog (Fragment) OS=Homo sapiens GN=THOC7 PE=1 SV=1 - [H7C5E3_HUMAN]	0.950785	1.28965	+	1.54611	1.35641	1.03202	1.29152	+	3.69897	1.25145
I3L2C7	Gem-associated protein 4 OS=Homo sapiens GN=GEMIN4 PE=1 SV=1 - [I3L2C7_HUMAN]	1.09485	1.44107	+	1.91595	1.31623	1.09539	1.45762	+	2.39794	1.33069
J3KTF9	ORM1-like protein 3 (Fragment) OS=Homo sapiens GN=ORMDL3 PE=1 SV=1 - [J3KTF9_HUMAN]	0.942925	1.45045	+	3.21571	1.53825	0.963223	1.31532	+	2.95861	1.36554
J3QLW7	60S ribosome subunit biogenesis protein NIP7 homolog OS=Homo sapiens GN=NIP7 PE=1 SV=1 - [J3QLW7_HUMAN]	0.995663	1.33272	+	2.28107	1.33853	1.0463	1.50025	+	2.82391	1.43386
J3QS27	BUB3-interacting and GLEBS motif-containing protein ZNF207 (Fragment) OS=Homo sapiens GN=ZNF207 PE=1 SV=1 - [J3QS27_HUMAN]	0.959804	1.60142	+	3.49439	1.66849	0.9995	2.01856	+	3.69897	2.01957
J3QTB1	Stimulator of interferon genes protein (Fragment) OS=Homo sapiens GN=TMEM173 PE=1 SV=1 - [J3QTB1_HUMAN]	0.966709	1.31604	+	1.89165	1.36136	1.05262	1.48894	+	2.14874	1.4145
K7EIJ0	WW domain-binding protein 2 (Fragment) OS=Homo sapiens GN=WBP2 PE=1 SV=1 - [K7EIJ0_HUMAN]	0.959584	1.26609	+	1.90583	1.31942	0.881547	1.19374	+	1.81248	1.35414
K7EIQ3-2	Isoform 2 of Uncharacterized protein ZNF561-AS1 OS=Homo sapiens GN=ZNF561-AS1 - [CS082_HUMAN]	0.888335	1.43608	+	1.71937	1.6166	1.05635	1.41548	+	1.66354	1.33997
K7EIY6	E3 ubiquitin-protein ligase RNF126 (Fragment) OS=Homo sapiens GN=RNF126 PE=1 SV=7 - [K7EIY6_HUMAN]	0.974851	1.32902	+	2.57574	1.36331	0.95422	1.457	+	3.22185	1.5269
K7ELQ9	Transmembrane protein 205 (Fragment) OS=Homo sapiens GN=TMEM205 PE=1 SV=1 - [K7ELQ9_HUMAN]	0.991796	1.40833	+	1.94318	1.41998	0.93251	1.33773	+	3.09691	1.43455
K7EQX8	Matrix-remodeling-associated protein 7 OS=Homo sapiens GN=MXRA7 PE=1 SV=1 - [K7EQX8_HUMAN]	1.08517	1.6359	+	2.61931	1.50751	0.93381	1.80422	+	4	1.9321
K7ERN1	E3 ubiquitin-protein ligase NEDD4-like (Fragment) OS=Homo sapiens GN=NEDD4L PE=1 SV=1 - [K7ERN1_HUMAN]	1.01717	1.49938	+	2.686	1.47407	0.95625	1.61586	+	2.65758	1.68979
M0QX27	Urokinase plasminogen activator surface receptor (Fragment) OS=Homo sapiens GN=PLAUR PE=1 SV=1 - [M0QX27_HUMAN]	1.02341	1.74531	+	3.72827	1.70539	0.932747	2.44124	+	3.09691	2.61726
M0R0H5	Urokinase plasminogen activator surface receptor (Fragment) OS=Homo sapiens GN=PLAUR PE=1 SV=8 - [M0R0H5_HUMAN]	0.972828	1.70979	+	4.22717	1.75755	0.935877	1.83808	+	2.92082	1.96402
M0R3F6	SURP and G-patch domain-containing protein 2 OS=Homo sapiens GN=SUGP2 PE=1 SV=1 - [M0R3F6_HUMAN]	1.02359	1.34759	+	1.68109	1.31653	1.05768	1.32862	+	2.4437	1.25617
O00165	HCLS1-associated protein X-1 OS=Homo sapiens GN=HAX1 PE=1 SV=2 - [HAX1_HUMAN]	1.09416	2.05699	+	3.11364	1.87997	1.03728	3.29033	+	2.50864	3.17207
O00165-4	Isoform 4 of HCLS1-associated protein X-1 OS=Homo sapiens GN=HAX1 - [HAX1_HUMAN]	1.07786	2.29892	+	3.90982	2.13286	1.06821	2.71558	+	3.39794	2.54217
O00232	26S proteasome non-ATPase regulatory subunit 12 OS=Homo sapiens GN=PSMD12 PE=1 SV=3 - [PSD12_HUMAN]	1.07749	1.45351	+	1.8491	1.34898	1.05612	1.5091	+	1.95468	1.42891
O00592-2	Isoform 2 of Podocalyxin OS=Homo sapiens GN=PODXL - [PODXL_HUMAN]	1.06877	1.82436	+	3.76638	1.70697	1.03755	1.96649	+	3.69897	1.89532
O14579	Coatomer subunit epsilon OS=Homo sapiens GN=COPE PE=1 SV=3 - [COPE_HUMAN]	0.990479	1.61596	+	2.60375	1.63149	0.990477	1.99161	+	3.52288	2.01076
O14734	Acyl-coenzyme A thioesterase 8 OS=Homo sapiens GN=ACOT8 PE=1 SV=1 - [ACOT8_HUMAN]	0.946896	1.23243	+	2.3403	1.30155	0.92965	1.375	+	2.58503	1.47905
O14744-5	Isoform 5 of Protein arginine N-methyltransferase 5 OS=Homo sapiens GN=PRMT5 - [ANM5_HUMAN]	1.09303	1.45114	+	2.72704	1.32763	1.04143	1.53439	+	3.69897	1.47335
O14745	Na(+)/H(+) exchange regulatory cofactor NHE-RF1 OS=Homo sapiens GN=SLC9A3R1 PE=1 SV=4 - [NHRF1_HUMAN]	0.971712	1.44794	+	1.98235	1.49009	0.95848	1.34213	+	3	1.40027
O15116	U6 snRNA-associated Sm-like protein LSm1 OS=Homo sapiens GN=LSM1 PE=1 SV=1 - [LSM1_HUMAN]	1.04705	1.50846	+	3.13111	1.44068	0.985223	1.73784	+	3.1549	1.7639
O15397	Importin-8 OS=Homo sapiens GN=IPO8 PE=1 SV=2 - [IPO8_HUMAN]	1.12688	1.64461	+	2.09528	1.45944	1.05075	1.51281	+	3.39794	1.43975
O15488-4	Isoform Delta of Glycogenin-2 OS=Homo sapiens GN=GYG2 - [GLYG2_HUMAN]	1.12984	1.62831	+	1.71619	1.44119	1.09835	1.51522	+	1.78252	1.37954
O43318-4	Isoform 1D of Mitogen-activated protein kinase kinase kinase 7 OS=Homo sapiens GN=MAP3K7 - [M3K7_HUMAN]	1.15369	1.68371	+	2.26142	1.45941	1.05228	1.47903	+	2.72125	1.40555
O43663-3	Isoform 3 of Protein regulator of cytokinesis 1 OS=Homo sapiens GN=PRC1 - [PRC1_HUMAN]	0.929928	1.29693	+	1.91097	1.39466	0.94841	1.33162	+	2.67778	1.40406
O43823	A-kinase anchor protein 8 OS=Homo sapiens GN=AKAP8 PE=1 SV=1 - [AKAP8_HUMAN]	0.964213	1.28116	+	1.34358	1.32871	1.08807	1.42961	+	2.4437	1.31389
O43852-2	Isoform 2 of Calumenin OS=Homo sapiens GN=CALU - [CALU_HUMAN]	1.01628	1.60849	+	3.79452	1.58272	1.01182	1.28913	+	1.75449	1.27407
O60610-2	Isoform 2 of Protein diaphanous homolog 1 OS=Homo sapiens GN=DIAPH1 - [DIAP1_HUMAN]	1.07114	1.48247	+	2.55807	1.38401	1.08814	1.38654	+	1.8729	1.27422
O60762	Dolichol-phosphate mannosyltransferase subunit 1 OS=Homo sapiens GN=DPM1 PE=1 SV=1 - [DPM1_HUMAN]	1.00176	1.48895	+	2.76752	1.48633	1.04955	1.56858	+	3.04576	1.49452
O60831	PRA1 family protein 2 OS=Homo sapiens GN=PRAF2 PE=1 SV=1 - [PRAF2_HUMAN]	0.927103	1.43334	+	2.23794	1.54604	1.05195	1.48578	+	2.33724	1.41241
O75164	Lysine-specific demethylase 4A OS=Homo sapiens GN=KDM4A PE=1 SV=2 - [KDM4A_HUMAN]	0.957253	1.41259	+	2.47443	1.47567	0.941943	1.68848	+	3	1.79255
O75400-2	Isoform 2 of Pre-mRNA-processing factor 40 homolog A OS=Homo sapiens GN=PRPF40A - [PR40A_HUMAN]	0.964685	1.40794	+	3.13518	1.45948	1.06042	1.47954	+	2.52288	1.39524
O75449	Katanin p60 ATPase-containing subunit A1 OS=Homo sapiens GN=KATNA1 PE=1 SV=1 - [KTNA1_HUMAN]	0.984822	1.36331	+	1.74404	1.38432	1.07339	1.52491	+	1.94692	1.42064
O75531	Barrier-to-autointegration factor OS=Homo sapiens GN=BANF1 PE=1 SV=1 - [BAF_HUMAN]	1.00638	1.81129	+	2.45378	1.79981	0.93242	1.93744	+	3.1549	2.07786
O75688	Protein phosphatase 1B OS=Homo sapiens GN=PPM1B PE=1 SV=1 - [PPM1B_HUMAN]	1.01294	1.39948	+	1.56426	1.3816	0.93472	1.4829	+	2.92082	1.58646
O75915	PRA1 family protein 3 OS=Homo sapiens GN=ARL6IP5 PE=1 SV=1 - [PRAF3_HUMAN]	0.975588	2.37643	+	2.57791	2.4359	0.982173	2.57779	+	2.16115	2.62457
O76071	Probable cytosolic iron-sulfur protein assembly protein CIAO1 OS=Homo sapiens GN=CIAO1 PE=1 SV=1 - [CIAO1_HUMAN]	1.0401	1.74985	+	2.77809	1.68239	1.06475	1.81208	+	3.30103	1.70189
O94822	E3 ubiquitin-protein ligase listerin OS=Homo sapiens GN=LTN1 PE=1 SV=6 - [LTN1_HUMAN]	0.946761	1.57438	+	2.02808	1.66291	1.05402	2.39223	+	1.69037	2.26963
O94903	Proline synthase co-transcribed bacterial homolog protein OS=Homo sapiens GN=PROSC PE=1 SV=1 - [PROSC_HUMAN]	0.972011	1.38393	+	1.8421	1.42378	0.96486	1.61315	+	3.1549	1.6719
O94916-2	Isoform A of Nuclear factor of activated T-cells 5 OS=Homo sapiens GN=NFAT5 - [NFAT5_HUMAN]	1.00045	1.81934	+	2.4325	1.81852	1.00608	4.6528	+	2.56864	4.62467
O95136	Sphingosine 1-phosphate receptor 2 OS=Homo sapiens GN=S1PR2 PE=1 SV=2 - [S1PR2_HUMAN]	1.0207	1.64279	+	1.92962	1.60947	1.0207	1.64279	+	1.92812	1.60947
O95197-3	Isoform 3 of Reticulon-3 OS=Homo sapiens GN=RTN3 - [RTN3_HUMAN]	0.993156	1.71702	+	2.8938	1.72885	0.996097	2.05227	+	3.1549	2.06031
O95197-6	Isoform 6 of Reticulon-3 OS=Homo sapiens GN=RTN3 - [RTN3_HUMAN]	0.91809	2.21167	+	3.6934	2.40899	0.97659	1.96496	+	1.41794	2.01207
O95373	Importin-7 OS=Homo sapiens GN=IPO7 PE=1 SV=1 - [IPO7_HUMAN]	1.0741	1.41176	+	1.83015	1.31437	1.03548	1.48937	+	2.85387	1.43833
O95399	Urotensin-2 OS=Homo sapiens GN=UTS2 PE=1 SV=1 - [UTS2_HUMAN]	0.956103	1.33136	+	2.95566	1.39249	0.977127	1.49165	+	3.09691	1.52657
O95674	Phosphatidate cytidylyltransferase 2 OS=Homo sapiens GN=CDS2 PE=1 SV=1 - [CDS2_HUMAN]	0.998781	1.33724	+	4.21644	1.33887	0.922967	1.22766	+	2.0655	1.33013
P01024	Complement C3 OS=Homo sapiens GN=C3 PE=1 SV=2 - [CO3_HUMAN]	0.884008	1.27847	+	1.92484	1.44622	0.929507	1.38207	+	2.3279	1.48689
P01116-2	Isoform 2B of GTPase KRas OS=Homo sapiens GN=KRAS - [RASK_HUMAN]	1.03273	1.37077	+	2.43362	1.32733	1.09372	1.40049	+	1.81248	1.28048
P01137	Transforming growth factor beta-1 OS=Homo sapiens GN=TGFB1 PE=1 SV=2 - [TGFB1_HUMAN]	0.945108	1.24754	+	3.05432	1.32	0.947413	1.60571	+	3.39794	1.69484
P03928	ATP synthase protein 8 OS=Homo sapiens GN=MT-ATP8 PE=1 SV=1 - [ATP8_HUMAN]	1.05706	1.46321	+	1.39639	1.38423	0.998107	1.80104	+	2.95861	1.80445
P04003	C4b-binding protein alpha chain OS=Homo sapiens GN=C4BPA PE=1 SV=2 - [C4BPA_HUMAN]	0.985653	1.31662	+	3.08937	1.33578	0.91862	1.53109	+	3.30103	1.66673
P04150-16	Isoform Alpha-D3 of Glucocorticoid receptor OS=Homo sapiens GN=NR3C1 - [GCR_HUMAN]	1.0281	1.34426	+	1.57738	1.30752	0.963693	1.39005	+	2.52288	1.44242
P04350	Tubulin beta-4A chain OS=Homo sapiens GN=TUBB4A PE=1 SV=2 - [TBB4A_HUMAN]	1.07001	1.48557	+	2.83951	1.38837	1.09859	1.61251	+	1.8729	1.4678
P05120	Plasminogen activator inhibitor 2 OS=Homo sapiens GN=SERPINB2 PE=1 SV=2 - [PAI2_HUMAN]	0.926376	1.63709	+	3.33041	1.7672	1.01145	1.84149	+	2.20761	1.82065
P05362	Intercellular adhesion molecule 1 OS=Homo sapiens GN=ICAM1 PE=1 SV=2 - [ICAM1_HUMAN]	0.968429	1.27963	+	3.49933	1.32135	0.934413	1.23217	+	2.56864	1.31866
P07237	Protein disulfide-isomerase OS=Homo sapiens GN=P4HB PE=1 SV=3 - [PDIA1_HUMAN]	1.03392	1.36604	+	3.08812	1.32122	1.09737	1.43353	+	2.284	1.30633
P07738	Bisphosphoglycerate mutase OS=Homo sapiens GN=BPGM PE=1 SV=2 - [PMGE_HUMAN]	0.902739	1.95415	+	4.19008	2.16469	1.0041	1.89278	+	2.88606	1.88505
P08195-2	Isoform 2 of 4F2 cell-surface antigen heavy chain OS=Homo sapiens GN=SLC3A2 - [4F2_HUMAN]	1.04682	1.37804	+	2.34999	1.31641	0.930973	1.36295	+	2.85387	1.464
P08240	Signal recognition particle receptor subunit alpha OS=Homo sapiens GN=SRPRA PE=1 SV=2 - [SRPRA_HUMAN]	1.07595	1.47489	+	2.28367	1.37078	1.05862	1.53216	+	2.38722	1.44732
P0C628	Olfactory receptor 5AC1 OS=Homo sapiens GN=OR5AC1 PE=3 SV=1 - [O5AC1_HUMAN]	1.08928	1.73227	+	1.67793	1.59029	1.09278	1.40151	+	1.91009	1.28252
P10412	Histone H1.4 OS=Homo sapiens GN=HIST1H1E PE=1 SV=2 - [H14_HUMAN]	0.979303	1.34035	+	1.77969	1.36868	0.954373	1.49713	+	2.14874	1.56871
P10620	Microsomal glutathione S-transferase 1 OS=Homo sapiens GN=MGST1 PE=1 SV=1 - [MGST1_HUMAN]	1.07035	1.49567	+	2.07259	1.39737	1.06009	1.29502	+	1.767	1.22161
P11166	Solute carrier family 2, facilitated glucose transporter member 1 OS=Homo sapiens GN=SLC2A1 PE=1 SV=2 - [GTR1_HUMAN]	1.02002	1.36681	+	2.17291	1.33998	1.06566	1.43147	+	2.92082	1.34327
P11234	Ras-related protein Ral-B OS=Homo sapiens GN=RALB PE=1 SV=1 - [RALB_HUMAN]	1.06803	1.46194	+	1.39873	1.36882	1.06711	1.88702	+	4	1.76834
P12235	ADP/ATP translocase 1 OS=Homo sapiens GN=SLC25A4 PE=1 SV=4 - [ADT1_HUMAN]	1.03504	1.38288	+	2.89616	1.33606	1.00471	1.26421	+	2.82391	1.25829
P12273	Prolactin-inducible protein OS=Homo sapiens GN=PIP PE=1 SV=1 - [PIP_HUMAN]	1.02089	1.55936	+	3.97995	1.52745	0.98261	1.90059	+	3.69897	1.93422
P13807	Glycogen [starch] synthase, muscle OS=Homo sapiens GN=GYS1 PE=1 SV=2 - [GYS1_HUMAN]	0.972853	1.41136	+	2.69581	1.45074	1.04105	1.64331	+	2.60206	1.57852
P13807-2	Isoform 2 of Glycogen [starch] synthase, muscle OS=Homo sapiens GN=GYS1 - [GYS1_HUMAN]	1.00027	1.37864	+	2.02901	1.37827	0.949263	1.58989	+	2.67778	1.67487
P15121	Aldose reductase OS=Homo sapiens GN=AKR1B1 PE=1 SV=3 - [ALDR_HUMAN]	0.966598	1.25796	+	3.21605	1.30143	0.952957	1.41618	+	2.92082	1.48609
P15531	Nucleoside diphosphate kinase A OS=Homo sapiens GN=NME1 PE=1 SV=1 - [NDKA_HUMAN]	0.944961	1.4767	+	1.84182	1.56271	1.04525	1.36093	+	1.90309	1.30202
P16615-2	Isoform 2 of Sarcoplasmic/endoplasmic reticulum calcium ATPase 2 OS=Homo sapiens GN=ATP2A2 - [AT2A2_HUMAN]	1.03115	1.34446	+	3.4517	1.30385	1.07563	1.46303	+	1.72125	1.36016
P16615-5	Isoform 5 of Sarcoplasmic/endoplasmic reticulum calcium ATPase 2 OS=Homo sapiens GN=ATP2A2 - [AT2A2_HUMAN]	1.05662	1.58609	+	2.63344	1.5011	1.02228	1.47755	+	2.65758	1.44536
P17535	Transcription factor jun-D OS=Homo sapiens GN=JUND PE=1 SV=3 - [JUND_HUMAN]	1.06122	1.88567	+	3.34155	1.77689	1.0779	2.2884	+	3.52288	2.12302
P18846	Cyclic AMP-dependent transcription factor ATF-1 OS=Homo sapiens GN=ATF1 PE=1 SV=2 - [ATF1_HUMAN]	1.11994	1.54285	+	1.9247	1.37762	1.02597	1.55094	+	3.30103	1.51168
P18859	ATP synthase-coupling factor 6, mitochondrial OS=Homo sapiens GN=ATP5J PE=1 SV=1 - [ATP5J_HUMAN]	0.987896	1.48327	+	2.30855	1.50144	1.06234	1.41236	+	2.61979	1.32948
P20339-2	Isoform 2 of Ras-related protein Rab-5A OS=Homo sapiens GN=RAB5A - [RAB5A_HUMAN]	1.04062	1.41993	+	1.63862	1.3645	0.993717	1.39106	+	2.16749	1.39986
P21695-2	Isoform 2 of Glycerol-3-phosphate dehydrogenase [NAD(+)], cytoplasmic OS=Homo sapiens GN=GPD1 - [GPDA_HUMAN]	0.909612	2.02234	+	3.74978	2.2233	0.981253	2.47959	+	2.88606	2.52697
P25098	Beta-adrenergic receptor kinase 1 OS=Homo sapiens GN=GRK2 PE=1 SV=2 - [ARBK1_HUMAN]	1.12572	1.76609	+	1.74522	1.56885	1.08075	1.40438	+	2.13668	1.29946
P26583	High mobility group protein B2 OS=Homo sapiens GN=HMGB2 PE=1 SV=2 - [HMGB2_HUMAN]	0.977757	1.40196	+	4.02029	1.43385	0.95601	1.52262	+	3.52288	1.59268
P28066	Proteasome subunit alpha type-5 OS=Homo sapiens GN=PSMA5 PE=1 SV=3 - [PSA5_HUMAN]	1.01952	1.38682	+	2.45982	1.36027	0.932687	1.31299	+	3.39794	1.40775
P29966	Myristoylated alanine-rich C-kinase substrate OS=Homo sapiens GN=MARCKS PE=1 SV=4 - [MARCS_HUMAN]	1.12798	1.74975	+	1.72802	1.55122	0.994447	2.50256	+	3.69897	2.51653
P30046	D-dopachrome decarboxylase OS=Homo sapiens GN=DDT PE=1 SV=3 - [DOPD_HUMAN]	0.988632	1.39386	+	4.08442	1.40989	0.944087	1.35692	+	2.67778	1.43729
P32969	60S ribosomal protein L9 OS=Homo sapiens GN=RPL9 PE=1 SV=1 - [RL9_HUMAN]	0.99521	1.29848	+	2.8815	1.30473	0.947087	1.37344	+	2.49485	1.45017
P36543	V-type proton ATPase subunit E 1 OS=Homo sapiens GN=ATP6V1E1 PE=1 SV=1 - [VATE1_HUMAN]	0.960864	1.52216	+	2.12524	1.58416	1.02386	1.32383	+	3.39794	1.29298
P45985	Dual specificity mitogen-activated protein kinase kinase 4 OS=Homo sapiens GN=MAP2K4 PE=1 SV=1 - [MP2K4_HUMAN]	0.963035	1.39562	+	2.42335	1.44919	0.93322	1.47122	+	2.60206	1.5765
P46013	Proliferation marker protein Ki-67 OS=Homo sapiens GN=MKI67 PE=1 SV=2 - [KI67_HUMAN]	1.01572	1.33432	+	3.00263	1.31367	0.955	1.462	+	3.52288	1.53089
P46199	Translation initiation factor IF-2, mitochondrial OS=Homo sapiens GN=MTIF2 PE=1 SV=2 - [IF2M_HUMAN]	1.02059	1.57462	+	1.9112	1.54285	0.905553	1.65857	+	2.55284	1.83156
P48163-2	Isoform 2 of NADP-dependent malic enzyme OS=Homo sapiens GN=ME1 - [MAOX_HUMAN]	0.94826	1.28063	+	1.78951	1.35051	1.00402	1.4192	+	2.22185	1.41351
P49773	Histidine triad nucleotide-binding protein 1 OS=Homo sapiens GN=HINT1 PE=1 SV=2 - [HINT1_HUMAN]	0.918174	1.31993	+	2.10496	1.43756	0.917013	1.28755	+	2.21467	1.40407
P50402	Emerin OS=Homo sapiens GN=EMD PE=1 SV=1 - [EMD_HUMAN]	1.00034	1.31361	+	2.07465	1.31316	0.970677	1.4184	+	2.72125	1.46125
P50548	ETS domain-containing transcription factor ERF OS=Homo sapiens GN=ERF PE=1 SV=2 - [ERF_HUMAN]	0.901857	2.06325	+	2.49715	2.28778	0.956923	2.1864	+	2.08092	2.28482
P50570-4	Isoform 4 of Dynamin-2 OS=Homo sapiens GN=DNM2 - [DYN2_HUMAN]	0.96583	1.59782	+	1.6092	1.65435	0.972883	2.61611	+	3.69897	2.68903
P50579	Methionine aminopeptidase 2 OS=Homo sapiens GN=METAP2 PE=1 SV=1 - [MAP2_HUMAN]	1.066	1.61424	+	2.2038	1.5143	1.02919	2.24706	+	3.30103	2.18333
P51858	Hepatoma-derived growth factor OS=Homo sapiens GN=HDGF PE=1 SV=1 - [HDGF_HUMAN]	1.03763	1.39743	+	2.22496	1.34675	0.99836	1.42773	+	2.50864	1.43008
P54577	Tyrosine--tRNA ligase, cytoplasmic OS=Homo sapiens GN=YARS PE=1 SV=4 - [SYYC_HUMAN]	1.01967	1.34377	+	4.35146	1.31785	1.06256	1.25616	+	1.9914	1.1822
P55081	Microfibrillar-associated protein 1 OS=Homo sapiens GN=MFAP1 PE=1 SV=2 - [MFAP1_HUMAN]	1.01632	1.37027	+	1.40246	1.34827	0.98079	1.55872	+	2.36653	1.58925
P56545	C-terminal-binding protein 2 OS=Homo sapiens GN=CTBP2 PE=1 SV=1 - [CTBP2_HUMAN]	0.944181	1.39295	+	2.70385	1.4753	0.950313	1.26306	+	2.88606	1.3291
P61011	Signal recognition particle 54 kDa protein OS=Homo sapiens GN=SRP54 PE=1 SV=1 - [SRP54_HUMAN]	1.02781	1.35932	+	4.31786	1.32254	1.00238	1.44232	+	2.67778	1.4389
P61978-3	Isoform 3 of Heterogeneous nuclear ribonucleoprotein K OS=Homo sapiens GN=HNRNPK - [HNRPK_HUMAN]	0.930181	1.25401	+	2.72748	1.34814	1.02282	1.26342	+	2.16749	1.23524
P62826	GTP-binding nuclear protein Ran OS=Homo sapiens GN=RAN PE=1 SV=3 - [RAN_HUMAN]	0.988704	1.55885	+	2.47421	1.57666	0.999093	1.38556	+	2.04096	1.38682
P62861	40S ribosomal protein S30 OS=Homo sapiens GN=FAU PE=1 SV=1 - [RS30_HUMAN]	1.03743	1.65521	+	3.10778	1.59549	0.961893	1.29014	+	2.67778	1.34125
P62942	Peptidyl-prolyl cis-trans isomerase FKBP1A OS=Homo sapiens GN=FKBP1A PE=1 SV=2 - [FKB1A_HUMAN]	0.906638	1.23488	+	2.04995	1.36204	0.952247	1.19477	+	1.61979	1.25469
P68036-2	Isoform 2 of Ubiquitin-conjugating enzyme E2 L3 OS=Homo sapiens GN=UBE2L3 - [UB2L3_HUMAN]	0.922253	1.24059	+	2.63339	1.34517	0.985413	1.39593	+	2.88606	1.41659
P68133	Actin, alpha skeletal muscle OS=Homo sapiens GN=ACTA1 PE=1 SV=1 - [ACTS_HUMAN]	1.11775	1.50673	+	2.29204	1.348	1.0796	1.37996	+	2.17393	1.27822
P68402	Platelet-activating factor acetylhydrolase IB subunit beta OS=Homo sapiens GN=PAFAH1B2 PE=1 SV=1 - [PA1B2_HUMAN]	1.08685	1.43031	+	1.28743	1.31601	1.04704	1.52316	+	3.52288	1.45473
P78417	Glutathione S-transferase omega-1 OS=Homo sapiens GN=GSTO1 PE=1 SV=2 - [GSTO1_HUMAN]	0.99092	1.29067	+	1.81225	1.3025	0.935607	1.3201	+	3	1.41096
P80723	Brain acid soluble protein 1 OS=Homo sapiens GN=BASP1 PE=1 SV=2 - [BASP1_HUMAN]	1.02825	1.36929	+	3.01686	1.33167	1.03785	1.35813	+	2.88606	1.3086
P82970	High mobility group nucleosome-binding domain-containing protein 5 OS=Homo sapiens GN=HMGN5 PE=1 SV=1 - [HMGN5_HUMAN]	1.08438	1.8855	+	1.93243	1.73878	1.03845	1.97192	+	2.33724	1.89891
P84157-2	Isoform 2 of Matrix-remodeling-associated protein 7 OS=Homo sapiens GN=MXRA7 - [MXRA7_HUMAN]	1.00103	1.35401	+	2.5679	1.35262	1.01715	1.55651	+	2.33724	1.53026
Q00765	Receptor expression-enhancing protein 5 OS=Homo sapiens GN=REEP5 PE=1 SV=3 - [REEP5_HUMAN]	0.936493	1.22828	+	2.60999	1.31157	1.06159	1.3985	+	2.12494	1.31736
Q01650	Large neutral amino acids transporter small subunit 1 OS=Homo sapiens GN=SLC7A5 PE=1 SV=2 - [LAT1_HUMAN]	0.988704	1.35367	+	2.13349	1.36914	0.960273	1.29836	+	3.30103	1.35207
Q02487-2	Isoform 2B of Desmocollin-2 OS=Homo sapiens GN=DSC2 - [DSC2_HUMAN]	0.947301	1.59451	+	2.00909	1.68321	0.964107	2.56207	+	3.69897	2.65746
Q06210-2	Isoform 2 of Glutamine--fructose-6-phosphate aminotransferase [isomerizing] 1 OS=Homo sapiens GN=GFPT1 - [GFPT1_HUMAN]	1.07561	1.41542	+	2.04126	1.31592	0.91508	1.4216	+	3.09691	1.55353
Q06323-3	Isoform 3 of Proteasome activator complex subunit 1 OS=Homo sapiens GN=PSME1 - [PSME1_HUMAN]	0.962884	1.46523	+	4.73112	1.52171	0.995643	1.48425	+	2.88606	1.49074
Q08209-3	Isoform 3 of Serine/threonine-protein phosphatase 2B catalytic subunit alpha isoform OS=Homo sapiens GN=PPP3CA - [PP2BA_HUMAN]	1.0922	1.44268	+	2.00386	1.32089	1.03191	1.36868	+	2.63827	1.32635
Q09028-3	Isoform 3 of Histone-binding protein RBBP4 OS=Homo sapiens GN=RBBP4 - [RBBP4_HUMAN]	0.946346	1.36699	+	2.09255	1.44449	1.00854	1.50169	+	2.4318	1.48897
Q13185	Chromobox protein homolog 3 OS=Homo sapiens GN=CBX3 PE=1 SV=4 - [CBX3_HUMAN]	0.994243	1.464	+	4.92507	1.47248	0.952563	1.56718	+	3.30103	1.64522
Q13489	Baculoviral IAP repeat-containing protein 3 OS=Homo sapiens GN=BIRC3 PE=1 SV=2 - [BIRC3_HUMAN]	0.912736	1.76447	+	2.91941	1.93317	1.04828	1.90771	+	3.39794	1.81985
Q13501	Sequestosome-1 OS=Homo sapiens GN=SQSTM1 PE=1 SV=1 - [SQSTM_HUMAN]	0.996	1.4923	+	3.04299	1.49829	1.06084	1.53501	+	2.61979	1.44698
Q13620-3	Isoform 3 of Cullin-4B OS=Homo sapiens GN=CUL4B - [CUL4B_HUMAN]	1.0416	1.39815	+	3.12136	1.34231	0.989733	1.59387	+	3.22185	1.6104
Q13907	Isopentenyl-diphosphate Delta-isomerase 1 OS=Homo sapiens GN=IDI1 PE=1 SV=2 - [IDI1_HUMAN]	0.988829	1.44296	+	3.2246	1.45926	0.949497	1.44461	+	3.39794	1.52144
Q14011	Cold-inducible RNA-binding protein OS=Homo sapiens GN=CIRBP PE=1 SV=1 - [CIRBP_HUMAN]	0.965961	1.38274	+	1.7703	1.43147	0.98066	1.65771	+	1.87615	1.6904
Q14624-4	Isoform 4 of Inter-alpha-trypsin inhibitor heavy chain H4 OS=Homo sapiens GN=ITIH4 - [ITIH4_HUMAN]	1.08954	2.28446	+	2.42631	2.09672	1.04621	2.36927	+	1.99568	2.26462
Q14739	Lamin-B receptor OS=Homo sapiens GN=LBR PE=1 SV=2 - [LBR_HUMAN]	0.951039	1.45776	+	2.18823	1.53281	0.954643	1.40294	+	2.10791	1.4696
Q14980-2	Isoform 2 of Nuclear mitotic apparatus protein 1 OS=Homo sapiens GN=NUMA1 - [NUMA1_HUMAN]	0.958519	1.34372	+	1.71967	1.40187	0.955493	1.24276	+	2.61979	1.30064
Q15121	Astrocytic phosphoprotein PEA-15 OS=Homo sapiens GN=PEA15 PE=1 SV=2 - [PEA15_HUMAN]	1.05027	1.41454	+	1.8949	1.34683	0.982417	1.39086	+	2.58503	1.41575
Q15185-4	Isoform 4 of Prostaglandin E synthase 3 OS=Homo sapiens GN=PTGES3 - [TEBP_HUMAN]	0.98035	1.47824	+	3.74448	1.50787	0.953147	1.78213	+	3.30103	1.86974
Q15276-2	Isoform 2 of Rab GTPase-binding effector protein 1 OS=Homo sapiens GN=RABEP1 - [RABE1_HUMAN]	0.98866	1.33197	+	1.75235	1.34725	0.904517	1.33634	+	2.63827	1.47741
Q15283-2	Isoform 2 of Ras GTPase-activating protein 2 OS=Homo sapiens GN=RASA2 - [RASA2_HUMAN]	0.939878	1.42741	+	2.16456	1.51872	1.04122	1.68536	+	3.22185	1.61864
Q15648-3	Isoform 2 of Mediator of RNA polymerase II transcription subunit 1 OS=Homo sapiens GN=MED1 - [MED1_HUMAN]	1.01362	1.46562	+	3.17231	1.44593	0.92872	1.77185	+	3.39794	1.90784
Q15813	Tubulin-specific chaperone E OS=Homo sapiens GN=TBCE PE=1 SV=1 - [TBCE_HUMAN]	0.915748	1.2724	+	1.82671	1.38947	0.960177	1.68642	+	2.63827	1.75637
Q16186	Proteasomal ubiquitin receptor ADRM1 OS=Homo sapiens GN=ADRM1 PE=1 SV=2 - [ADRM1_HUMAN]	0.999023	1.39389	+	3.24891	1.39525	0.95245	1.28332	+	2.13077	1.34739
Q16891-2	Isoform 2 of MICOS complex subunit MIC60 OS=Homo sapiens GN=IMMT - [MIC60_HUMAN]	1.1432	1.61715	+	1.88011	1.41458	1.10276	1.62066	+	2.76955	1.46964
Q3KQZ1-3	Isoform 3 of Solute carrier family 25 member 35 OS=Homo sapiens GN=SLC25A35 - [S2535_HUMAN]	1.04493	1.5051	+	1.92217	1.44038	1.09194	1.39258	+	1.37469	1.27533
Q49AR2	UPF0489 protein C5orf22 OS=Homo sapiens GN=C5orf22 PE=1 SV=2 - [CE022_HUMAN]	0.99163	1.84427	+	2.79552	1.85984	0.99866	4.92501	+	3.22185	4.93162
Q53GA4	Pleckstrin homology-like domain family A member 2 OS=Homo sapiens GN=PHLDA2 PE=1 SV=2 - [PHLA2_HUMAN]	0.926409	1.28809	+	3.01982	1.39041	1.03149	1.3348	+	2.65758	1.29405
Q53RZ3	Putative uncharacterized protein ARHE (Fragment) OS=Homo sapiens GN=ARHE PE=1 SV=1 - [Q53RZ3_HUMAN]	0.919956	1.28095	+	2.14475	1.3924	0.931183	1.77445	+	2.85387	1.90559
Q5BJD5	Transmembrane protein 41B OS=Homo sapiens GN=TMEM41B PE=1 SV=1 - [TM41B_HUMAN]	0.916298	1.25666	+	1.59647	1.37145	0.955297	1.22901	+	2.56864	1.28652
Q5JSK9	High mobility group nucleosome-binding domain-containing protein 5 (Fragment) OS=Homo sapiens GN=HMGN5 PE=1 SV=1 - [Q5JSK9_HUMAN]	1.09862	1.49325	+	1.55446	1.35921	1.07512	1.5298	+	2.50864	1.42291
Q5SZE1	Ceramide synthase 2 (Fragment) OS=Homo sapiens GN=CERS2 PE=1 SV=2 - [Q5SZE1_HUMAN]	0.986034	1.45256	+	1.48799	1.47313	1.09372	1.57708	+	1.97062	1.44194
Q5T0D9-2	Isoform 2 of Tumor protein p63-regulated gene 1-like protein OS=Homo sapiens GN=TPRG1L - [TPRGL_HUMAN]	1.13623	1.59472	+	1.68533	1.40352	1.07952	1.42681	+	2.18709	1.3217
Q5T1V6-2	Isoform 2 of Probable ATP-dependent RNA helicase DDX59 OS=Homo sapiens GN=DDX59 - [DDX59_HUMAN]	0.955702	1.36765	+	1.96446	1.43104	0.858477	1.31862	+	1.89963	1.536
Q5T7C4	High mobility group protein B1 OS=Homo sapiens GN=HMGB1 PE=1 SV=1 - [Q5T7C4_HUMAN]	1.00825	1.53746	+	2.14862	1.52488	0.92251	1.73885	+	2.63827	1.88491
Q5T8Z2	#N/A	0.964435	1.39958	+	1.73233	1.45119	1.04525	1.45554	+	3.1549	1.39253
Q5TB53	Transmembrane 9 superfamily member (Fragment) OS=Homo sapiens GN=TM9SF3 PE=1 SV=8 - [Q5TB53_HUMAN]	0.991523	2.33028	+	2.89364	2.3502	1.02315	2.36444	+	2.56864	2.31095
Q5TCZ7	Copper homeostasis protein cutC homolog (Fragment) OS=Homo sapiens GN=CUTC PE=1 SV=1 - [Q5TCZ7_HUMAN]	0.980579	1.41331	+	2.2085	1.4413	0.898397	1.25474	+	2.20066	1.39665
Q5UCC4-2	Isoform 2 of ER membrane protein complex subunit 10 OS=Homo sapiens GN=EMC10 - [EMC10_HUMAN]	0.982478	1.39846	+	3.02686	1.4234	0.951547	1.66587	+	2.29243	1.7507
Q5VZE5	N-alpha-acetyltransferase 35, NatC auxiliary subunit OS=Homo sapiens GN=NAA35 PE=1 SV=1 - [NAA35_HUMAN]	1.06109	1.50045	+	2.77753	1.41406	1.06428	1.70832	+	2.50864	1.60514
Q6FI81-3	Isoform 3 of Anamorsin OS=Homo sapiens GN=CIAPIN1 - [CPIN1_HUMAN]	0.97776	1.36675	+	4.3258	1.39784	0.97776	1.56676	+	1.30539	1.60239
Q6P1K8	General transcription factor IIH subunit 2-like protein OS=Homo sapiens GN=GTF2H2C PE=1 SV=1 - [T2H2L_HUMAN]	0.964423	2.22828	+	2.80551	2.31048	0.971977	2.54446	+	2.79588	2.61782
Q6RW13	Type-1 angiotensin II receptor-associated protein OS=Homo sapiens GN=AGTRAP PE=1 SV=1 - [ATRAP_HUMAN]	0.896452	1.37512	+	2.74032	1.53396	1.02765	2.13209	+	2.69897	2.07472
Q6RW13-2	Isoform 2 of Type-1 angiotensin II receptor-associated protein OS=Homo sapiens GN=AGTRAP - [ATRAP_HUMAN]	1.01361	1.35613	+	2.69442	1.33792	0.965877	1.36874	+	3.39794	1.4171
Q6WKZ4-2	Isoform 4 of Rab11 family-interacting protein 1 OS=Homo sapiens GN=RAB11FIP1 - [RFIP1_HUMAN]	0.985323	1.29628	+	2.84537	1.31559	0.92066	1.28954	+	2.25964	1.40067
Q70IA6-2	Isoform 2 of MOB kinase activator 2 OS=Homo sapiens GN=MOB2 - [MOB2_HUMAN]	0.947502	1.39096	+	2.64926	1.46803	0.980773	1.58452	+	3	1.61558
Q7KZN9-2	Isoform 2 of Cytochrome c oxidase assembly protein COX15 homolog OS=Homo sapiens GN=COX15 - [COX15_HUMAN]	1.02839	1.40437	+	1.34239	1.3656	0.938313	1.81384	+	3	1.93309
Q7Z6M4	Transcription termination factor 4, mitochondrial OS=Homo sapiens GN=MTERF4 PE=1 SV=3 - [MTEF4_HUMAN]	0.974947	2.14496	+	3.04749	2.20008	0.951427	2.06871	+	1.59346	2.17433
Q7Z7A3	Cytoplasmic tRNA 2-thiolation protein 1 OS=Homo sapiens GN=CTU1 PE=1 SV=1 - [CTU1_HUMAN]	0.866103	1.39679	+	2.67323	1.61273	1.02852	1.5933	+	2.34679	1.54912
Q86TG7-2	Isoform 2 of Retrotransposon-derived protein PEG10 OS=Homo sapiens GN=PEG10 - [PEG10_HUMAN]	1.02894	2.26495	+	2.71848	2.20125	0.988423	2.19719	+	2.42022	2.22292
Q86VX2-2	Isoform 2 of COMM domain-containing protein 7 OS=Homo sapiens GN=COMMD7 - [COMD7_HUMAN]	0.892011	1.30845	+	2.49938	1.46685	0.962887	1.46098	+	3.52288	1.51729
Q8IWV7	E3 ubiquitin-protein ligase UBR1 OS=Homo sapiens GN=UBR1 PE=1 SV=1 - [UBR1_HUMAN]	1.17163	1.95115	+	2.9781	1.66533	1.05199	2.05195	+	3.39794	1.95054
Q8IXH7-4	Isoform NELF-D of Negative elongation factor C/D OS=Homo sapiens GN=NELFCD - [NELFD_HUMAN]	1.01361	1.3931	+	1.3624	1.37439	0.960257	1.33634	+	1.83565	1.39165
Q8IYB7-3	Isoform 3 of DIS3-like exonuclease 2 OS=Homo sapiens GN=DIS3L2 - [DI3L2_HUMAN]	1.06759	1.51684	+	1.84737	1.42081	0.92823	2.06218	+	3.52288	2.22162
Q8N3C0	Activating signal cointegrator 1 complex subunit 3 OS=Homo sapiens GN=ASCC3 PE=1 SV=3 - [ASCC3_HUMAN]	1.06198	1.40308	+	1.73795	1.32119	1.06195	1.5005	+	2.67778	1.41296
Q8N6L1	Keratinocyte-associated protein 2 OS=Homo sapiens GN=KRTCAP2 PE=1 SV=2 - [KTAP2_HUMAN]	1.15748	2.12689	+	2.79536	1.83752	1.04146	2.57389	+	2.76955	2.47142
Q8N806	Putative E3 ubiquitin-protein ligase UBR7 OS=Homo sapiens GN=UBR7 PE=1 SV=2 - [UBR7_HUMAN]	0.996862	1.3107	+	3.06793	1.31483	1.09659	1.60309	+	2.10237	1.46189
Q8N9T2	Putative uncharacterized protein CXorf42 OS=Homo sapiens GN=NKAPP1 PE=5 SV=3 - [CX042_HUMAN]	0.935585	1.72017	+	2.63295	1.8386	1.03431	2.76128	+	3.52288	2.66969
Q8NB37	Parkinson disease 7 domain-containing protein 1 OS=Homo sapiens GN=PDDC1 PE=1 SV=1 - [PDDC1_HUMAN]	0.892768	1.18659	+	1.86336	1.32911	0.926317	1.29654	+	2.31876	1.39967
Q8NHH9-5	Isoform 5 of Atlastin-2 OS=Homo sapiens GN=ATL2 - [ATLA2_HUMAN]	1.08265	1.49325	+	1.85301	1.37925	0.985173	1.54872	+	2.88606	1.57203
Q8TA86	Retinitis pigmentosa 9 protein OS=Homo sapiens GN=RP9 PE=1 SV=2 - [RP9_HUMAN]	0.994689	1.40586	+	1.71653	1.41337	1.0641	1.7203	+	2.25181	1.61668
Q8TDR0-2	Isoform 2 of TRAF3-interacting protein 1 OS=Homo sapiens GN=TRAF3IP1 - [MIPT3_HUMAN]	0.916549	1.23809	+	1.51899	1.35082	1.02355	1.5656	+	1.64589	1.52957
Q8TF05-2	Isoform 2 of Serine/threonine-protein phosphatase 4 regulatory subunit 1 OS=Homo sapiens GN=PPP4R1 - [PP4R1_HUMAN]	1.02579	1.34718	+	2.51298	1.31331	1.08668	1.51859	+	2.69897	1.39746
Q8TF17-4	Isoform 4 of SH3 domain and tetratricopeptide repeat-containing protein 2 OS=Homo sapiens GN=SH3TC2 - [S3TC2_HUMAN]	0.911213	3.01882	+	3.52645	3.31297	0.997553	4.50222	+	2.60206	4.51327
Q8WU40	CAMK2G protein (Fragment) OS=Homo sapiens GN=CAMK2G PE=1 SV=2 - [Q8WU40_HUMAN]	1.04323	1.65182	+	3.04164	1.58337	1.00775	2.27702	+	3.1549	2.2595
Q8WUM0	Nuclear pore complex protein Nup133 OS=Homo sapiens GN=NUP133 PE=1 SV=2 - [NU133_HUMAN]	0.99472	1.29454	+	1.9471	1.30141	1.00076	1.39164	+	1.98716	1.39058
Q92688-2	Isoform 2 of Acidic leucine-rich nuclear phosphoprotein 32 family member B OS=Homo sapiens GN=ANP32B - [AN32B_HUMAN]	1.00693	1.79034	+	2.40825	1.77802	0.983187	2.05681	+	3.52288	2.09198
Q96DE0-3	Isoform 3 of U8 snoRNA-decapping enzyme OS=Homo sapiens GN=NUDT16 - [NUD16_HUMAN]	0.969267	1.26724	+	2.71429	1.30742	1.01043	1.34484	+	2.38722	1.33096
Q96EK9	Protein KTI12 homolog OS=Homo sapiens GN=KTI12 PE=1 SV=1 - [KTI12_HUMAN]	0.935409	1.27453	+	1.44619	1.36254	1.04216	1.34709	+	1.68613	1.2926
Q96GG9	DCN1-like protein 1 OS=Homo sapiens GN=DCUN1D1 PE=1 SV=1 - [DCNL1_HUMAN]	0.940555	1.31107	+	1.86826	1.39393	1.04409	1.32659	+	2.49485	1.27057
Q96H79	Zinc finger CCCH-type antiviral protein 1-like OS=Homo sapiens GN=ZC3HAV1L PE=1 SV=2 - [ZCCHL_HUMAN]	1.04663	1.40289	+	2.70362	1.34039	1.04931	1.32633	+	2.95861	1.26401
Q96JP5-2	Isoform 2 of E3 ubiquitin-protein ligase ZFP91 OS=Homo sapiens GN=ZFP91 - [ZFP91_HUMAN]	0.982577	1.3939	+	1.90072	1.41862	0.963923	1.35993	+	3.09691	1.41083
Q96KG9-5	Isoform 5 of N-terminal kinase-like protein OS=Homo sapiens GN=SCYL1 - [SCYL1_HUMAN]	1.07643	2.09759	+	3.5052	1.94865	0.972807	2.85353	+	4	2.9333
Q99442	Translocation protein SEC62 OS=Homo sapiens GN=SEC62 PE=1 SV=1 - [SEC62_HUMAN]	0.918121	1.36942	+	1.92462	1.49155	1.00967	1.56509	+	3.09691	1.55009
Q99575	Ribonucleases P/MRP protein subunit POP1 OS=Homo sapiens GN=POP1 PE=1 SV=2 - [POP1_HUMAN]	0.951329	1.36128	+	1.58786	1.43092	1.05515	1.8455	+	3.30103	1.74904
Q99627-2	Isoform 2 of COP9 signalosome complex subunit 8 OS=Homo sapiens GN=COPS8 - [CSN8_HUMAN]	0.95133	1.38809	+	1.74617	1.4591	0.941783	1.32161	+	3	1.4033
Q99988	Growth/differentiation factor 15 OS=Homo sapiens GN=GDF15 PE=2 SV=3 - [GDF15_HUMAN]	0.992399	1.40102	+	1.64666	1.41175	0.99553	1.72421	+	2.79588	1.73195
Q9BQP7	Mitochondrial genome maintenance exonuclease 1 OS=Homo sapiens GN=MGME1 PE=1 SV=1 - [MGME1_HUMAN]	1.07443	1.50245	+	1.39198	1.39837	1.06339	1.39045	+	2.13668	1.30756
Q9BTT0-3	Isoform 3 of Acidic leucine-rich nuclear phosphoprotein 32 family member E OS=Homo sapiens GN=ANP32E - [AN32E_HUMAN]	1.06967	1.42224	+	1.32288	1.32961	0.98975	1.53357	+	2.48149	1.54946
Q9BXP5-5	Isoform 5 of Serrate RNA effector molecule homolog OS=Homo sapiens GN=SRRT - [SRRT_HUMAN]	1.13771	1.4891	+	1.78016	1.30886	1.08286	1.52076	+	2.72125	1.4044
Q9BYJ9	YTH domain-containing family protein 1 OS=Homo sapiens GN=YTHDF1 PE=1 SV=1 - [YTHD1_HUMAN]	0.909636	1.466	+	2.86915	1.61163	1.09577	1.59159	+	1.80967	1.45248
Q9H061-2	Isoform 2 of Transmembrane protein 126A OS=Homo sapiens GN=TMEM126A - [T126A_HUMAN]	1.10025	2.02928	+	3.11234	1.84438	1.02679	2.18839	+	2.50864	2.1313
Q9H089	Large subunit GTPase 1 homolog OS=Homo sapiens GN=LSG1 PE=1 SV=2 - [LSG1_HUMAN]	1.13661	1.47945	+	1.65375	1.30163	1.07308	1.52593	+	3.04576	1.42201
Q9H0U4	Ras-related protein Rab-1B OS=Homo sapiens GN=RAB1B PE=1 SV=1 - [RAB1B_HUMAN]	0.985032	1.41234	+	3.10245	1.4338	1.0987	1.49509	+	1.82974	1.36078
Q9H330-3	Isoform 3 of Transmembrane protein 245 OS=Homo sapiens GN=TMEM245 - [TM245_HUMAN]	1.04218	1.35966	+	1.39277	1.30463	0.977413	1.37069	+	2.55284	1.40237
Q9H814	Phosphorylated adapter RNA export protein OS=Homo sapiens GN=PHAX PE=1 SV=1 - [PHAX_HUMAN]	0.995324	1.4191	+	2.02178	1.42577	0.994407	1.45013	+	1.90658	1.45828
Q9HD20-2	Isoform B of Manganese-transporting ATPase 13A1 OS=Homo sapiens GN=ATP13A1 - [AT131_HUMAN]	0.959125	1.26691	+	3.71021	1.3209	0.891207	1.3288	+	2.60206	1.49102
Q9NPQ8-2	Isoform 2 of Synembryn-A OS=Homo sapiens GN=RIC8A - [RIC8A_HUMAN]	1.02224	1.90619	+	3.42478	1.86472	1.02575	1.81374	+	2.38722	1.76821
Q9NQ87	Hairy/enhancer-of-split related with YRPW motif-like protein OS=Homo sapiens GN=HEYL PE=1 SV=2 - [HEYL_HUMAN]	0.936329	2.00892	+	3.03232	2.14553	1.01098	2.97704	+	4	2.94472
Q9NQZ6-2	Isoform 2 of Zinc finger C4H2 domain-containing protein OS=Homo sapiens GN=ZC4H2 - [ZC4H2_HUMAN]	1.00437	1.8055	+	2.19523	1.79764	1.08075	2.50458	+	2.55284	2.31744
Q9NVK5-2	Isoform 2 of FGFR1 oncogene partner 2 OS=Homo sapiens GN=FGFR1OP2 - [FGOP2_HUMAN]	1.04938	2.09653	+	2.28778	1.99787	1.02464	5.4115	+	2.92082	5.28135
Q9NVS9-3	Isoform 3 of Pyridoxine-5'-phosphate oxidase OS=Homo sapiens GN=PNPO - [PNPO_HUMAN]	0.981579	1.34327	+	1.8783	1.36848	1.07042	1.63782	+	2.18046	1.53007
Q9NWX6	Probable tRNA(His) guanylyltransferase OS=Homo sapiens GN=THG1L PE=1 SV=2 - [THG1_HUMAN]	1.01623	1.39679	+	5.34936	1.37448	0.93562	1.54601	+	2.61979	1.65239
Q9NXG2	THUMP domain-containing protein 1 OS=Homo sapiens GN=THUMPD1 PE=1 SV=2 - [THUM1_HUMAN]	1.00257	1.3179	+	2.25952	1.31452	1.07173	1.46134	+	2.69897	1.36353
Q9NY12-2	Isoform 2 of H/ACA ribonucleoprotein complex subunit 1 OS=Homo sapiens GN=GAR1 - [GAR1_HUMAN]	1.05724	1.51124	+	2.37851	1.42942	1.06185	1.41596	+	2.14874	1.33348
Q9P013	Spliceosome-associated protein CWC15 homolog OS=Homo sapiens GN=CWC15 PE=1 SV=2 - [CWC15_HUMAN]	1.07124	1.63011	+	1.45606	1.5217	0.996087	1.78695	+	3.1549	1.79397
Q9P035	Very-long-chain (3R)-3-hydroxyacyl-CoA dehydratase 3 OS=Homo sapiens GN=HACD3 PE=1 SV=2 - [HACD3_HUMAN]	1.02552	1.34119	+	3.51112	1.30781	1.07728	1.46866	+	2.39794	1.36331
Q9P2E9-2	Isoform 1 of Ribosome-binding protein 1 OS=Homo sapiens GN=RRBP1 - [RRBP1_HUMAN]	1.04098	1.37162	+	2.72727	1.31762	1.04377	1.4288	+	2.36653	1.36889
Q9UGP8	Translocation protein SEC63 homolog OS=Homo sapiens GN=SEC63 PE=1 SV=2 - [SEC63_HUMAN]	1.07568	1.49329	+	1.27814	1.38823	0.91008	1.73698	+	3.52288	1.9086
Q9UHD1	Cysteine and histidine-rich domain-containing protein 1 OS=Homo sapiens GN=CHORDC1 PE=1 SV=2 - [CHRD1_HUMAN]	0.989583	1.29687	+	2.49664	1.31052	1.01975	1.39383	+	2.35655	1.36684
Q9UHY7	Enolase-phosphatase E1 OS=Homo sapiens GN=ENOPH1 PE=1 SV=1 - [ENOPH_HUMAN]	1.11385	1.4686	+	2.1938	1.31849	1.03466	1.59706	+	3.22185	1.54356
Q9UIQ6-3	Isoform 3 of Leucyl-cystinyl aminopeptidase OS=Homo sapiens GN=LNPEP - [LCAP_HUMAN]	1.00284	1.56595	+	3.23649	1.56152	1.03898	2.224	+	2.38722	2.14056
Q9UKK6	NTF2-related export protein 1 OS=Homo sapiens GN=NXT1 PE=1 SV=1 - [NXT1_HUMAN]	0.893318	1.17737	+	1.92548	1.31797	1.02955	1.40423	+	2.29243	1.36393
Q9UL46	Proteasome activator complex subunit 2 OS=Homo sapiens GN=PSME2 PE=1 SV=4 - [PSME2_HUMAN]	0.949349	1.27152	+	2.15376	1.33936	0.934347	1.26509	+	1.97062	1.35398
Q9ULC4	Malignant T-cell-amplified sequence 1 OS=Homo sapiens GN=MCTS1 PE=1 SV=1 - [MCTS1_HUMAN]	0.984312	1.37175	+	3.01732	1.39361	0.93155	1.58795	+	3.22185	1.70463
Q9ULW0	Targeting protein for Xklp2 OS=Homo sapiens GN=TPX2 PE=1 SV=2 - [TPX2_HUMAN]	1.02377	1.34779	+	2.27105	1.3165	1.01038	1.44656	+	2.60206	1.43169
Q9UNF0-2	Isoform 2 of Protein kinase C and casein kinase substrate in neurons protein 2 OS=Homo sapiens GN=PACSIN2 - [PACN2_HUMAN]	1.03945	1.37652	+	3.56202	1.32428	1.02709	1.4309	+	2.36653	1.39316
Q9UPT9-2	Isoform 2 of Ubiquitin carboxyl-terminal hydrolase 22 OS=Homo sapiens GN=USP22 - [UBP22_HUMAN]	0.947945	1.24588	+	1.62204	1.3143	0.939917	1.86784	+	3.69897	1.98724
Q9UQN3-2	Isoform 2 of Charged multivesicular body protein 2b OS=Homo sapiens GN=CHMP2B - [CHM2B_HUMAN]	1.00632	1.45777	+	2.87529	1.44861	1.03101	1.57372	+	2.69897	1.52639
Q9Y2V2	Calcium-regulated heat-stable protein 1 OS=Homo sapiens GN=CARHSP1 PE=1 SV=2 - [CHSP1_HUMAN]	0.980134	1.35819	+	2.47062	1.38572	1.07356	1.45124	+	2.16749	1.3518
Q9Y394-2	Isoform 2 of Dehydrogenase/reductase SDR family member 7 OS=Homo sapiens GN=DHRS7 - [DHRS7_HUMAN]	0.959978	1.28414	+	2.07617	1.33768	1.04615	1.3039	+	1.86967	1.24638
Q9Y3E5	Peptidyl-tRNA hydrolase 2, mitochondrial OS=Homo sapiens GN=PTRH2 PE=1 SV=1 - [PTH2_HUMAN]	0.903061	1.21536	+	1.51413	1.34582	0.967473	1.244	+	3.04576	1.28582
Q9Y3X0	Coiled-coil domain-containing protein 9 OS=Homo sapiens GN=CCDC9 PE=1 SV=1 - [CCDC9_HUMAN]	1.03429	1.52153	+	2.96028	1.47109	1.06105	1.48947	+	2.50864	1.40377
Q9Y4R8	Telomere length regulation protein TEL2 homolog OS=Homo sapiens GN=TELO2 PE=1 SV=2 - [TELO2_HUMAN]	1.1196	1.90498	+	2.68319	1.70148	1.10241	1.97133	+	2.37675	1.7882
Q9Y4Z0	U6 snRNA-associated Sm-like protein LSm4 OS=Homo sapiens GN=LSM4 PE=1 SV=1 - [LSM4_HUMAN]	1.11913	1.61221	+	1.86215	1.44059	1.09161	1.95599	+	2.46852	1.79184
Q9Y5J6	Mitochondrial import inner membrane translocase subunit Tim10 B OS=Homo sapiens GN=TIMM10B PE=1 SV=1 - [T10B_HUMAN]	1.00829	1.45933	+	1.33663	1.44733	0.962983	1.75081	+	2.88606	1.81811
Q9Y5U2-2	Isoform 2 of Protein TSSC4 OS=Homo sapiens GN=TSSC4 - [TSSC4_HUMAN]	1.06738	1.42108	+	2.62821	1.33137	0.95039	1.60904	+	2.29243	1.69303
Q9Y6H1	Coiled-coil-helix-coiled-coil-helix domain-containing protein 2 OS=Homo sapiens GN=CHCHD2 PE=1 SV=1 - [CHCH2_HUMAN]	0.954663	1.57688	+	2.35207	1.65177	0.963017	1.92725	+	3.09691	2.00126
R4GMT0	Alpha-centractin OS=Homo sapiens GN=ACTR1A PE=1 SV=1 - [R4GMT0_HUMAN]	0.995147	1.35731	+	4.438	1.36393	0.998993	1.46426	+	2.63827	1.46574
X6RK76	Inositol 1,4,5-trisphosphate receptor-interacting protein (Fragment) OS=Homo sapiens GN=ITPRIP PE=1 SV=1 - [X6RK76_HUMAN]	0.983828	1.37706	+	3.34578	1.3997	0.979177	1.21122	+	2.08092	1.23698
A0A087WTT6	40S ribosomal protein S29 OS=Homo sapiens GN=RPS29 PE=1 SV=1 - [A0A087WTT6_HUMAN]	0.94404	0.534962	+	3.00124	0.566673	0.962973	0.561563	+	3.22185	0.583156
A0A087WTV2	Proteasome activator complex subunit 3 OS=Homo sapiens GN=PSME3 PE=1 SV=1 - [A0A087WTV2_HUMAN]	0.947684	0.556793	+	2.90377	0.58753	1.05225	0.604843	+	2.74473	0.574811
A0A087WTZ2	Ran-binding protein 17 OS=Homo sapiens GN=RANBP17 PE=1 SV=1 - [A0A087WTZ2_HUMAN]	1.0785	0.444142	+	2.92329	0.411815	1.05025	0.27238	+	4	0.259347
A0A087WU64	DNA polymerase OS=Homo sapiens GN=POLA1 PE=1 SV=1 - [A0A087WU64_HUMAN]	1.10059	0.578234	+	2.66217	0.525385	0.99625	0.522503	+	2.55284	0.52447
A0A087WV25	FGFR1 oncogene partner OS=Homo sapiens GN=FGFR1OP PE=1 SV=1 - [A0A087WV25_HUMAN]	0.976442	0.355424	+	3.9785	0.363999	0.925063	0.341763	+	3.1549	0.369449
A0A087WVI0	Conserved oligomeric Golgi complex subunit 1 OS=Homo sapiens GN=COG1 PE=1 SV=1 - [A0A087WVI0_HUMAN]	1.08529	0.500679	+	3.37544	0.461332	0.962	0.407747	+	3.1549	0.423853
A0A087WW18	Protein archease (Fragment) OS=Homo sapiens GN=ZBTB8OS PE=1 SV=1 - [A0A087WW18_HUMAN]	1.024	0.703069	+	3.9992	0.686591	1.04866	0.61113	+	3.69897	0.582774
A0A087WXU5	Nucleolar protein of 40 kDa OS=Homo sapiens GN=ZCCHC17 PE=1 SV=1 - [A0A087WXU5_HUMAN]	0.899653	0.672519	+	1.63351	0.747532	1.09391	0.62183	+	2.67778	0.568445
A0A087WY99	5-oxoprolinase (Fragment) OS=Homo sapiens GN=OPLAH PE=1 SV=6 - [A0A087WY99_HUMAN]	1.12837	0.733367	+	2.12494	0.649935	0.9716	0.663443	+	3.1549	0.682836
A0A087WZ30	ATP-dependent DNA helicase Q4 OS=Homo sapiens GN=RECQL4 PE=1 SV=1 - [A0A087WZ30_HUMAN]	0.95165	0.645218	+	2.64371	0.677999	0.961983	0.572867	+	2.3279	0.595506
A0A087WZ32	Pleckstrin homology domain-containing family A member 2 OS=Homo sapiens GN=PLEKHA2 PE=1 SV=1 - [A0A087WZ32_HUMAN]	0.96796	0.633405	+	4.49234	0.654371	1.0609	0.66879	+	2.07058	0.630397
A0A087WZX2	NADH dehydrogenase [ubiquinone] 1 beta subcomplex subunit 6 OS=Homo sapiens GN=NDUFB6 PE=1 SV=1 - [A0A087WZX2_HUMAN]	0.913397	0.439324	+	2.88694	0.480978	1.05391	0.48165	+	2.82391	0.457012
A0A087X0E5	Gametogenetin-binding protein 2 OS=Homo sapiens GN=GGNBP2 PE=1 SV=1 - [A0A087X0E5_HUMAN]	1.01322	0.47725	+	4.43634	0.471023	1.00242	0.459427	+	2.37675	0.458318
A0A087X1A5	Double-stranded RNA-binding protein Staufen homolog 1 OS=Homo sapiens GN=STAU1 PE=1 SV=1 - [A0A087X1A5_HUMAN]	1.02039	0.763107	+	2.102	0.747858	1.05323	0.64499	+	2.52288	0.612394
A0A0A0MRE5	Arf-GAP with SH3 domain, ANK repeat and PH domain-containing protein 1 OS=Homo sapiens GN=ASAP1 PE=1 SV=1 - [A0A0A0MRE5_HUMAN]	1.13602	0.873074	+	1.37662	0.768538	1.00252	0.63543	+	3.22185	0.633831
A0A0A0MTI6	Elongation of very long chain fatty acids protein OS=Homo sapiens GN=ELOVL5 PE=1 SV=1 - [A0A0A0MTI6_HUMAN]	1.01459	0.751628	+	3.22878	0.740819	1.02248	0.630517	+	3.30103	0.616652
A0A0A6YYA0	Protein TMED7-TICAM2 OS=Homo sapiens GN=TMED7-TICAM2 PE=3 SV=1 - [A0A0A6YYA0_HUMAN]	1.03476	0.718737	+	3.67522	0.694593	1.01785	0.61633	+	2.05552	0.605523
A0A0B4J211	ATPase family AAA domain-containing protein 2 OS=Homo sapiens GN=ATAD2 PE=1 SV=1 - [A0A0B4J211_HUMAN]	1.12592	0.133328	+	3.8617	0.118417	1.00574	0.341927	+	2.95861	0.339976
A0A0B4J220	Chromosome 11 open reading frame 48, isoform CRA_c OS=Homo sapiens GN=C11orf98 PE=1 SV=1 - [A0A0B4J220_HUMAN]	0.891917	0.622577	+	1.4924	0.698021	1.01188	0.546423	+	3.69897	0.540006
A0A0C4DGS0	NADH dehydrogenase [ubiquinone] 1 alpha subcomplex subunit 6 OS=Homo sapiens GN=NDUFA6 PE=1 SV=1 - [A0A0C4DGS0_HUMAN]	0.980711	0.66099	+	2.52312	0.673991	1.03506	0.640273	+	2.67778	0.618584
A0A0C4DGS9	Choline/ethanolaminephosphotransferase 1 OS=Homo sapiens GN=CEPT1 PE=1 SV=1 - [A0A0C4DGS9_HUMAN]	0.924486	0.53321	+	2.29864	0.576764	1.00573	0.592477	+	2.85387	0.589103
A0A0C4DGX4	Cullin-1 OS=Homo sapiens GN=CUL1 PE=1 SV=1 - [A0A0C4DGX4_HUMAN]	1.05257	0.796308	+	2.51829	0.756537	0.972963	0.660197	+	3.39794	0.678542
A0A0G2JHN8	Bromodomain-containing protein 2 (Fragment) OS=Homo sapiens GN=BRD2 PE=1 SV=1 - [A0A0G2JHN8_HUMAN]	1.10307	0.669478	+	2.13498	0.606922	1.00273	0.566547	+	2.52288	0.565006
A0A0G2JI36	HLA class I histocompatibility antigen, A-3 alpha chain OS=Homo sapiens GN=HLA-A PE=1 SV=1 - [A0A0G2JI36_HUMAN]	0.949646	0.668231	+	2.60993	0.703663	1.00791	0.580183	+	2.65758	0.575628
A0A0G2JIC6	28S ribosomal protein S18b, mitochondrial OS=Homo sapiens GN=MRPS18B PE=1 SV=1 - [A0A0G2JIC6_HUMAN]	0.956698	0.639131	+	3.43514	0.668059	1.01115	0.5532	+	2.3279	0.547098
A0A0G2JIS2	Histone-lysine N-methyltransferase EHMT2 OS=Homo sapiens GN=EHMT2 PE=1 SV=1 - [A0A0G2JIS2_HUMAN]	1.06361	0.782984	+	2.95563	0.736157	1.04728	0.37471	+	3.69897	0.357795
A0A1B0GTJ7	Adenylosuccinate lyase OS=Homo sapiens GN=ADSL PE=1 SV=1 - [A0A1B0GTJ7_HUMAN]	1.01629	0.700106	+	4.09673	0.688884	1.01581	0.630717	+	1.68403	0.620898
A0A1W2PPS1	Heterogeneous nuclear ribonucleoprotein U OS=Homo sapiens GN=HNRNPU PE=1 SV=1 - [A0A1W2PPS1_HUMAN]	1.12667	0.644798	+	2.3807	0.572304	0.918237	0.467737	+	2.26761	0.509386
A0A1W2PPT5	DNA-directed RNA polymerase subunit beta OS=Homo sapiens GN=POLR2B PE=1 SV=1 - [A0A1W2PPT5_HUMAN]	1.02521	0.778477	+	2.29933	0.759334	1.02732	0.74671	+	2.49485	0.72685
A0A1W2PPZ5	Transcription elongation factor A protein 1 OS=Homo sapiens GN=TCEA1 PE=1 SV=1 - [A0A1W2PPZ5_HUMAN]	0.945829	0.725313	+	2.02097	0.766854	0.98101	0.749577	+	2.21467	0.764087
A2IDA3	DNA-3-methyladenine glycosylase (Fragment) OS=Homo sapiens GN=MPG PE=1 SV=1 - [A2IDA3_HUMAN]	0.974005	0.575789	+	3.48775	0.591156	1.03129	0.500283	+	3.39794	0.485106
A4D1S5	Ras-related protein Rab-19 OS=Homo sapiens GN=RAB19 PE=2 SV=2 - [RAB19_HUMAN]	1.06253	0.39992	+	3.38528	0.376385	1.04591	0.338787	+	3.39794	0.323917
A6NIH7	Protein unc-119 homolog B OS=Homo sapiens GN=UNC119B PE=1 SV=1 - [U119B_HUMAN]	0.953361	0.543816	+	3.16009	0.57042	1.00584	0.547313	+	3.04576	0.544137
A8MXL6	Protein SEC13 homolog OS=Homo sapiens GN=SEC13 PE=1 SV=1 - [A8MXL6_HUMAN]	0.908925	0.631679	+	2.10307	0.694974	1.0884	0.68919	+	2.40894	0.633216
B1AKV2	Ubiquinol-cytochrome-c reductase complex assembly factor 1 OS=Homo sapiens GN=UQCC1 PE=1 SV=1 - [B1AKV2_HUMAN]	0.945486	0.705803	+	1.64925	0.746498	0.96301	0.635407	+	3.09691	0.659813
B1AMU3	Exosome complex component CSL4 OS=Homo sapiens GN=EXOSC1 PE=1 SV=1 - [B1AMU3_HUMAN]	1.00544	0.714209	+	2.28512	0.710345	1.02818	0.29763	+	2.76955	0.289471
B7WPG3	Heterogeneous nuclear ribonucleoprotein L-like OS=Homo sapiens GN=HNRNPLL PE=1 SV=1 - [B7WPG3_HUMAN]	0.995209	0.704164	+	1.39762	0.707554	0.932081	0.65147	+	1.68825	0.698941
B8ZZ67	SMT3 suppressor of mif two 3 homolog 1 (Yeast), isoform CRA_b OS=Homo sapiens GN=SUMO1 PE=1 SV=1 - [B8ZZ67_HUMAN]	1.01663	0.481865	+	5.02824	0.473983	1.06273	0.528777	+	3	0.497563
B8ZZG1	MAGUK p55 subfamily member 6 OS=Homo sapiens GN=MPP6 PE=1 SV=1 - [B8ZZG1_HUMAN]	1.03655	0.639618	+	3.11477	0.617064	0.962087	0.553397	+	2.08092	0.575205
C9J4Z3	60S ribosomal protein L37a OS=Homo sapiens GN=RPL37A PE=1 SV=1 - [C9J4Z3_HUMAN]	0.924521	0.579192	+	2.85335	0.626478	0.99154	0.607183	+	2.61979	0.612364
C9J5X1	Tyrosine-protein kinase receptor OS=Homo sapiens GN=IGF1R PE=1 SV=1 - [C9J5X1_HUMAN]	1.13004	0.812205	+	1.74716	0.71874	1.07172	0.564957	+	2.65758	0.52715
C9J7Z4	tRNA-splicing endonuclease subunit Sen2 (Fragment) OS=Homo sapiens GN=TSEN2 PE=1 SV=1 - [C9J7Z4_HUMAN]	1.04329	0.630209	+	3.81589	0.604059	0.948793	0.489377	+	2.95861	0.515788
C9JFR7	Cytochrome c (Fragment) OS=Homo sapiens GN=CYCS PE=1 SV=1 - [C9JFR7_HUMAN]	0.978483	0.650375	+	3.09881	0.664677	0.935793	0.5637	+	1.83863	0.602377
C9JG87	39S ribosomal protein L39, mitochondrial (Fragment) OS=Homo sapiens GN=MRPL39 PE=1 SV=1 - [C9JG87_HUMAN]	1.01713	0.769936	+	2.05078	0.756969	1.06274	0.534797	+	3.69897	0.503224
C9JG97	Angio-associated migratory cell protein OS=Homo sapiens GN=AAMP PE=1 SV=1 - [C9JG97_HUMAN]	0.942794	0.547954	+	2.3872	0.581202	0.9827	0.502313	+	2.21467	0.511156
C9JIK8	Cysteine protease ATG4B (Fragment) OS=Homo sapiens GN=ATG4B PE=1 SV=1 - [C9JIK8_HUMAN]	0.934357	0.483542	+	3.04618	0.517513	0.951393	0.554597	+	3.39794	0.582931
C9JK83	STAM-binding protein (Fragment) OS=Homo sapiens GN=STAMBP PE=1 SV=1 - [C9JK83_HUMAN]	1.04024	0.717389	+	2.78374	0.689638	0.959687	0.592693	+	1.7122	0.61759
C9JKN2	Transport and Golgi organization protein 2 homolog (Fragment) OS=Homo sapiens GN=TANGO2 PE=1 SV=1 - [C9JKN2_HUMAN]	1.04663	0.660493	+	2.86805	0.631066	1.09531	0.5391	+	2.92082	0.492189
C9JLU1	DNA-directed RNA polymerases I, II, and III subunit RPABC3 (Fragment) OS=Homo sapiens GN=POLR2H PE=1 SV=8 - [C9JLU1_HUMAN]	0.900885	0.616275	+	1.88743	0.684077	0.944723	0.64825	+	2.36653	0.68618
C9JQV3	Serine/threonine-protein kinase 11-interacting protein OS=Homo sapiens GN=STK11IP PE=1 SV=1 - [C9JQV3_HUMAN]	1.0679	0.58649	+	3.39627	0.549199	0.979227	0.52723	+	2.19382	0.538415
C9JY28	LYR motif-containing protein 4 OS=Homo sapiens GN=LYRM4 PE=1 SV=1 - [C9JY28_HUMAN]	1.03576	0.605919	+	3.60387	0.584999	1.02612	0.616837	+	1.89963	0.601135
D3YTB1	60S ribosomal protein L32 (Fragment) OS=Homo sapiens GN=RPL32 PE=1 SV=1 - [D3YTB1_HUMAN]	0.958403	0.7198	+	2.06262	0.751041	0.928687	0.61076	+	2.08092	0.65766
D6R9Z6	La-related protein 7 (Fragment) OS=Homo sapiens GN=LARP7 PE=1 SV=1 - [D6R9Z6_HUMAN]	1.06701	0.798799	+	1.7242	0.748633	0.919083	0.545963	+	2.22185	0.59403
D6RD69	GTP-binding protein SAR1b (Fragment) OS=Homo sapiens GN=SAR1B PE=1 SV=1 - [D6RD69_HUMAN]	1.00128	0.746807	+	2.74619	0.745852	0.934013	0.487203	+	3.39794	0.521624
D6REB0	Calcium-binding and coiled-coil domain-containing protein 2 (Fragment) OS=Homo sapiens GN=CALCOCO2 PE=1 SV=1 - [D6REB0_HUMAN]	1.0455	0.758709	+	1.95266	0.72569	1.0499	0.64565	+	3.1549	0.614961
E2QRB3	Pyrroline-5-carboxylate reductase 1, isoform CRA_c OS=Homo sapiens GN=PYCR1 PE=1 SV=2 - [E2QRB3_HUMAN]	0.898337	0.627176	+	1.94179	0.698152	1.0122	0.47127	+	4	0.465588
E5RGS2	Receptor expression-enhancing protein OS=Homo sapiens GN=REEP4 PE=1 SV=1 - [E5RGS2_HUMAN]	0.96387	0.727459	+	3.00738	0.754727	0.962353	0.54086	+	3.39794	0.562018
E5RIB6	Mitochondrial fission regulator 1 OS=Homo sapiens GN=MTFR1 PE=1 SV=1 - [E5RIB6_HUMAN]	0.975075	0.55216	+	2.85361	0.566274	1.01862	0.55916	+	3	0.548941
E5RIE8	Mediator of RNA polymerase II transcription subunit 7 (Fragment) OS=Homo sapiens GN=MED7 PE=1 SV=1 - [E5RIE8_HUMAN]	0.958231	0.623686	+	3.22776	0.650872	1.02284	0.63012	+	3.52288	0.616049
E5RIJ0	DNA polymerase beta OS=Homo sapiens GN=POLB PE=1 SV=1 - [E5RIJ0_HUMAN]	0.903068	0.598672	+	2.02104	0.662931	0.988913	0.623397	+	2.56864	0.630386
E7ENR5	U3 small nucleolar ribonucleoprotein protein IMP4 (Fragment) OS=Homo sapiens GN=IMP4 PE=1 SV=1 - [E7ENR5_HUMAN]	0.883364	0.634042	+	1.70108	0.717758	0.963453	0.639083	+	3.04576	0.663326
E7ESJ7	Protein FAM114A2 OS=Homo sapiens GN=FAM114A2 PE=1 SV=1 - [E7ESJ7_HUMAN]	1.06451	0.496564	+	2.31617	0.466472	1.06013	0.42097	+	2.79588	0.397093
E7ETU9	Procollagen-lysine,2-oxoglutarate 5-dioxygenase 2 OS=Homo sapiens GN=PLOD2 PE=1 SV=1 - [E7ETU9_HUMAN]	1.04488	0.535663	+	3.71114	0.512655	1.0458	0.55626	+	3.52288	0.531897
E7EUL7	Sperm-specific antigen 2 OS=Homo sapiens GN=SSFA2 PE=1 SV=1 - [E7EUL7_HUMAN]	0.929523	0.676868	+	2.27653	0.728189	1.06585	0.305923	+	3.39794	0.287022
E7EWE1	Ubiquitin-like modifier-activating enzyme 5 OS=Homo sapiens GN=UBA5 PE=1 SV=1 - [E7EWE1_HUMAN]	1.05834	0.605531	+	3.01491	0.572152	0.933857	0.536053	+	3.09691	0.574021
E9PAK5	DENN domain-containing protein 4B (Fragment) OS=Homo sapiens GN=DENND4B PE=1 SV=1 - [E9PAK5_HUMAN]	1.10871	0.515029	+	3.26517	0.46453	1.02189	0.46438	+	2.92082	0.454432
E9PCB6	Neurolysin, mitochondrial OS=Homo sapiens GN=NLN PE=1 SV=1 - [E9PCB6_HUMAN]	1.00797	0.654457	+	2.99485	0.649282	0.949763	0.571567	+	2.06048	0.601799
E9PE82	Short-chain-specific acyl-CoA dehydrogenase, mitochondrial OS=Homo sapiens GN=ACADS PE=1 SV=1 - [E9PE82_HUMAN]	0.977253	0.593098	+	2.98928	0.606903	1.06159	0.568387	+	3.52288	0.535412
E9PEC3	Propionyl-CoA carboxylase beta chain, mitochondrial OS=Homo sapiens GN=PCCB PE=1 SV=1 - [E9PEC3_HUMAN]	0.8844	0.273255	+	3.11428	0.308972	0.920567	0.339337	+	2.82391	0.368617
E9PF05	Sulfatase-modifying factor 1 OS=Homo sapiens GN=SUMF1 PE=1 SV=1 - [E9PF05_HUMAN]	0.897442	0.554651	+	2.49892	0.618035	0.985427	0.43475	+	3.39794	0.441179
E9PF06	39S ribosomal protein L3, mitochondrial (Fragment) OS=Homo sapiens GN=MRPL3 PE=1 SV=1 - [E9PF06_HUMAN]	1.00936	0.437461	+	4.86327	0.433404	1.08953	0.341627	+	2.74473	0.313555
E9PH64	NADH dehydrogenase [ubiquinone] 1 beta subcomplex subunit 9 OS=Homo sapiens GN=NDUFB9 PE=1 SV=1 - [E9PH64_HUMAN]	1.04153	0.779877	+	2.13963	0.74878	1.02518	0.365523	+	3.69897	0.356546
E9PIB1	HLA class II histocompatibility antigen, DQ beta 1 chain OS=Homo sapiens GN=HLA-DQB1 PE=1 SV=1 - [E9PIB1_HUMAN]	1.17402	0.70815	+	2.06707	0.603184	1.02707	0.51984	+	2.29243	0.506137
E9PIW9	Atherin OS=Homo sapiens GN=SAMD1 PE=1 SV=1 - [E9PIW9_HUMAN]	1.03391	0.516151	+	3.81165	0.499222	1.09927	0.42331	+	3.30103	0.385083
E9PKG6	Nucleobindin-2 OS=Homo sapiens GN=NUCB2 PE=1 SV=2 - [E9PKG6_HUMAN]	1.01813	0.76346	+	1.98847	0.749865	1.04442	0.625817	+	3.52288	0.599198
E9PKK4	Condensin-2 complex subunit D3 OS=Homo sapiens GN=NCAPD3 PE=1 SV=1 - [E9PKK4_HUMAN]	1.11698	0.447816	+	2.90098	0.400917	1.02959	0.249303	+	3.69897	0.242139
E9PN17	ATP synthase subunit g, mitochondrial OS=Homo sapiens GN=ATP5L PE=1 SV=1 - [E9PN17_HUMAN]	0.951479	0.730455	+	2.22128	0.767705	0.916123	0.572083	+	2.5376	0.624461
F2Z2B9	Gamma-tubulin complex component OS=Homo sapiens GN=TUBGCP2 PE=1 SV=1 - [F2Z2B9_HUMAN]	1.1276	0.616506	+	2.58051	0.546742	1.04213	0.474097	+	2.76955	0.45493
F2Z388	60S ribosomal protein L35 OS=Homo sapiens GN=RPL35 PE=1 SV=1 - [F2Z388_HUMAN]	0.944439	0.618846	+	3.05074	0.655252	1.11328	0.594573	+	2.56864	0.534075
F2Z3I4	Arrestin domain-containing protein 1 OS=Homo sapiens GN=ARRDC1 PE=1 SV=1 - [F2Z3I4_HUMAN]	0.951621	0.670504	+	2.31015	0.704591	0.94218	0.448363	+	2.4437	0.475879
F5GWI9	WASH complex subunit CCDC53 OS=Homo sapiens GN=CCDC53 PE=1 SV=1 - [F5GWI9_HUMAN]	0.914713	0.5693	+	2.53468	0.622381	0.95614	0.56699	+	2.82391	0.592999
F5GX77	Multifunctional methyltransferase subunit TRM112-like protein OS=Homo sapiens GN=TRMT112 PE=1 SV=1 - [F5GX77_HUMAN]	0.888668	0.619201	+	1.87438	0.696774	0.954213	0.539207	+	2.36653	0.56508
F5GXU9	2-oxoisovalerate dehydrogenase subunit alpha, mitochondrial (Fragment) OS=Homo sapiens GN=BCKDHA PE=4 SV=1 - [F5GXU9_HUMAN]	0.940888	0.668814	+	1.81857	0.710833	1.00354	0.56214	+	3.39794	0.560155
F5GY68	Anaphase-promoting complex subunit 5 (Fragment) OS=Homo sapiens GN=ANAPC5 PE=1 SV=1 - [F5GY68_HUMAN]	1.08688	0.562645	+	2.1198	0.51767	1.02199	0.518473	+	2.95861	0.507316
F5GZ09	Intraflagellar transport protein 27 homolog (Fragment) OS=Homo sapiens GN=IFT27 PE=1 SV=1 - [F5GZ09_HUMAN]	0.914534	0.480699	+	2.88692	0.525622	0.979673	0.493533	+	3.04576	0.503773
F5H3Y4	Probable ATP-dependent RNA helicase DHX37 OS=Homo sapiens GN=DHX37 PE=1 SV=1 - [F5H3Y4_HUMAN]	1.06148	0.498285	+	3.72178	0.469425	1.00089	0.441023	+	1.97881	0.440633
F5H5I6	G-rich sequence factor 1 OS=Homo sapiens GN=GRSF1 PE=1 SV=2 - [F5H5I6_HUMAN]	1.04829	0.671946	+	3.84546	0.640992	1.07086	0.565447	+	2.85387	0.528032
F5H5N1	NADH dehydrogenase [ubiquinone] iron-sulfur protein 7, mitochondrial OS=Homo sapiens GN=NDUFS7 PE=1 SV=1 - [F5H5N1_HUMAN]	0.972834	0.363609	+	4.63593	0.373763	1.04395	0.37093	+	3.69897	0.355313
F5H702	39S ribosomal protein L48, mitochondrial OS=Homo sapiens GN=MRPL48 PE=1 SV=1 - [F5H702_HUMAN]	1.01295	0.596171	+	2.53787	0.588549	1.00838	0.59639	+	2.74473	0.591436
F6S7Q7	Threonine--tRNA ligase, mitochondrial OS=Homo sapiens GN=TARS2 PE=1 SV=1 - [F6S7Q7_HUMAN]	1.06114	0.598742	+	2.13075	0.564244	0.988627	0.551547	+	3.04576	0.557892
F8VUA6	60S ribosomal protein L18 (Fragment) OS=Homo sapiens GN=RPL18 PE=1 SV=1 - [F8VUA6_HUMAN]	0.87096	0.648428	+	1.55276	0.744498	0.94492	0.39698	+	3.1549	0.42012
F8VUX1	Nucleosome assembly protein 1-like 1 (Fragment) OS=Homo sapiens GN=NAP1L1 PE=1 SV=1 - [F8VUX1_HUMAN]	0.983353	0.684345	+	2.55036	0.69593	0.960557	0.395003	+	3.09691	0.411223
F8VV56	CD63 antigen OS=Homo sapiens GN=CD63 PE=1 SV=1 - [F8VV56_HUMAN]	0.882631	0.627581	+	1.73062	0.711034	1.03807	0.716063	+	3.22185	0.689803
F8VY35	Nucleosome assembly protein 1-like 1 (Fragment) OS=Homo sapiens GN=NAP1L1 PE=1 SV=1 - [F8VY35_HUMAN]	1.04629	0.482328	+	3.51532	0.460989	0.928687	0.367683	+	3	0.395918
F8W1U7	ADP-ribosylation factor GTPase-activating protein 1 (Fragment) OS=Homo sapiens GN=ARFGAP1 PE=1 SV=1 - [F8W1U7_HUMAN]	1.00316	0.739803	+	3.72829	0.737473	1.04976	0.52091	+	3.52288	0.496217
F8WCD0	E3 ubiquitin-protein ligase RNF149 OS=Homo sapiens GN=RNF149 PE=1 SV=1 - [F8WCD0_HUMAN]	1.00544	0.681185	+	2.56364	0.677499	0.97706	0.56003	+	2.92082	0.573179
F8WDD7	Actin-related protein 2/3 complex subunit 4 OS=Homo sapiens GN=ARPC4 PE=4 SV=1 - [F8WDD7_HUMAN]	0.902486	0.617959	+	2.29376	0.68473	1.03523	0.457143	+	3.69897	0.441588
G3V1A0	HCG38438, isoform CRA_b OS=Homo sapiens GN=TRAPPC4 PE=1 SV=1 - [G3V1A0_HUMAN]	0.970051	0.438954	+	3.36552	0.452506	0.93168	0.454497	+	3.22185	0.487825
G3V485	Rho guanine nucleotide exchange factor 40 OS=Homo sapiens GN=ARHGEF40 PE=1 SV=1 - [G3V485_HUMAN]	1.07197	0.554705	+	3.08268	0.517463	1.06752	0.47143	+	2.85387	0.441611
G5E9U9	Poly (ADP-ribose) polymerase family, member 12, isoform CRA_a OS=Homo sapiens GN=PARP12 PE=1 SV=1 - [G5E9U9_HUMAN]	1.00156	0.468598	+	4.9016	0.467868	1.00555	0.343393	+	4	0.341498
G5E9X1	Integrator complex subunit 6 OS=Homo sapiens GN=INTS6 PE=1 SV=1 - [G5E9X1_HUMAN]	0.899133	0.647884	+	2.09013	0.720565	1.05692	0.700857	+	2.4318	0.663114
H0Y4W2	Transformation/transcription domain-associated protein (Fragment) OS=Homo sapiens GN=TRRAP PE=1 SV=1 - [H0Y4W2_HUMAN]	1.04607	0.757788	+	2.01691	0.724414	1.03452	0.651057	+	3	0.62933
H0Y4Z7	Carnitine O-acetyltransferase (Fragment) OS=Homo sapiens GN=CRAT PE=1 SV=1 - [H0Y4Z7_HUMAN]	0.937053	0.708586	+	2.18228	0.756186	0.972213	0.70929	+	3	0.729562
H0Y564	Anaphase-promoting complex subunit 1 (Fragment) OS=Homo sapiens GN=ANAPC1 PE=1 SV=1 - [H0Y564_HUMAN]	1.14722	0.465502	+	3.04645	0.405765	1.03906	0.338703	+	3.69897	0.325971
H0Y612	E3 ubiquitin-protein ligase TRIM33 (Fragment) OS=Homo sapiens GN=TRIM33 PE=1 SV=1 - [H0Y612_HUMAN]	1.16569	0.779435	+	1.9178	0.668647	1.04071	0.59685	+	2.04576	0.573505
H0Y6G3	WD repeat-containing protein 46 (Fragment) OS=Homo sapiens GN=WDR46 PE=1 SV=1 - [H0Y6G3_HUMAN]	0.940347	0.565532	+	2.26728	0.601408	1.02472	0.487693	+	3.04576	0.475927
H0Y7Q2	Syndetin (Fragment) OS=Homo sapiens GN=VPS50 PE=1 SV=1 - [H0Y7Q2_HUMAN]	0.960318	0.620386	+	2.22197	0.646021	1.01072	0.59414	+	4	0.587836
H0Y7R9	Cadherin EGF LAG seven-pass G-type receptor 1 (Fragment) OS=Homo sapiens GN=CELSR1 PE=1 SV=1 - [H0Y7R9_HUMAN]	1.07714	0.562379	+	3.2664	0.522104	0.996827	0.408193	+	2.88606	0.409493
H0YAN8	Rho guanine nucleotide exchange factor 10 (Fragment) OS=Homo sapiens GN=ARHGEF10 PE=1 SV=1 - [H0YAN8_HUMAN]	1.08138	0.794281	+	1.48583	0.734507	0.940747	0.589697	+	2.09691	0.626839
H0YAT1	SH2 domain-containing protein 4A (Fragment) OS=Homo sapiens GN=SH2D4A PE=1 SV=1 - [H0YAT1_HUMAN]	1.03054	0.596633	+	3.13172	0.578952	0.905777	0.531657	+	1.82974	0.586962
H0YAZ3	Vinexin (Fragment) OS=Homo sapiens GN=SORBS3 PE=1 SV=1 - [H0YAZ3_HUMAN]	0.965191	0.648924	+	2.90881	0.672327	1.05135	0.68343	+	2.88606	0.65005
H0YCD5	39S ribosomal protein L11, mitochondrial (Fragment) OS=Homo sapiens GN=MRPL11 PE=1 SV=1 - [H0YCD5_HUMAN]	1.00232	0.597499	+	2.74504	0.596116	0.951743	0.590137	+	2.37675	0.620059
H0YCS3	BRCA2-interacting transcriptional repressor EMSY (Fragment) OS=Homo sapiens GN=EMSY PE=1 SV=8 - [H0YCS3_HUMAN]	1.05015	0.741162	+	2.36924	0.705768	1.05865	0.556203	+	2.36653	0.525388
H0YDR3	Tetratricopeptide repeat protein 9C (Fragment) OS=Homo sapiens GN=TTC9C PE=1 SV=1 - [H0YDR3_HUMAN]	0.925044	0.463229	+	3.52304	0.500764	1.0254	0.428103	+	3.04576	0.4175
H0YED7	Synaptonemal complex protein SC65 (Fragment) OS=Homo sapiens GN=P3H4 PE=1 SV=1 - [H0YED7_HUMAN]	0.858117	0.490266	+	1.91646	0.571328	0.91899	0.53536	+	2.67778	0.582553
H0YGD1	Arf-GAP with Rho-GAP domain, ANK repeat and PH domain-containing protein 1 (Fragment) OS=Homo sapiens GN=ARAP1 PE=1 SV=1 - [H0YGD1_HUMAN]	1.04481	0.500371	+	4.23528	0.478911	1.04299	0.419453	+	2.79588	0.402164
H0YHX7	Neuron navigator 3 (Fragment) OS=Homo sapiens GN=NAV3 PE=1 SV=1 - [H0YHX7_HUMAN]	1.00169	0.630763	+	4.13942	0.629699	1.05268	0.54094	+	2.79588	0.513871
H0YI10	Ceramide synthase 5 (Fragment) OS=Homo sapiens GN=CERS5 PE=1 SV=2 - [H0YI10_HUMAN]	0.990894	0.625515	+	1.72144	0.631263	1.05206	0.64097	+	2.27572	0.60925
H0YJI1	SRA stem-loop-interacting RNA-binding protein, mitochondrial (Fragment) OS=Homo sapiens GN=SLIRP PE=1 SV=1 - [H0YJI1_HUMAN]	0.910204	0.429341	+	3.12104	0.471698	0.959557	0.416633	+	3.22185	0.434194
H0YJN0	Ena/VASP-like protein (Fragment) OS=Homo sapiens GN=EVL PE=1 SV=1 - [H0YJN0_HUMAN]	0.920956	0.678677	+	1.91674	0.736927	1.06877	0.433433	+	3.30103	0.405544
H0YJV2	Serine palmitoyltransferase 2 (Fragment) OS=Homo sapiens GN=SPTLC2 PE=1 SV=1 - [H0YJV2_HUMAN]	0.988432	0.755731	+	2.83561	0.764576	1.02932	0.44864	+	3.69897	0.435859
H0YKJ9	Tetraspanin-3 OS=Homo sapiens GN=TSPAN3 PE=1 SV=1 - [H0YKJ9_HUMAN]	0.965807	0.581146	+	3.18471	0.601721	1.02489	0.530833	+	2.3279	0.51794
H0YL91	Activating signal cointegrator 1 OS=Homo sapiens GN=TRIP4 PE=1 SV=1 - [H0YL91_HUMAN]	1.15832	0.828798	+	1.78761	0.715517	1.06092	0.39086	+	3.52288	0.368416
H0YLA2	Signal recognition particle 14 kDa protein OS=Homo sapiens GN=SRP14 PE=1 SV=1 - [H0YLA2_HUMAN]	0.888664	0.380357	+	2.81078	0.42801	1.03087	0.295997	+	3.69897	0.287134
H0YMP3	G2/mitotic-specific cyclin-B2 OS=Homo sapiens GN=CCNB2 PE=1 SV=1 - [H0YMP3_HUMAN]	0.912828	0.402928	+	3.45245	0.441406	0.972123	0.302953	+	2.52288	0.311641
H0YNG3	Signal peptidase complex catalytic subunit SEC11 OS=Homo sapiens GN=SEC11A PE=1 SV=1 - [H0YNG3_HUMAN]	0.898152	0.590437	+	2.21972	0.657391	1.00319	0.59996	+	2.88606	0.59805
H3BLU7	Aflatoxin B1 aldehyde reductase member 2 (Fragment) OS=Homo sapiens GN=AKR7A2 PE=1 SV=1 - [H3BLU7_HUMAN]	0.863323	0.569306	+	1.81016	0.659436	1.00799	0.493403	+	2.85387	0.489491
H3BMQ2	Probable ribosome biogenesis protein RLP24 (Fragment) OS=Homo sapiens GN=RSL24D1 PE=1 SV=1 - [H3BMQ2_HUMAN]	0.953037	0.656601	+	1.49928	0.688956	1.01339	0.56518	+	2.49485	0.557712
H3BNV7	Mitotic spindle-associated MMXD complex subunit MIP18 (Fragment) OS=Homo sapiens GN=FAM96B PE=1 SV=1 - [H3BNV7_HUMAN]	0.899547	0.675372	+	1.88957	0.750791	0.960173	0.362987	+	3.69897	0.378043
H3BP78	Fanconi anemia group I protein (Fragment) OS=Homo sapiens GN=FANCI PE=1 SV=1 - [H3BP78_HUMAN]	1.0213	0.751203	+	2.44721	0.735536	1.0921	0.443543	+	3.39794	0.406139
H3BPK8	Putative sodium-coupled neutral amino acid transporter 7 OS=Homo sapiens GN=SLC38A7 PE=1 SV=1 - [H3BPK8_HUMAN]	1.03135	0.777402	+	1.65596	0.753771	1.11943	0.613003	+	2.95861	0.547603
H3BQA6	Cyclin-D1-binding protein 1 OS=Homo sapiens GN=CCNDBP1 PE=1 SV=1 - [H3BQA6_HUMAN]	1.06351	0.754199	+	1.95751	0.70916	1.00739	0.747717	+	2.92082	0.742229
H3BST5	Mitochondrial Rho GTPase 2 (Fragment) OS=Homo sapiens GN=RHOT2 PE=1 SV=2 - [H3BST5_HUMAN]	1.1783	0.631756	+	2.34249	0.536159	1.09532	0.52583	+	3.09691	0.48007
H3BUB4	Snurportin-1 (Fragment) OS=Homo sapiens GN=SNUPN PE=1 SV=1 - [H3BUB4_HUMAN]	1.06563	0.391705	+	3.45419	0.367581	1.01353	0.239717	+	3.69897	0.236517
H7C0T1	Uncharacterized protein C7orf50 (Fragment) OS=Homo sapiens GN=C7orf50 PE=1 SV=1 - [H7C0T1_HUMAN]	0.982016	0.753699	+	1.92856	0.767502	0.896483	0.657143	+	1.73755	0.733023
H7C3E9	Probable ATP-dependent RNA helicase DDX56 (Fragment) OS=Homo sapiens GN=DDX56 PE=1 SV=1 - [H7C3E9_HUMAN]	0.982589	0.618661	+	2.06477	0.629623	1.00644	0.56586	+	3	0.562241
I3L0J8	Mitogen-activated protein kinase 7 (Fragment) OS=Homo sapiens GN=MAPK7 PE=1 SV=8 - [I3L0J8_HUMAN]	1.06255	0.496344	+	3.76573	0.467125	1.04965	0.43279	+	3.39794	0.41232
I3L0N9	Sodium-independent sulfate anion transporter (Fragment) OS=Homo sapiens GN=SLC26A11 PE=1 SV=1 - [I3L0N9_HUMAN]	0.945174	0.380248	+	3.59662	0.402305	1.01545	0.30603	+	3.22185	0.301373
I3L2A3	Cytosolic Fe-S cluster assembly factor NARFL (Fragment) OS=Homo sapiens GN=NARFL PE=1 SV=1 - [I3L2A3_HUMAN]	1.00243	0.709613	+	2.0644	0.707893	1.02131	0.608363	+	2.69897	0.595668
I3L2J0	Protein capicua homolog OS=Homo sapiens GN=CIC PE=1 SV=1 - [I3L2J0_HUMAN]	1.0817	0.749971	+	1.97344	0.693326	0.948373	0.59029	+	2.24413	0.622424
I3L2N8	Zinc finger CCCH domain-containing protein 7A (Fragment) OS=Homo sapiens GN=ZC3H7A PE=1 SV=1 - [I3L2N8_HUMAN]	0.959403	0.551945	+	4.09795	0.5753	1.05274	0.592517	+	2.60206	0.562831
I3L2Q8	Leucine carboxyl methyltransferase 1 (Fragment) OS=Homo sapiens GN=LCMT1 PE=1 SV=1 - [I3L2Q8_HUMAN]	1.00067	0.7331	+	1.86476	0.732609	1.03787	0.363537	+	3.52288	0.350271
J3KNF4	Copper chaperone for superoxide dismutase OS=Homo sapiens GN=CCS PE=1 SV=1 - [J3KNF4_HUMAN]	0.927076	0.614966	+	2.65263	0.663339	0.963957	0.5699	+	3.09691	0.591209
J3KQ34	COP9 signalosome complex subunit 7b OS=Homo sapiens GN=COPS7B PE=1 SV=1 - [J3KQ34_HUMAN]	0.934889	0.522667	+	3.39832	0.559069	1.00721	0.531693	+	3.52288	0.527887
J3KSI8	28S ribosomal protein S7, mitochondrial (Fragment) OS=Homo sapiens GN=MRPS7 PE=1 SV=1 - [J3KSI8_HUMAN]	1.01308	0.414995	+	3.85621	0.409637	1.07311	0.346343	+	3.69897	0.322748
J3KSW8	Myosin phosphatase Rho-interacting protein (Fragment) OS=Homo sapiens GN=MPRIP PE=1 SV=1 - [J3KSW8_HUMAN]	1.11568	0.842468	+	1.85936	0.755116	0.967493	0.762397	+	1.71897	0.788012
J3KT51	Jupiter microtubule-associated homolog 1 OS=Homo sapiens GN=JPT1 PE=1 SV=1 - [J3KT51_HUMAN]	0.926019	0.533179	+	3.18768	0.575775	0.946253	0.49136	+	2.31876	0.519269
J3QR09	Ribosomal protein L19 OS=Homo sapiens GN=RPL19 PE=1 SV=1 - [J3QR09_HUMAN]	0.946807	0.704379	+	1.76778	0.743952	0.97775	0.618023	+	3	0.632087
J3QRK9	Uncharacterized protein (Fragment) OS=Homo sapiens PE=4 SV=1 - [J3QRK9_HUMAN]	0.915076	0.510154	+	2.21642	0.557499	0.96406	0.414893	+	3.09691	0.43036
J3QSS7	Iron-sulfur cluster assembly 2 homolog, mitochondrial OS=Homo sapiens GN=ISCA2 PE=1 SV=1 - [J3QSS7_HUMAN]	1.03614	0.727625	+	2.60168	0.702246	1.02697	0.673543	+	3.09691	0.655857
K7EIN4	Transmembrane emp24 domain-containing protein 1 OS=Homo sapiens GN=TMED1 PE=1 SV=1 - [K7EIN4_HUMAN]	0.979574	0.52351	+	3.99077	0.534426	0.97523	0.4428	+	3.1549	0.454047
K7EIV2	Deoxyhypusine hydroxylase (Fragment) OS=Homo sapiens GN=DOHH PE=1 SV=1 - [K7EIV2_HUMAN]	0.926896	0.621051	+	1.82725	0.670033	1.02207	0.492047	+	3.04576	0.481422
K7ELB2	Echinoderm microtubule-associated protein-like 2 (Fragment) OS=Homo sapiens GN=EML2 PE=1 SV=1 - [K7ELB2_HUMAN]	1.01934	0.692662	+	2.05022	0.67952	0.944953	0.656113	+	2.12494	0.694334
K7ELQ0	39S ribosomal protein L4, mitochondrial OS=Homo sapiens GN=MRPL4 PE=1 SV=1 - [K7ELQ0_HUMAN]	0.998667	0.603785	+	2.77821	0.604591	1.01844	0.598243	+	2.00436	0.58741
K7EMI9	Coiled-coil domain-containing protein 106 OS=Homo sapiens GN=CCDC106 PE=1 SV=1 - [K7EMI9_HUMAN]	0.941129	0.411939	+	3.56741	0.437707	1.04276	0.420533	+	3.39794	0.403287
K7EN05	Transcription elongation factor 1 homolog OS=Homo sapiens GN=ELOF1 PE=1 SV=1 - [K7EN05_HUMAN]	0.907976	0.662988	+	2.11341	0.730182	0.964147	0.5286	+	2.45593	0.548257
K7EN45	Peptidyl-prolyl cis-trans isomerase (Fragment) OS=Homo sapiens GN=PIN1 PE=1 SV=1 - [K7EN45_HUMAN]	0.974109	0.72139	+	1.83036	0.740564	1.07693	0.52309	+	2.92082	0.485722
K7EQ02	DAZ-associated protein 1 (Fragment) OS=Homo sapiens GN=DAZAP1 PE=1 SV=2 - [K7EQ02_HUMAN]	1.02224	0.757764	+	2.8278	0.741278	0.93579	0.545143	+	3.30103	0.582549
K7EQ03	RNA-binding protein 42 OS=Homo sapiens GN=RBM42 PE=1 SV=1 - [K7EQ03_HUMAN]	0.979249	0.655603	+	2.27244	0.669496	1.04426	0.62828	+	3.22185	0.601653
K7EQ11	MBT domain-containing protein 1 (Fragment) OS=Homo sapiens GN=MBTD1 PE=1 SV=1 - [K7EQ11_HUMAN]	1.01803	0.40654	+	6.03448	0.39934	1.01273	0.312933	+	3.09691	0.309001
K7EQQ5	Probable phospholipid-transporting ATPase IIB (Fragment) OS=Homo sapiens GN=ATP9B PE=1 SV=1 - [K7EQQ5_HUMAN]	1.1514	0.700166	+	2.12512	0.6081	1.06056	0.485343	+	2.82391	0.457631
K7ESE5	Leydig cell tumor 10 kDa protein homolog OS=Homo sapiens GN=C19orf53 PE=1 SV=1 - [K7ESE5_HUMAN]	0.944283	0.688643	+	2.39685	0.729276	1.05183	0.53045	+	2.56864	0.504313
L0R6Q1	Alternative protein SLC35A4 OS=Homo sapiens GN=SLC35A4 PE=1 SV=1 - [L0R6Q1_HUMAN]	1.05408	0.713348	+	2.5337	0.676749	1.09702	0.52173	+	2.95861	0.475587
M0QX29	Serine--tRNA ligase, mitochondrial OS=Homo sapiens GN=SARS2 PE=4 SV=1 - [M0QX29_HUMAN]	1.0119	0.697416	+	3.61803	0.689214	0.94711	0.498363	+	3.04576	0.526194
M0QYC5	Paired amphipathic helix protein Sin3b OS=Homo sapiens GN=SIN3B PE=1 SV=1 - [M0QYC5_HUMAN]	1.0682	0.436284	+	3.62095	0.408429	0.97322	0.31354	+	3.09691	0.322168
M0R0F0	40S ribosomal protein S5 (Fragment) OS=Homo sapiens GN=RPS5 PE=1 SV=1 - [M0R0F0_HUMAN]	0.978859	0.677786	+	3.89187	0.692425	1.04155	0.568713	+	3.39794	0.546024
M0R0K7	IgG receptor FcRn large subunit p51 OS=Homo sapiens GN=FCGRT PE=1 SV=1 - [M0R0K7_HUMAN]	1.05848	0.705916	+	2.36096	0.666915	1.0862	0.56388	+	2.63827	0.519133
M0R0X9	Interferon regulatory factor 3 (Fragment) OS=Homo sapiens GN=IRF3 PE=1 SV=8 - [M0R0X9_HUMAN]	0.981471	0.63599	+	2.24267	0.647997	0.94527	0.639377	+	2.04576	0.676396
O00743	Serine/threonine-protein phosphatase 6 catalytic subunit OS=Homo sapiens GN=PPP6C PE=1 SV=1 - [PPP6_HUMAN]	0.984201	0.725393	+	2.25727	0.737037	1.04105	0.51965	+	3.39794	0.499158
O00764	Pyridoxal kinase OS=Homo sapiens GN=PDXK PE=1 SV=1 - [PDXK_HUMAN]	0.942364	0.680312	+	1.45811	0.721921	0.926847	0.470383	+	2.49485	0.507509
O14579-3	Isoform 3 of Coatomer subunit epsilon OS=Homo sapiens GN=COPE - [COPE_HUMAN]	0.911965	0.674351	+	1.9637	0.739448	0.96202	0.633727	+	2.95861	0.658746
O14733	Dual specificity mitogen-activated protein kinase kinase 7 OS=Homo sapiens GN=MAP2K7 PE=1 SV=2 - [MP2K7_HUMAN]	0.950675	0.503212	+	2.08719	0.529321	1.03876	0.426137	+	3.30103	0.410237
O14735-3	Isoform 3 of CDP-diacylglycerol--inositol 3-phosphatidyltransferase OS=Homo sapiens GN=CDIPT - [CDIPT_HUMAN]	0.888363	0.653063	+	1.62787	0.735131	1.01072	0.439733	+	3.04576	0.435069
O14949	Cytochrome b-c1 complex subunit 8 OS=Homo sapiens GN=UQCRQ PE=1 SV=4 - [QCR8_HUMAN]	0.924895	0.653967	+	2.43866	0.707072	1.03973	0.55797	+	3.39794	0.536651
O15127	Secretory carrier-associated membrane protein 2 OS=Homo sapiens GN=SCAMP2 PE=1 SV=2 - [SCAM2_HUMAN]	0.973251	0.402661	+	3.84344	0.413728	1.07755	0.36923	+	2.88606	0.342658
O15160-2	Isoform 2 of DNA-directed RNA polymerases I and III subunit RPAC1 OS=Homo sapiens GN=POLR1C - [RPAC1_HUMAN]	0.995323	0.714558	+	3.38984	0.717916	0.985633	0.562587	+	2.79588	0.570787
O15212	Prefoldin subunit 6 OS=Homo sapiens GN=PFDN6 PE=1 SV=1 - [PFD6_HUMAN]	0.889808	0.589023	+	1.59081	0.661966	0.972947	0.595103	+	1.75945	0.611651
O15460-2	Isoform IIa of Prolyl 4-hydroxylase subunit alpha-2 OS=Homo sapiens GN=P4HA2 - [P4HA2_HUMAN]	1.12527	0.728355	+	2.35888	0.647271	1.02236	0.672487	+	3.1549	0.657779
O43156	TELO2-interacting protein 1 homolog OS=Homo sapiens GN=TTI1 PE=1 SV=3 - [TTI1_HUMAN]	1.09487	0.477723	+	2.32124	0.436329	1.10276	0.416393	+	3.52288	0.377593
O43294-2	Isoform 2 of Transforming growth factor beta-1-induced transcript 1 protein OS=Homo sapiens GN=TGFB1I1 - [TGFI1_HUMAN]	1.04292	0.784139	+	3.25652	0.751869	0.971087	0.713087	+	2.49485	0.734318
O43310	CBP80/20-dependent translation initiation factor OS=Homo sapiens GN=CTIF PE=1 SV=1 - [CTIF_HUMAN]	1.06366	0.594301	+	2.31527	0.558732	1.05277	0.58187	+	3.04576	0.552704
O43660	Pleiotropic regulator 1 OS=Homo sapiens GN=PLRG1 PE=1 SV=1 - [PLRG1_HUMAN]	1.02658	0.751726	+	2.31909	0.732262	1.06527	0.700433	+	3.22185	0.657517
O43709	Probable 18S rRNA (guanine-N(7))-methyltransferase OS=Homo sapiens GN=WBSCR22 PE=1 SV=2 - [WBS22_HUMAN]	0.920797	0.617048	+	2.49011	0.670124	0.952633	0.47557	+	3.22185	0.499216
O43865	Adenosylhomocysteinase 2 OS=Homo sapiens GN=AHCYL1 PE=1 SV=2 - [SAHH2_HUMAN]	1.02035	0.587423	+	3.20931	0.575707	1.08914	0.562403	+	2.76955	0.516374
O43924	Retinal rod rhodopsin-sensitive cGMP 3',5'-cyclic phosphodiesterase subunit delta OS=Homo sapiens GN=PDE6D PE=1 SV=1 - [PDE6D_HUMAN]	0.884932	0.596435	+	1.90593	0.67399	0.96542	0.609727	+	2.60206	0.631566
O43929-2	Isoform 2 of Origin recognition complex subunit 4 OS=Homo sapiens GN=ORC4 - [ORC4_HUMAN]	0.955997	0.722437	+	1.88167	0.75569	1.01782	0.73892	+	2.60206	0.725985
O60313	Dynamin-like 120 kDa protein, mitochondrial OS=Homo sapiens GN=OPA1 PE=1 SV=3 - [OPA1_HUMAN]	1.00373	0.763612	+	3.06433	0.760774	1.0895	0.792813	+	2.11351	0.727688
O60493	Sorting nexin-3 OS=Homo sapiens GN=SNX3 PE=1 SV=3 - [SNX3_HUMAN]	0.96463	0.728479	+	2.50439	0.75519	0.995513	0.747723	+	1.84164	0.751093
O60684	Importin subunit alpha-7 OS=Homo sapiens GN=KPNA6 PE=1 SV=1 - [IMA7_HUMAN]	0.91499	0.649844	+	2.07568	0.71022	0.971843	0.623153	+	1.96658	0.641208
O75179-6	Isoform 6 of Ankyrin repeat domain-containing protein 17 OS=Homo sapiens GN=ANKRD17 - [ANR17_HUMAN]	1.07209	0.768351	+	2.04792	0.716685	0.982257	0.512897	+	2.0655	0.522162
O75306-2	Isoform 2 of NADH dehydrogenase [ubiquinone] iron-sulfur protein 2, mitochondrial OS=Homo sapiens GN=NDUFS2 - [NDUS2_HUMAN]	0.96373	0.493347	+	3.18982	0.511914	1.02152	0.478827	+	2.95861	0.468738
O75381-2	Isoform 2 of Peroxisomal membrane protein PEX14 OS=Homo sapiens GN=PEX14 - [PEX14_HUMAN]	1.02883	0.76605	+	2.40272	0.744584	1.05765	0.581113	+	3.39794	0.549438
O75439	Mitochondrial-processing peptidase subunit beta OS=Homo sapiens GN=PMPCB PE=1 SV=2 - [MPPB_HUMAN]	0.935344	0.605585	+	2.10782	0.647446	0.953643	0.63168	+	3	0.662386
O75616	GTPase Era, mitochondrial OS=Homo sapiens GN=ERAL1 PE=1 SV=2 - [ERAL1_HUMAN]	0.858473	0.433679	+	2.39735	0.505175	1.02058	0.420753	+	3.30103	0.412269
O75683	Surfeit locus protein 6 OS=Homo sapiens GN=SURF6 PE=1 SV=3 - [SURF6_HUMAN]	0.967643	0.566792	+	2.8774	0.585745	1.01427	0.528357	+	2.18709	0.520925
O75821	Eukaryotic translation initiation factor 3 subunit G OS=Homo sapiens GN=EIF3G PE=1 SV=2 - [EIF3G_HUMAN]	1.01035	0.638139	+	2.16207	0.631602	1.06049	0.49587	+	2.74473	0.467587
O75874	Isocitrate dehydrogenase [NADP] cytoplasmic OS=Homo sapiens GN=IDH1 PE=1 SV=2 - [IDHC_HUMAN]	0.989658	0.754803	+	1.94406	0.762691	1.01637	0.246343	+	3.30103	0.242375
O94886	CSC1-like protein 1 OS=Homo sapiens GN=TMEM63A PE=1 SV=3 - [CSCL1_HUMAN]	1.02991	0.48702	+	3.12276	0.472876	0.91545	0.452763	+	2.3098	0.49458
O94901-6	Isoform 6 of SUN domain-containing protein 1 OS=Homo sapiens GN=SUN1 - [SUN1_HUMAN]	0.985394	0.508284	+	3.24961	0.515818	1.01086	0.442273	+	2.27572	0.437522
O95218-2	Isoform 2 of Zinc finger Ran-binding domain-containing protein 2 OS=Homo sapiens GN=ZRANB2 - [ZRAB2_HUMAN]	1.06109	0.796031	+	2.61003	0.750201	1.05292	0.6662	+	3.09691	0.632719
O95251-2	Isoform 2 of Histone acetyltransferase KAT7 OS=Homo sapiens GN=KAT7 - [KAT7_HUMAN]	1.0029	0.698559	+	3.15302	0.696539	1.06817	0.469823	+	3.69897	0.439838
O95298-2	Isoform 4 of NADH dehydrogenase [ubiquinone] 1 subunit C2 OS=Homo sapiens GN=NDUFC2 - [NDUC2_HUMAN]	0.960684	0.662555	+	2.93326	0.68967	0.972117	0.597323	+	2.36653	0.614456
O95302	Peptidyl-prolyl cis-trans isomerase FKBP9 OS=Homo sapiens GN=FKBP9 PE=1 SV=2 - [FKBP9_HUMAN]	0.924942	0.705099	+	2.29966	0.762317	1.02239	0.189553	+	3.69897	0.185402
O95336	6-phosphogluconolactonase OS=Homo sapiens GN=PGLS PE=1 SV=2 - [6PGL_HUMAN]	0.967165	0.713742	+	2.96329	0.737973	1.00485	0.457073	+	3.1549	0.454866
O95478	Ribosome biogenesis protein NSA2 homolog OS=Homo sapiens GN=NSA2 PE=1 SV=1 - [NSA2_HUMAN]	0.958417	0.728374	+	2.40626	0.759976	0.995397	0.74647	+	3.69897	0.749922
O95671-3	Isoform 3 of N-acetylserotonin O-methyltransferase-like protein OS=Homo sapiens GN=ASMTL - [ASML_HUMAN]	1.11443	0.769481	+	2.13722	0.69047	1.00002	0.639123	+	1.45469	0.639111
O95801	Tetratricopeptide repeat protein 4 OS=Homo sapiens GN=TTC4 PE=1 SV=3 - [TTC4_HUMAN]	1.00934	0.65055	+	3.33506	0.64453	0.8948	0.604733	+	1.69897	0.675831
O95816	BAG family molecular chaperone regulator 2 OS=Homo sapiens GN=BAG2 PE=1 SV=1 - [BAG2_HUMAN]	0.957739	0.731898	+	2.53723	0.764194	1.01412	0.666397	+	3.52288	0.657118
O95861	3'(2'),5'-bisphosphate nucleotidase 1 OS=Homo sapiens GN=BPNT1 PE=1 SV=1 - [BPNT1_HUMAN]	0.967074	0.688365	+	3.82666	0.711802	1.04306	0.691653	+	1.96257	0.663102
O95983-2	Isoform 2 of Methyl-CpG-binding domain protein 3 OS=Homo sapiens GN=MBD3 - [MBD3_HUMAN]	0.90781	0.67908	+	1.9122	0.748042	0.939663	0.333417	+	3.22185	0.354826
P00374	Dihydrofolate reductase OS=Homo sapiens GN=DHFR PE=1 SV=2 - [DYR_HUMAN]	0.992547	0.393803	+	3.9347	0.39676	1.0225	0.29387	+	3.30103	0.287402
P00403	Cytochrome c oxidase subunit 2 OS=Homo sapiens GN=MT-CO2 PE=1 SV=1 - [COX2_HUMAN]	0.96398	0.638791	+	3.85403	0.66266	1.0316	0.63883	+	2.58503	0.619261
P00505	Aspartate aminotransferase, mitochondrial OS=Homo sapiens GN=GOT2 PE=1 SV=3 - [AATM_HUMAN]	1.00542	0.743211	+	4.0668	0.739205	0.94888	0.6465	+	1.78781	0.68133
P04040	Catalase OS=Homo sapiens GN=CAT PE=1 SV=3 - [CATA_HUMAN]	1.05368	0.714047	+	2.87051	0.67767	0.94088	0.567837	+	2.79588	0.603517
P07951-2	Isoform 2 of Tropomyosin beta chain OS=Homo sapiens GN=TPM2 - [TPM2_HUMAN]	1.01947	0.768057	+	2.55865	0.753389	1.02359	0.55905	+	3.39794	0.546166
P08574	Cytochrome c1, heme protein, mitochondrial OS=Homo sapiens GN=CYC1 PE=1 SV=3 - [CY1_HUMAN]	0.932929	0.646964	+	1.75738	0.693476	0.928113	0.757427	+	1.69465	0.816093
P09493-4	Isoform 4 of Tropomyosin alpha-1 chain OS=Homo sapiens GN=TPM1 - [TPM1_HUMAN]	1.0237	0.787614	+	2.81803	0.76938	1.09525	0.72711	+	2.60206	0.663874
P09661	U2 small nuclear ribonucleoprotein A' OS=Homo sapiens GN=SNRPA1 PE=1 SV=2 - [RU2A_HUMAN]	1.05126	0.530823	+	2.35148	0.50494	0.995413	0.535057	+	3.30103	0.537522
P09669	Cytochrome c oxidase subunit 6C OS=Homo sapiens GN=COX6C PE=1 SV=2 - [COX6C_HUMAN]	0.951788	0.381132	+	3.60379	0.400438	1.02575	0.37706	+	2.4437	0.367594
P10109	Adrenodoxin, mitochondrial OS=Homo sapiens GN=FDX1 PE=1 SV=1 - [ADX_HUMAN]	0.925574	0.408112	+	3.0864	0.440929	0.92205	0.38896	+	2.38722	0.421843
P10398	Serine/threonine-protein kinase A-Raf OS=Homo sapiens GN=ARAF PE=1 SV=2 - [ARAF_HUMAN]	0.989334	0.48411	+	3.98693	0.489329	1.05656	0.342833	+	3.69897	0.324481
P10599	Thioredoxin OS=Homo sapiens GN=TXN PE=1 SV=3 - [THIO_HUMAN]	0.969689	0.725185	+	2.97235	0.747853	0.995013	0.74322	+	1.95861	0.746945
P10606	Cytochrome c oxidase subunit 5B, mitochondrial OS=Homo sapiens GN=COX5B PE=1 SV=2 - [COX5B_HUMAN]	0.962367	0.638267	+	3.67178	0.663226	1.04306	0.599757	+	2.17393	0.574995
P10636-3	Isoform Tau-A of Microtubule-associated protein tau OS=Homo sapiens GN=MAPT - [TAU_HUMAN]	1.01234	0.736579	+	2.38705	0.7276	1.04676	0.495577	+	2.61979	0.473437
P11279	Lysosome-associated membrane glycoprotein 1 OS=Homo sapiens GN=LAMP1 PE=1 SV=3 - [LAMP1_HUMAN]	0.98188	0.751054	+	2.87218	0.764914	1.07483	0.275157	+	3.52288	0.256001
P12074	Cytochrome c oxidase subunit 6A1, mitochondrial OS=Homo sapiens GN=COX6A1 PE=1 SV=4 - [CX6A1_HUMAN]	0.938933	0.399124	+	3.05755	0.425083	0.962573	0.310583	+	3.30103	0.322659
P12111-3	Isoform 3 of Collagen alpha-3(VI) chain OS=Homo sapiens GN=COL6A3 - [CO6A3_HUMAN]	0.971066	0.595474	+	2.14494	0.613217	1.01016	0.590857	+	1.66154	0.584916
P13073	Cytochrome c oxidase subunit 4 isoform 1, mitochondrial OS=Homo sapiens GN=COX4I1 PE=1 SV=1 - [COX41_HUMAN]	0.99808	0.761567	+	3.33399	0.763032	0.97936	0.340893	+	4	0.348078
P13378-3	Isoform 3 of Homeobox protein Hox-D8 OS=Homo sapiens GN=HOXD8 - [HXD8_HUMAN]	0.957364	0.549465	+	1.79473	0.573935	0.932233	0.609367	+	1.80134	0.653663
P14618-2	Isoform M1 of Pyruvate kinase PKM OS=Homo sapiens GN=PKM - [KPYM_HUMAN]	0.932269	0.714541	+	1.42553	0.766454	1.0473	0.547637	+	3.69897	0.522905
P14854	Cytochrome c oxidase subunit 6B1 OS=Homo sapiens GN=COX6B1 PE=1 SV=2 - [CX6B1_HUMAN]	0.926829	0.701276	+	1.52696	0.75664	0.905717	0.616	+	2.40894	0.680124
P19387	DNA-directed RNA polymerase II subunit RPB3 OS=Homo sapiens GN=POLR2C PE=1 SV=2 - [RPB3_HUMAN]	0.916911	0.657216	+	2.20226	0.716772	0.993847	0.57966	+	2.88606	0.583249
P22033	Methylmalonyl-CoA mutase, mitochondrial OS=Homo sapiens GN=MUT PE=1 SV=4 - [MUTA_HUMAN]	1.00354	0.588384	+	4.2152	0.586308	1.03582	0.537987	+	3.69897	0.519382
P23193	Transcription elongation factor A protein 1 OS=Homo sapiens GN=TCEA1 PE=1 SV=2 - [TCEA1_HUMAN]	0.971789	0.723404	+	4.16049	0.744404	0.991893	0.47743	+	3.69897	0.481332
P23229-4	Isoform Alpha-6X2A of Integrin alpha-6 OS=Homo sapiens GN=ITGA6 - [ITA6_HUMAN]	1.0221	0.64	+	3.02436	0.626162	1.05462	0.498693	+	2.69897	0.472867
P23786	Carnitine O-palmitoyltransferase 2, mitochondrial OS=Homo sapiens GN=CPT2 PE=1 SV=2 - [CPT2_HUMAN]	1.03024	0.589798	+	3.18834	0.572486	1.08902	0.47504	+	3.39794	0.436207
P24752	Acetyl-CoA acetyltransferase, mitochondrial OS=Homo sapiens GN=ACAT1 PE=1 SV=1 - [THIL_HUMAN]	0.99925	0.729118	+	2.36403	0.729665	1.00253	0.724067	+	3.30103	0.722242
P24844	Myosin regulatory light polypeptide 9 OS=Homo sapiens GN=MYL9 PE=1 SV=4 - [MYL9_HUMAN]	0.952886	0.566914	+	3.26873	0.594944	0.959193	0.564097	+	3.30103	0.588095
P26373	60S ribosomal protein L13 OS=Homo sapiens GN=RPL13 PE=1 SV=4 - [RL13_HUMAN]	0.930984	0.534203	+	2.96153	0.573805	1.0686	0.542003	+	2.95861	0.507207
P26440-2	Isoform 2 of Isovaleryl-CoA dehydrogenase, mitochondrial OS=Homo sapiens GN=IVD - [IVD_HUMAN]	0.9133	0.698096	+	1.82487	0.764367	0.949767	0.767217	+	1.82681	0.807795
P28290-2	Isoform 2 of Sperm-specific antigen 2 OS=Homo sapiens GN=SSFA2 - [SSFA2_HUMAN]	1.00574	0.645052	+	1.70852	0.641371	1.06694	0.619477	+	3.30103	0.580611
P28331	NADH-ubiquinone oxidoreductase 75 kDa subunit, mitochondrial OS=Homo sapiens GN=NDUFS1 PE=1 SV=3 - [NDUS1_HUMAN]	1.01751	0.745327	+	3.66036	0.732501	1.04432	0.62177	+	3.69897	0.595381
P28370-2	Isoform 2 of Probable global transcription activator SNF2L1 OS=Homo sapiens GN=SMARCA1 - [SMCA1_HUMAN]	1.02256	0.700194	+	2.42823	0.684746	1.00217	0.46838	+	2.92082	0.467366
P29353-2	Isoform p52Shc of SHC-transforming protein 1 OS=Homo sapiens GN=SHC1 - [SHC1_HUMAN]	0.980644	0.688361	+	4.09006	0.701948	1.03058	0.5963	+	2.20761	0.578608
P30043	Flavin reductase (NADPH) OS=Homo sapiens GN=BLVRB PE=1 SV=3 - [BLVRB_HUMAN]	0.942115	0.702852	+	2.78201	0.746036	1.01488	0.745547	+	3.30103	0.734613
P30154-4	Isoform 4 of Serine/threonine-protein phosphatase 2A 65 kDa regulatory subunit A beta isoform OS=Homo sapiens GN=PPP2R1B - [2AAB_HUMAN]	1.04332	0.757123	+	2.93167	0.725686	0.973923	0.571618	+	3.04576	0.586923
P30685	HLA class I histocompatibility antigen, B-35 alpha chain OS=Homo sapiens GN=HLA-B PE=1 SV=1 - [1B35_HUMAN]	1.01498	0.770304	+	2.73177	0.758935	1.04486	0.772653	+	1.97062	0.739478
P31150	Rab GDP dissociation inhibitor alpha OS=Homo sapiens GN=GDI1 PE=1 SV=2 - [GDIA_HUMAN]	1.03755	0.798326	+	2.48523	0.769434	0.972657	0.733857	+	2.16115	0.754487
P31930	Cytochrome b-c1 complex subunit 1, mitochondrial OS=Homo sapiens GN=UQCRC1 PE=1 SV=3 - [QCR1_HUMAN]	1.00692	0.773425	+	4.05051	0.76811	0.99866	0.398843	+	3.52288	0.399379
P31937	3-hydroxyisobutyrate dehydrogenase, mitochondrial OS=Homo sapiens GN=HIBADH PE=1 SV=2 - [3HIDH_HUMAN]	0.930828	0.633641	+	2.33839	0.680728	0.996487	0.583757	+	2.38722	0.585815
P31943	Heterogeneous nuclear ribonucleoprotein H OS=Homo sapiens GN=HNRNPH1 PE=1 SV=4 - [HNRH1_HUMAN]	0.978625	0.657451	+	4.28775	0.671811	1.05565	0.663193	+	2.05552	0.62823
P31947-2	Isoform 2 of 14-3-3 protein sigma OS=Homo sapiens GN=SFN - [1433S_HUMAN]	0.972264	0.666314	+	2.92401	0.685322	1.06887	0.57978	+	2.61979	0.542425
P35250-2	Isoform 2 of Replication factor C subunit 2 OS=Homo sapiens GN=RFC2 - [RFC2_HUMAN]	0.96828	0.709512	+	2.8891	0.732755	1.02403	0.52155	+	3	0.509313
P35268	60S ribosomal protein L22 OS=Homo sapiens GN=RPL22 PE=1 SV=2 - [RL22_HUMAN]	0.948258	0.704498	+	2.40041	0.742939	0.960913	0.641183	+	3	0.667264
P35269	General transcription factor IIF subunit 1 OS=Homo sapiens GN=GTF2F1 PE=1 SV=2 - [T2FA_HUMAN]	1.05529	0.801761	+	1.72245	0.759754	1.03507	0.666963	+	3.52288	0.644368
P37268-4	Isoform 4 of Squalene synthase OS=Homo sapiens GN=FDFT1 - [FDFT_HUMAN]	1.05684	0.687745	+	2.46078	0.650756	0.982283	0.685077	+	1.35952	0.697433
P37802	Transgelin-2 OS=Homo sapiens GN=TAGLN2 PE=1 SV=3 - [TAGL2_HUMAN]	0.977747	0.576232	+	5.06468	0.589347	0.88573	0.53103	+	2.16749	0.599539
P39019	40S ribosomal protein S19 OS=Homo sapiens GN=RPS19 PE=1 SV=2 - [RS19_HUMAN]	0.94967	0.725651	+	2.86279	0.764109	0.907383	0.698803	+	1.56543	0.77013
P40222	Alpha-taxilin OS=Homo sapiens GN=TXLNA PE=1 SV=3 - [TXLNA_HUMAN]	1.01596	0.757156	+	4.29595	0.745262	1.04712	0.5559	+	3.69897	0.530883
P40425	Pre-B-cell leukemia transcription factor 2 OS=Homo sapiens GN=PBX2 PE=1 SV=2 - [PBX2_HUMAN]	1.0719	0.806029	+	1.71143	0.751963	1.04021	0.71109	+	3.1549	0.683605
P40763-3	Isoform 3 of Signal transducer and activator of transcription 3 OS=Homo sapiens GN=STAT3 - [STAT3_HUMAN]	1.04278	0.748171	+	2.25793	0.717477	1.01565	0.66786	+	3.30103	0.657571
P40938	Replication factor C subunit 3 OS=Homo sapiens GN=RFC3 PE=1 SV=2 - [RFC3_HUMAN]	0.941133	0.614184	+	2.65108	0.652601	0.998987	0.50349	+	2.92082	0.504001
P41223	Protein BUD31 homolog OS=Homo sapiens GN=BUD31 PE=1 SV=2 - [BUD31_HUMAN]	0.887235	0.593532	+	1.93663	0.668968	0.920947	0.68181	+	1.80688	0.740336
P42696-2	Isoform 2 of RNA-binding protein 34 OS=Homo sapiens GN=RBM34 - [RBM34_HUMAN]	0.966177	0.465936	+	4.11748	0.482247	0.97783	0.49574	+	2.82391	0.50698
P42773	Cyclin-dependent kinase 4 inhibitor C OS=Homo sapiens GN=CDKN2C PE=1 SV=1 - [CDN2C_HUMAN]	0.867195	0.496497	+	2.1371	0.572532	0.920627	0.497103	+	2.23657	0.539962
P46100-2	Isoform 1 of Transcriptional regulator ATRX OS=Homo sapiens GN=ATRX - [ATRX_HUMAN]	1.07537	0.776155	+	1.6753	0.721756	1.04752	0.549937	+	3.52288	0.524988
P46778	60S ribosomal protein L21 OS=Homo sapiens GN=RPL21 PE=1 SV=2 - [RL21_HUMAN]	0.962138	0.615118	+	3.36195	0.639324	0.96209	0.63865	+	1.97062	0.663815
P47224	Guanine nucleotide exchange factor MSS4 OS=Homo sapiens GN=RABIF PE=1 SV=2 - [MSS4_HUMAN]	0.91652	0.481972	+	2.95227	0.525872	0.966723	0.492153	+	2.36653	0.509094
P48059	LIM and senescent cell antigen-like-containing domain protein 1 OS=Homo sapiens GN=LIMS1 PE=1 SV=4 - [LIMS1_HUMAN]	1.0032	0.710658	+	3.83093	0.708391	1.07181	0.680067	+	2.79588	0.634501
P49207	60S ribosomal protein L34 OS=Homo sapiens GN=RPL34 PE=1 SV=3 - [RL34_HUMAN]	0.969242	0.688787	+	1.76723	0.710645	1.00799	0.44049	+	4	0.437
P49406	39S ribosomal protein L19, mitochondrial OS=Homo sapiens GN=MRPL19 PE=1 SV=2 - [RM19_HUMAN]	0.88956	0.626062	+	1.83503	0.703788	0.976923	0.649727	+	2.61979	0.665074
P49821-2	Isoform 2 of NADH dehydrogenase [ubiquinone] flavoprotein 1, mitochondrial OS=Homo sapiens GN=NDUFV1 - [NDUV1_HUMAN]	1.07954	0.57194	+	3.32569	0.5298	0.994353	0.54046	+	2.61979	0.543529
P50213	Isocitrate dehydrogenase [NAD] subunit alpha, mitochondrial OS=Homo sapiens GN=IDH3A PE=1 SV=1 - [IDH3A_HUMAN]	0.910292	0.700529	+	1.67399	0.769565	0.96198	0.739153	+	2.33724	0.768367
P50479	PDZ and LIM domain protein 4 OS=Homo sapiens GN=PDLIM4 PE=1 SV=2 - [PDLI4_HUMAN]	0.987996	0.733923	+	3.22133	0.74284	0.962083	0.58557	+	3.30103	0.608648
P51809	Vesicle-associated membrane protein 7 OS=Homo sapiens GN=VAMP7 PE=1 SV=3 - [VAMP7_HUMAN]	0.967865	0.687037	+	3.328	0.709848	0.994737	0.67309	+	2.13668	0.676651
P51970	NADH dehydrogenase [ubiquinone] 1 alpha subcomplex subunit 8 OS=Homo sapiens GN=NDUFA8 PE=1 SV=3 - [NDUA8_HUMAN]	0.971391	0.587785	+	3.27133	0.605096	0.990907	0.596547	+	1.5544	0.602021
P52306-6	Isoform 6 of Rap1 GTPase-GDP dissociation stimulator 1 OS=Homo sapiens GN=RAP1GDS1 - [GDS1_HUMAN]	0.972773	0.58759	+	3.16667	0.604036	0.923807	0.563237	+	2.79588	0.609691
P52630-4	Isoform 2 of Signal transducer and activator of transcription 2 OS=Homo sapiens GN=STAT2 - [STAT2_HUMAN]	1.0618	0.323209	+	4.08828	0.304397	0.98905	0.234923	+	4	0.237524
P53582	Methionine aminopeptidase 1 OS=Homo sapiens GN=METAP1 PE=1 SV=2 - [MAP11_HUMAN]	0.990627	0.669558	+	1.74707	0.675893	1.01412	0.526443	+	3.69897	0.519115
P53680-2	Isoform 2 of AP-2 complex subunit sigma OS=Homo sapiens GN=AP2S1 - [AP2S1_HUMAN]	0.915511	0.606038	+	2.33902	0.661967	1.03739	0.559427	+	2.29243	0.539264
P54886-2	Isoform Short of Delta-1-pyrroline-5-carboxylate synthase OS=Homo sapiens GN=ALDH18A1 - [P5CS_HUMAN]	1.03446	0.783408	+	2.40421	0.757311	0.974227	0.352643	+	3.39794	0.361973
P55084	Trifunctional enzyme subunit beta, mitochondrial OS=Homo sapiens GN=HADHB PE=1 SV=3 - [ECHB_HUMAN]	0.971598	0.667815	+	2.30003	0.687337	0.957323	0.635947	+	3.04576	0.664297
P56134-4	Isoform 4 of ATP synthase subunit f, mitochondrial OS=Homo sapiens GN=ATP5J2 - [ATPK_HUMAN]	1.00303	0.771448	+	2.24252	0.769118	1.02239	0.721583	+	2.67778	0.705783
P56181-2	Isoform 2 of NADH dehydrogenase [ubiquinone] flavoprotein 3, mitochondrial OS=Homo sapiens GN=NDUFV3 - [NDUV3_HUMAN]	1.0738	0.644837	+	2.94917	0.600519	1.06192	0.58674	+	3.09691	0.552529
P56381	ATP synthase subunit epsilon, mitochondrial OS=Homo sapiens GN=ATP5E PE=1 SV=2 - [ATP5E_HUMAN]	0.937924	0.56326	+	2.83378	0.600539	0.99914	0.547787	+	1.58004	0.548258
P56537	Eukaryotic translation initiation factor 6 OS=Homo sapiens GN=EIF6 PE=1 SV=1 - [IF6_HUMAN]	0.920863	0.69331	+	1.52248	0.752892	0.924677	0.499213	+	3.1549	0.539879
P57081-3	Isoform 3 of tRNA (guanine-N(7)-)-methyltransferase non-catalytic subunit WDR4 OS=Homo sapiens GN=WDR4 - [WDR4_HUMAN]	0.917988	0.578183	+	2.41178	0.629837	1.0082	0.583167	+	3.39794	0.578422
P59998	Actin-related protein 2/3 complex subunit 4 OS=Homo sapiens GN=ARPC4 PE=1 SV=3 - [ARPC4_HUMAN]	0.950881	0.7137	+	2.6247	0.750567	0.919253	0.332063	+	2.82391	0.361232
P60953	Cell division control protein 42 homolog OS=Homo sapiens GN=CDC42 PE=1 SV=2 - [CDC42_HUMAN]	0.980197	0.717876	+	3.06934	0.732379	1.07759	0.605847	+	3.39794	0.562222
P60983	Glia maturation factor beta OS=Homo sapiens GN=GMFB PE=1 SV=2 - [GMFB_HUMAN]	0.967748	0.743179	+	2.11321	0.767947	1.09265	0.67075	+	2.82391	0.613873
P61204	ADP-ribosylation factor 3 OS=Homo sapiens GN=ARF3 PE=1 SV=2 - [ARF3_HUMAN]	0.985957	0.748124	+	4.36514	0.75878	0.895777	0.526093	+	2.49485	0.587304
P61313	60S ribosomal protein L15 OS=Homo sapiens GN=RPL15 PE=1 SV=2 - [RL15_HUMAN]	0.997725	0.712732	+	3.15914	0.714357	1.00039	0.639653	+	2.33724	0.639406
P61353	60S ribosomal protein L27 OS=Homo sapiens GN=RPL27 PE=1 SV=2 - [RL27_HUMAN]	0.938577	0.574468	+	2.83181	0.612063	1.03906	0.5367	+	2.42022	0.516526
P61964	WD repeat-containing protein 5 OS=Homo sapiens GN=WDR5 PE=1 SV=1 - [WDR5_HUMAN]	0.97985	0.639095	+	3.33607	0.652238	1.01261	0.607663	+	2.08619	0.600094
P62140	Serine/threonine-protein phosphatase PP1-beta catalytic subunit OS=Homo sapiens GN=PPP1CB PE=1 SV=3 - [PP1B_HUMAN]	1.04585	0.781607	+	1.60419	0.747341	1.01371	0.524683	+	3.22185	0.517589
P62269	40S ribosomal protein S18 OS=Homo sapiens GN=RPS18 PE=1 SV=3 - [RS18_HUMAN]	0.914185	0.491953	+	2.99498	0.538133	0.995267	0.497147	+	3.1549	0.499511
P62273	40S ribosomal protein S29 OS=Homo sapiens GN=RPS29 PE=1 SV=2 - [RS29_HUMAN]	0.943784	0.718847	+	2.44346	0.761665	1.01471	0.845963	+	1.51713	0.833702
P62280	40S ribosomal protein S11 OS=Homo sapiens GN=RPS11 PE=1 SV=3 - [RS11_HUMAN]	0.942075	0.667438	+	2.32323	0.708477	1.04809	0.68285	+	2.38722	0.651521
P62304	Small nuclear ribonucleoprotein E OS=Homo sapiens GN=SNRPE PE=1 SV=1 - [RUXE_HUMAN]	1.03322	0.57705	+	3.64674	0.558497	0.952517	0.522233	+	3.09691	0.548267
P62310	U6 snRNA-associated Sm-like protein LSm3 OS=Homo sapiens GN=LSM3 PE=1 SV=2 - [LSM3_HUMAN]	1.0039	0.707284	+	3.69851	0.704536	0.991343	0.70011	+	1.88941	0.706224
P62312	U6 snRNA-associated Sm-like protein LSm6 OS=Homo sapiens GN=LSM6 PE=1 SV=1 - [LSM6_HUMAN]	0.945365	0.669854	+	2.74833	0.708567	0.90672	0.6466	+	1.82391	0.71312
P62330	ADP-ribosylation factor 6 OS=Homo sapiens GN=ARF6 PE=1 SV=2 - [ARF6_HUMAN]	0.899346	0.6219	+	2.03407	0.691502	0.982417	0.437653	+	2.63827	0.445486
P62633-8	Isoform 8 of Cellular nucleic acid-binding protein OS=Homo sapiens GN=CNBP - [CNBP_HUMAN]	0.910221	0.600742	+	2.25905	0.659996	1.08582	0.675007	+	2.50864	0.621654
P62873-2	Isoform 2 of Guanine nucleotide-binding protein G(I)/G(S)/G(T) subunit beta-1 OS=Homo sapiens GN=GNB1 - [GBB1_HUMAN]	0.952142	0.67353	+	1.797	0.707384	1.02318	0.622397	+	1.95861	0.608296
P62875	DNA-directed RNA polymerases I, II, and III subunit RPABC5 OS=Homo sapiens GN=POLR2L PE=1 SV=1 - [RPAB5_HUMAN]	1.12774	0.754705	+	2.30131	0.669219	1.02499	0.610533	+	2.02228	0.595646
P62877	E3 ubiquitin-protein ligase RBX1 OS=Homo sapiens GN=RBX1 PE=1 SV=1 - [RBX1_HUMAN]	0.914841	0.615456	+	2.34749	0.672746	0.971997	0.508767	+	2.74473	0.523424
P62913-2	Isoform 2 of 60S ribosomal protein L11 OS=Homo sapiens GN=RPL11 - [RL11_HUMAN]	0.949295	0.730896	+	2.80192	0.769936	0.972631	0.70536	+	3.69897	0.725208
P78345	Ribonuclease P protein subunit p38 OS=Homo sapiens GN=RPP38 PE=1 SV=2 - [RPP38_HUMAN]	1.02973	0.758154	+	2.46437	0.736265	0.932147	0.616593	+	2.00877	0.661477
P80217	Interferon-induced 35 kDa protein OS=Homo sapiens GN=IFI35 PE=1 SV=5 - [IN35_HUMAN]	1.03101	0.70372	+	2.58611	0.682554	1.05134	0.536827	+	3.22185	0.510613
P82673	28S ribosomal protein S35, mitochondrial OS=Homo sapiens GN=MRPS35 PE=1 SV=1 - [RT35_HUMAN]	1.00588	0.530988	+	3.94338	0.527884	1.07526	0.58088	+	3.22185	0.540225
P82914	28S ribosomal protein S15, mitochondrial OS=Homo sapiens GN=MRPS15 PE=1 SV=1 - [RT15_HUMAN]	0.903791	0.655626	+	1.41858	0.725418	1.00554	0.508023	+	3.69897	0.505223
P82932	28S ribosomal protein S6, mitochondrial OS=Homo sapiens GN=MRPS6 PE=1 SV=3 - [RT06_HUMAN]	0.947899	0.703952	+	2.72023	0.742645	1.04722	0.742627	+	2.92082	0.709139
P84077	ADP-ribosylation factor 1 OS=Homo sapiens GN=ARF1 PE=1 SV=2 - [ARF1_HUMAN]	1.04731	0.758387	+	1.63519	0.724128	1.02528	0.745558	+	2.46852	0.727177
P84103-2	Isoform 2 of Serine/arginine-rich splicing factor 3 OS=Homo sapiens GN=SRSF3 - [SRSF3_HUMAN]	0.97852	0.752247	+	2.4512	0.76876	0.965617	0.46041	+	3.52288	0.476804
P98082-2	Isoform 2 of Disabled homolog 2 OS=Homo sapiens GN=DAB2 - [DAB2_HUMAN]	1.00481	0.693547	+	2.2659	0.690227	0.914667	0.637547	+	2.27572	0.697026
P98179	RNA-binding protein 3 OS=Homo sapiens GN=RBM3 PE=1 SV=1 - [RBM3_HUMAN]	0.912359	0.69466	+	1.60227	0.761389	1.04566	0.65987	+	2.4318	0.631054
Q00587-2	Isoform 2 of Cdc42 effector protein 1 OS=Homo sapiens GN=CDC42EP1 - [BORG5_HUMAN]	0.928514	0.704657	+	1.83589	0.758908	0.954513	0.74902	+	1.91364	0.784714
Q00839-2	Isoform Short of Heterogeneous nuclear ribonucleoprotein U OS=Homo sapiens GN=HNRNPU - [HNRPU_HUMAN]	1.17015	0.580434	+	2.42744	0.496034	0.958427	0.467557	+	2.46852	0.487838
Q01469	Fatty acid-binding protein, epidermal OS=Homo sapiens GN=FABP5 PE=1 SV=3 - [FABP5_HUMAN]	0.95786	0.675767	+	1.98167	0.705497	1.02168	0.586737	+	2.76955	0.574286
Q01581	Hydroxymethylglutaryl-CoA synthase, cytoplasmic OS=Homo sapiens GN=HMGCS1 PE=1 SV=2 - [HMCS1_HUMAN]	0.99828	0.492618	+	3.51927	0.493467	0.9712	0.43836	+	3.22185	0.451359
Q01831-2	Isoform 2 of DNA repair protein complementing XP-C cells OS=Homo sapiens GN=XPC - [XPC_HUMAN]	1.02453	0.715451	+	1.89165	0.698321	1.05523	0.78497	+	2.4318	0.743885
Q01968-2	Isoform B of Inositol polyphosphate 5-phosphatase OCRL-1 OS=Homo sapiens GN=OCRL - [OCRL_HUMAN]	0.990061	0.513954	+	6.72115	0.519113	0.961617	0.471683	+	2.85387	0.490511
Q01995	Transgelin OS=Homo sapiens GN=TAGLN PE=1 SV=4 - [TAGL_HUMAN]	0.996907	0.668821	+	4.1623	0.670896	0.95583	0.59718	+	2.36653	0.624776
Q02818	Nucleobindin-1 OS=Homo sapiens GN=NUCB1 PE=1 SV=4 - [NUCB1_HUMAN]	1.08893	0.775969	+	1.64297	0.712598	1.07219	0.739623	+	2.31876	0.689825
Q05639	Elongation factor 1-alpha 2 OS=Homo sapiens GN=EEF1A2 PE=1 SV=1 - [EF1A2_HUMAN]	1.05462	0.798942	+	2.67681	0.757564	1.09519	0.395777	+	3.52288	0.361378
Q08AD1-2	Isoform 2 of Calmodulin-regulated spectrin-associated protein 2 OS=Homo sapiens GN=CAMSAP2 - [CAMP2_HUMAN]	1.00468	0.639438	+	2.19102	0.636459	1.0635	0.648813	+	3	0.610072
Q10567-2	Isoform B of AP-1 complex subunit beta-1 OS=Homo sapiens GN=AP1B1 - [AP1B1_HUMAN]	1.11544	0.854258	+	1.50679	0.765848	0.968157	0.424127	+	2.92082	0.438076
Q12770-4	Isoform 4 of Sterol regulatory element-binding protein cleavage-activating protein OS=Homo sapiens GN=SCAP - [SCAP_HUMAN]	1.11238	0.640518	+	2.65253	0.575809	0.95917	0.607227	+	2.05061	0.633075
Q12792-4	Isoform 4 of Twinfilin-1 OS=Homo sapiens GN=TWF1 - [TWF1_HUMAN]	0.911474	0.647769	+	2.23077	0.710683	0.967683	0.50302	+	3.22185	0.519819
Q12846	Syntaxin-4 OS=Homo sapiens GN=STX4 PE=1 SV=2 - [STX4_HUMAN]	0.945575	0.687211	+	2.65222	0.726765	1.04091	0.610527	+	2.67778	0.586534
Q13033-2	Isoform Alpha of Striatin-3 OS=Homo sapiens GN=STRN3 - [STRN3_HUMAN]	1.00933	0.754332	+	2.24304	0.747359	1.04207	0.636103	+	3.52288	0.610423
Q13043	Serine/threonine-protein kinase 4 OS=Homo sapiens GN=STK4 PE=1 SV=2 - [STK4_HUMAN]	1.09175	0.723782	+	2.58444	0.662956	0.97797	0.57835	+	3.39794	0.591378
Q13057	Bifunctional coenzyme A synthase OS=Homo sapiens GN=COASY PE=1 SV=4 - [COASY_HUMAN]	1.00886	0.61771	+	4.12689	0.612285	1.0039	0.507587	+	2.72125	0.505613
Q13111-2	Isoform 2 of Chromatin assembly factor 1 subunit A OS=Homo sapiens GN=CHAF1A - [CAF1A_HUMAN]	1.07333	0.76647	+	1.66955	0.714105	0.92716	0.545987	+	2.12494	0.588881
Q13445	Transmembrane emp24 domain-containing protein 1 OS=Homo sapiens GN=TMED1 PE=1 SV=1 - [TMED1_HUMAN]	0.961955	0.599965	+	3.38713	0.623693	0.94308	0.541587	+	2.65758	0.574274
Q13472-3	Isoform 3 of DNA topoisomerase 3-alpha OS=Homo sapiens GN=TOP3A - [TOP3A_HUMAN]	1.0069	0.589151	+	3.15784	0.585114	0.926223	0.580363	+	2.13668	0.626591
Q13503	Mediator of RNA polymerase II transcription subunit 21 OS=Homo sapiens GN=MED21 PE=1 SV=1 - [MED21_HUMAN]	1.01823	0.710558	+	2.37679	0.697836	0.92456	0.505847	+	2.45593	0.547122
Q13825-2	Isoform 2 of Methylglutaconyl-CoA hydratase, mitochondrial OS=Homo sapiens GN=AUH - [AUHM_HUMAN]	0.940571	0.701308	+	2.45263	0.745619	1.06761	0.36379	+	4	0.340753
Q13838	Spliceosome RNA helicase DDX39B OS=Homo sapiens GN=DDX39B PE=1 SV=1 - [DX39B_HUMAN]	0.996521	0.752393	+	3.28952	0.75502	1.10243	0.645927	+	2.76955	0.585913
Q14181	DNA polymerase alpha subunit B OS=Homo sapiens GN=POLA2 PE=1 SV=2 - [DPOA2_HUMAN]	0.876032	0.663271	+	1.45066	0.757131	1.0549	0.25033	+	4	0.237301
Q14644-2	Isoform 2 of Ras GTPase-activating protein 3 OS=Homo sapiens GN=RASA3 - [RASA3_HUMAN]	1.10986	0.659109	+	2.24235	0.593867	1.0225	0.56444	+	2.88606	0.552021
Q14680-3	Isoform 3 of Maternal embryonic leucine zipper kinase OS=Homo sapiens GN=MELK - [MELK_HUMAN]	1.09015	0.298472	+	3.23265	0.27379	1.08292	0.21341	+	3.39794	0.19707
Q14980	Nuclear mitotic apparatus protein 1 OS=Homo sapiens GN=NUMA1 PE=1 SV=2 - [NUMA1_HUMAN]	1.10827	0.682879	+	2.49221	0.616167	1.02175	0.579057	+	3	0.566728
Q15007-2	Isoform 2 of Pre-mRNA-splicing regulator WTAP OS=Homo sapiens GN=WTAP - [FL2D_HUMAN]	0.901441	0.65422	+	2.09152	0.725749	0.993887	0.737393	+	1.97469	0.741929
Q15050	Ribosome biogenesis regulatory protein homolog OS=Homo sapiens GN=RRS1 PE=1 SV=2 - [RRS1_HUMAN]	0.936288	0.69673	+	1.90182	0.744141	0.912657	0.714783	+	1.5376	0.78319
Q15286	Ras-related protein Rab-35 OS=Homo sapiens GN=RAB35 PE=1 SV=1 - [RAB35_HUMAN]	0.896509	0.569628	+	2.48884	0.635385	1.00879	0.692123	+	2.19382	0.68609
Q15386-2	Isoform 2 of Ubiquitin-protein ligase E3C OS=Homo sapiens GN=UBE3C - [UBE3C_HUMAN]	0.955682	0.565023	+	2.94921	0.591225	1.06724	0.61983	+	2.4437	0.58078
Q15398-3	Isoform 3 of Disks large-associated protein 5 OS=Homo sapiens GN=DLGAP5 - [DLGP5_HUMAN]	0.998013	0.75073	+	2.61722	0.752225	0.962347	0.46307	+	2.30103	0.481188
Q15427	Splicing factor 3B subunit 4 OS=Homo sapiens GN=SF3B4 PE=1 SV=1 - [SF3B4_HUMAN]	0.976146	0.612192	+	2.71969	0.627152	1.06421	0.60643	+	2.10791	0.569842
Q15428	Splicing factor 3A subunit 2 OS=Homo sapiens GN=SF3A2 PE=1 SV=2 - [SF3A2_HUMAN]	0.984064	0.609714	+	2.77989	0.619588	0.946153	0.61015	+	2.10237	0.644874
Q15834	Coiled-coil domain-containing protein 85B OS=Homo sapiens GN=CCDC85B PE=1 SV=2 - [CC85B_HUMAN]	0.930254	0.444173	+	2.81704	0.477475	0.976183	0.490037	+	3.1549	0.501992
Q15836	Vesicle-associated membrane protein 3 OS=Homo sapiens GN=VAMP3 PE=1 SV=3 - [VAMP3_HUMAN]	0.944964	0.638888	+	1.84363	0.676098	0.927917	0.457563	+	3	0.493108
Q16629-3	Isoform 3 of Serine/arginine-rich splicing factor 7 OS=Homo sapiens GN=SRSF7 - [SRSF7_HUMAN]	0.884289	0.658509	+	1.57149	0.744676	0.927483	0.558267	+	2.20066	0.601916
Q16706	Alpha-mannosidase 2 OS=Homo sapiens GN=MAN2A1 PE=1 SV=2 - [MA2A1_HUMAN]	1.02186	0.613628	+	3.87245	0.600501	0.93526	0.56528	+	2.95861	0.604409
Q16850-2	Isoform 2 of Lanosterol 14-alpha demethylase OS=Homo sapiens GN=CYP51A1 - [CP51A_HUMAN]	1.00147	0.622181	+	3.56007	0.621268	1.01166	0.52727	+	3.30103	0.521193
Q2T9J0-2	Isoform 2 of Peroxisomal leader peptide-processing protease OS=Homo sapiens GN=TYSND1 - [TYSD1_HUMAN]	0.999932	0.726744	+	1.87604	0.726793	0.95856	0.580323	+	3	0.605412
Q2VPK5-5	Isoform 3 of Cytoplasmic tRNA 2-thiolation protein 2 OS=Homo sapiens GN=CTU2 - [CTU2_HUMAN]	0.966223	0.603558	+	2.99094	0.624657	0.96737	0.61887	+	3.69897	0.639745
Q4ADV7-2	Isoform 2 of RAB6A-GEF complex partner protein 1 OS=Homo sapiens GN=RIC1 - [RIC1_HUMAN]	0.968089	0.602678	+	2.66584	0.622544	1.06618	0.384083	+	3.52288	0.360241
Q52LJ0-2	Isoform 2 of Protein FAM98B OS=Homo sapiens GN=FAM98B - [FA98B_HUMAN]	1.04615	0.776902	+	2.1389	0.74263	1.07522	0.50016	+	3.1549	0.46517
Q53H82	Endoribonuclease LACTB2 OS=Homo sapiens GN=LACTB2 PE=1 SV=2 - [LACB2_HUMAN]	1.00916	0.698178	+	2.27213	0.691841	1.05849	0.511097	+	2.61979	0.482856
Q562R1	Beta-actin-like protein 2 OS=Homo sapiens GN=ACTBL2 PE=1 SV=2 - [ACTBL_HUMAN]	1.00239	0.486169	+	3.31319	0.48501	1.06231	0.519197	+	2.38722	0.488742
Q58FF8	Putative heat shock protein HSP 90-beta 2 OS=Homo sapiens GN=HSP90AB2P PE=1 SV=2 - [H90B2_HUMAN]	1.13592	0.756459	+	1.57173	0.665944	0.95002	0.570527	+	2.58503	0.600542
Q5BKZ1	DBIRD complex subunit ZNF326 OS=Homo sapiens GN=ZNF326 PE=1 SV=2 - [ZN326_HUMAN]	1.01265	0.772434	+	2.27584	0.762785	1.06745	0.560193	+	3.69897	0.524796
Q5JTJ3-3	Isoform 3 of Cytochrome c oxidase assembly factor 6 homolog OS=Homo sapiens GN=COA6 - [COA6_HUMAN]	0.864765	0.502023	+	2.0365	0.580531	0.982523	0.44728	+	3.39794	0.455236
Q5SSJ5	Heterochromatin protein 1-binding protein 3 OS=Homo sapiens GN=HP1BP3 PE=1 SV=1 - [HP1B3_HUMAN]	1.02218	0.765548	+	2.41233	0.748937	0.955253	0.48579	+	2.67778	0.508546
Q5SVL2	Caspase-7 (Fragment) OS=Homo sapiens GN=CASP7 PE=1 SV=1 - [Q5SVL2_HUMAN]	0.935974	0.680402	+	1.83447	0.726945	0.967773	0.546433	+	3.30103	0.564629
Q5SXM2	snRNA-activating protein complex subunit 4 OS=Homo sapiens GN=SNAPC4 PE=1 SV=1 - [SNPC4_HUMAN]	1.02739	0.702255	+	3.18493	0.683533	0.915063	0.680867	+	1.74958	0.744065
Q5T1S4	Rab9 effector protein with kelch motifs OS=Homo sapiens GN=RABEPK PE=1 SV=1 - [Q5T1S4_HUMAN]	0.934559	0.619872	+	2.0426	0.663278	1.06349	0.495227	+	3.09691	0.465662
Q5T3I0	G patch domain-containing protein 4 OS=Homo sapiens GN=GPATCH4 PE=1 SV=2 - [GPTC4_HUMAN]	1.00418	0.592021	+	2.66907	0.589557	0.94797	0.536023	+	2.3279	0.565443
Q5T7U1	General transcription factor 3C polypeptide 5 OS=Homo sapiens GN=GTF3C5 PE=1 SV=1 - [Q5T7U1_HUMAN]	0.947904	0.517432	+	2.82453	0.54587	0.953713	0.469467	+	3.09691	0.492251
Q5T8V1	Carnosine N-methyltransferase (Fragment) OS=Homo sapiens GN=CARNMT1 PE=1 SV=1 - [Q5T8V1_HUMAN]	1.02565	0.763432	+	1.4382	0.74434	0.920483	0.643303	+	1.77728	0.698875
Q5TCU3	Tropomyosin beta chain OS=Homo sapiens GN=TPM2 PE=1 SV=1 - [Q5TCU3_HUMAN]	0.99912	0.628877	+	4.0046	0.629431	1.01724	0.552267	+	2.16749	0.542907
Q5VIR6-4	Isoform 4 of Vacuolar protein sorting-associated protein 53 homolog OS=Homo sapiens GN=VPS53 - [VPS53_HUMAN]	0.877847	0.565556	+	1.92468	0.644253	1.02929	0.692917	+	1.52288	0.673201
Q5VTL8	Pre-mRNA-splicing factor 38B OS=Homo sapiens GN=PRPF38B PE=1 SV=1 - [PR38B_HUMAN]	1.00355	0.679925	+	5.33403	0.67752	0.94276	0.65129	+	2.85387	0.690833
Q5XPI4	E3 ubiquitin-protein ligase RNF123 OS=Homo sapiens GN=RNF123 PE=1 SV=1 - [RN123_HUMAN]	0.993408	0.655924	+	2.60127	0.660277	0.97492	0.603527	+	2.24413	0.619053
Q658Y4	Protein FAM91A1 OS=Homo sapiens GN=FAM91A1 PE=1 SV=3 - [F91A1_HUMAN]	1.02252	0.625213	+	3.75741	0.611443	0.92265	0.575557	+	2.58503	0.623808
Q68E01-4	Isoform 4 of Integrator complex subunit 3 OS=Homo sapiens GN=INTS3 - [INT3_HUMAN]	0.981045	0.731194	+	2.71614	0.745322	1.01386	0.547267	+	3.69897	0.539785
Q69YN2	CWF19-like protein 1 OS=Homo sapiens GN=CWF19L1 PE=1 SV=2 - [C19L1_HUMAN]	1.00368	0.685116	+	2.5828	0.682604	0.962027	0.665147	+	1.6968	0.691401
Q6IAA8	Ragulator complex protein LAMTOR1 OS=Homo sapiens GN=LAMTOR1 PE=1 SV=2 - [LTOR1_HUMAN]	0.899417	0.653512	+	1.66089	0.726595	1.00488	0.74285	+	3.30103	0.73924
Q6P1X6	UPF0598 protein C8orf82 OS=Homo sapiens GN=C8orf82 PE=1 SV=2 - [CH082_HUMAN]	0.870182	0.574651	+	1.9367	0.66038	0.927727	0.656717	+	1.62342	0.707877
Q6PIW4-2	Isoform 2 of Fidgetin-like protein 1 OS=Homo sapiens GN=FIGNL1 - [FIGL1_HUMAN]	1.06859	0.729759	+	2.80619	0.682918	1.07043	0.66284	+	2.55284	0.61923
Q6PJ69	Tripartite motif-containing protein 65 OS=Homo sapiens GN=TRIM65 PE=1 SV=3 - [TRI65_HUMAN]	0.931905	0.675525	+	2.28583	0.724886	1.03871	0.75178	+	1.59517	0.723761
Q6PL18	ATPase family AAA domain-containing protein 2 OS=Homo sapiens GN=ATAD2 PE=1 SV=1 - [ATAD2_HUMAN]	1.1203	0.306962	+	3.60045	0.274	1.0006	0.25722	+	3.52288	0.257066
Q6UVK1	Chondroitin sulfate proteoglycan 4 OS=Homo sapiens GN=CSPG4 PE=1 SV=2 - [CSPG4_HUMAN]	1.13382	0.812719	+	1.69432	0.716797	0.991953	0.660527	+	2.20066	0.665885
Q6UVY6-2	Isoform 2 of DBH-like monooxygenase protein 1 OS=Homo sapiens GN=MOXD1 - [MOXD1_HUMAN]	1.1253	0.546036	+	2.43992	0.485236	0.99807	0.53686	+	2.4437	0.537898
Q6ZS17-2	Isoform 2 of Protein FAM65A OS=Homo sapiens GN=FAM65A - [FA65A_HUMAN]	1.06245	0.766541	+	2.56191	0.721484	0.961523	0.659783	+	2.95861	0.686185
Q6ZVM7-4	Isoform 4 of TOM1-like protein 2 OS=Homo sapiens GN=TOM1L2 - [TM1L2_HUMAN]	0.95383	0.465625	+	4.3989	0.488164	0.97587	0.418803	+	2.33724	0.429159
Q70CQ4	Ubiquitin carboxyl-terminal hydrolase 31 OS=Homo sapiens GN=USP31 PE=2 SV=2 - [UBP31_HUMAN]	1.08481	0.569438	+	3.3136	0.52492	1.05017	0.648	+	2.14874	0.617045
Q71U36-2	Isoform 2 of Tubulin alpha-1A chain OS=Homo sapiens GN=TUBA1A - [TBA1A_HUMAN]	1.0515	0.750424	+	1.96437	0.71367	0.94614	0.57126	+	2.85387	0.60378
Q7L5Y1-7	Isoform 7 of Mitochondrial enolase superfamily member 1 OS=Homo sapiens GN=ENOSF1 - [ENOF1_HUMAN]	1.0415	0.743859	+	2.97835	0.714219	0.988587	0.653273	+	2.4437	0.660815
Q7Z3U7-2	Isoform 2 of Protein MON2 homolog OS=Homo sapiens GN=MON2 - [MON2_HUMAN]	1.02446	0.691421	+	1.64974	0.674913	1.04926	0.584373	+	2.92082	0.556937
Q7Z4G1	COMM domain-containing protein 6 OS=Homo sapiens GN=COMMD6 PE=1 SV=1 - [COMD6_HUMAN]	1.04531	0.747909	+	2.01207	0.71549	1.04623	0.528963	+	2.79588	0.505588
Q7Z5G4-3	Isoform 2 of Golgin subfamily A member 7 OS=Homo sapiens GN=GOLGA7 - [GOGA7_HUMAN]	0.923257	0.599952	+	2.00369	0.649821	0.918663	0.54895	+	2.00877	0.597553
Q7Z5H4	Vomeronasal type-1 receptor 5 OS=Homo sapiens GN=VN1R5 PE=2 SV=2 - [VN1R5_HUMAN]	1.06585	0.487445	+	3.2454	0.45733	0.97137	0.502617	+	2.56864	0.517431
Q7Z7L1	Schlafen family member 11 OS=Homo sapiens GN=SLFN11 PE=1 SV=2 - [SLN11_HUMAN]	1.06921	0.806391	+	1.46472	0.754193	0.962493	0.709261	+	1.92445	0.7369
Q86SQ4-2	Isoform 2 of G-protein coupled receptor 126 OS=Homo sapiens GN=GPR126 - [GP126_HUMAN]	0.962823	0.516684	+	3.47214	0.536634	0.965617	0.565267	+	3.09691	0.585394
Q86TP1	Protein prune homolog OS=Homo sapiens GN=PRUNE PE=1 SV=2 - [PRUNE_HUMAN]	0.991608	0.620342	+	3.28411	0.625592	0.982613	0.59072	+	2.60206	0.601172
Q86UY6	N-alpha-acetyltransferase 40 OS=Homo sapiens GN=NAA40 PE=1 SV=1 - [NAA40_HUMAN]	0.973004	0.708307	+	2.94813	0.727959	1.04594	0.356963	+	4	0.341285
Q86X10-3	Isoform 3 of Ral GTPase-activating protein subunit beta OS=Homo sapiens GN=RALGAPB - [RLGPB_HUMAN]	0.966366	0.465904	+	4.84005	0.48212	0.962773	0.458267	+	3.22185	0.475986
Q86YV9	Hermansky-Pudlak syndrome 6 protein OS=Homo sapiens GN=HPS6 PE=1 SV=1 - [HPS6_HUMAN]	0.978215	0.602671	+	1.77409	0.616093	0.9916	0.48819	+	2.52288	0.492326
Q8IUE6	Histone H2A type 2-B OS=Homo sapiens GN=HIST2H2AB PE=1 SV=3 - [H2A2B_HUMAN]	0.903021	0.478873	+	2.58508	0.530301	0.95605	0.51513	+	2.50864	0.538811
Q8IUR0	Trafficking protein particle complex subunit 5 OS=Homo sapiens GN=TRAPPC5 PE=1 SV=1 - [TPPC5_HUMAN]	0.962846	0.593803	+	3.2164	0.616716	0.902523	0.6062	+	1.68825	0.671672
Q8IV08	Phospholipase D3 OS=Homo sapiens GN=PLD3 PE=1 SV=1 - [PLD3_HUMAN]	0.994725	0.382714	+	5.71049	0.384744	0.9279	0.370073	+	2.88606	0.398829
Q8IVL5-2	Isoform 2 of Prolyl 3-hydroxylase 2 OS=Homo sapiens GN=P3H2 - [P3H2_HUMAN]	0.997007	0.566125	+	3.32198	0.567824	1.02133	0.523813	+	3.69897	0.512875
Q8IX18-2	Isoform 2 of Probable ATP-dependent RNA helicase DHX40 OS=Homo sapiens GN=DHX40 - [DHX40_HUMAN]	1.05964	0.511634	+	3.47214	0.482838	0.93353	0.431047	+	3.39794	0.461738
Q8IX18-4	Isoform 4 of Probable ATP-dependent RNA helicase DHX40 OS=Homo sapiens GN=DHX40 - [DHX40_HUMAN]	1.15697	0.734865	+	1.83279	0.635163	0.97493	0.56527	+	3.22185	0.579806
Q8IXM3	39S ribosomal protein L41, mitochondrial OS=Homo sapiens GN=MRPL41 PE=1 SV=1 - [RM41_HUMAN]	0.941141	0.218615	+	4.73417	0.232287	1.01919	0.205507	+	3.09691	0.201638
Q8IYB7	DIS3-like exonuclease 2 OS=Homo sapiens GN=DIS3L2 PE=1 SV=4 - [DI3L2_HUMAN]	1.07011	0.759526	+	2.25639	0.709764	0.926088	0.677257	+	1.77989	0.731309
Q8N1B4	Vacuolar protein sorting-associated protein 52 homolog OS=Homo sapiens GN=VPS52 PE=1 SV=1 - [VPS52_HUMAN]	0.994582	0.708026	+	3.35059	0.711883	0.961353	0.57564	+	2.79588	0.598781
Q8N3I7-2	Isoform 2 of Bardet-Biedl syndrome 5 protein OS=Homo sapiens GN=BBS5 - [BBS5_HUMAN]	1.08211	0.672767	+	3.00474	0.621718	1.08116	0.63328	+	2.82391	0.585739
Q8N5C6-2	Isoform 2 of S1 RNA-binding domain-containing protein 1 OS=Homo sapiens GN=SRBD1 - [SRBD1_HUMAN]	1.01838	0.528059	+	4.10138	0.518528	1.0417	0.534383	+	2.72125	0.512993
Q8N5H3-4	Isoform 4 of Protein FAM89B OS=Homo sapiens GN=FAM89B - [FA89B_HUMAN]	1.12447	0.784984	+	2.07267	0.698092	1.06297	0.400577	+	2.82391	0.376848
Q8N5P1	Zinc finger CCCH domain-containing protein 8 OS=Homo sapiens GN=ZC3H8 PE=1 SV=2 - [ZC3H8_HUMAN]	0.924339	0.492908	+	2.81042	0.533255	1.0438	0.499703	+	2.4437	0.478736
Q8N612-3	Isoform 3 of FTS and Hook-interacting protein OS=Homo sapiens GN=FAM160A2 - [F16A2_HUMAN]	0.95382	0.570537	+	2.9164	0.59816	0.953443	0.581247	+	2.37675	0.609629
Q8N6M0-2	Isoform 2 of OTU domain-containing protein 6B OS=Homo sapiens GN=OTUD6B - [OTU6B_HUMAN]	0.878481	0.287015	+	2.99439	0.326717	0.926193	0.27291	+	3.52288	0.294658
Q8N983-4	Isoform 4 of 39S ribosomal protein L43, mitochondrial OS=Homo sapiens GN=MRPL43 - [RM43_HUMAN]	0.975668	0.667216	+	2.93078	0.683856	0.953797	0.57108	+	2.88606	0.598744
Q8N999-3	Isoform 3 of Uncharacterized protein C12orf29 OS=Homo sapiens GN=C12orf29 - [CL029_HUMAN]	1.18237	0.731907	+	1.7572	0.619017	0.98243	0.66297	+	1.4698	0.674827
Q8NAF0	Zinc finger protein 579 OS=Homo sapiens GN=ZNF579 PE=1 SV=2 - [ZN579_HUMAN]	1.01064	0.690639	+	2.96306	0.683368	1.03742	0.612573	+	2.95861	0.590476
Q8NCA5-2	Isoform 2 of Protein FAM98A OS=Homo sapiens GN=FAM98A - [FA98A_HUMAN]	0.995252	0.67918	+	2.31216	0.68242	1.00066	0.53853	+	3.39794	0.538177
Q8NCN5	Pyruvate dehydrogenase phosphatase regulatory subunit, mitochondrial OS=Homo sapiens GN=PDPR PE=1 SV=2 - [PDPR_HUMAN]	1.0584	0.800154	+	2.23983	0.756003	1.02316	0.73275	+	3.69897	0.716161
Q8NE01	Metal transporter CNNM3 OS=Homo sapiens GN=CNNM3 PE=1 SV=1 - [CNNM3_HUMAN]	1.01513	0.741873	+	2.38965	0.730816	0.937993	0.638477	+	2.33724	0.680684
Q8NFH4	Nucleoporin Nup37 OS=Homo sapiens GN=NUP37 PE=1 SV=1 - [NUP37_HUMAN]	0.927036	0.617079	+	2.14931	0.665647	1.06559	0.65501	+	2.07572	0.614692
Q8NFQ8	Torsin-1A-interacting protein 2 OS=Homo sapiens GN=TOR1AIP2 PE=1 SV=1 - [TOIP2_HUMAN]	0.911035	0.693046	+	1.68405	0.760724	0.866893	0.558417	+	1.92812	0.644158
Q8NFZ8	Cell adhesion molecule 4 OS=Homo sapiens GN=CADM4 PE=1 SV=1 - [CADM4_HUMAN]	0.940501	0.523861	+	3.29221	0.557002	1.03749	0.5357	+	2.4318	0.516342
Q8NHU6-2	Isoform 2 of Tudor domain-containing protein 7 OS=Homo sapiens GN=TDRD7 - [TDRD7_HUMAN]	1.03437	0.367138	+	4.70831	0.354939	1.01241	0.214427	+	3.39794	0.211798
Q8TDD1	ATP-dependent RNA helicase DDX54 OS=Homo sapiens GN=DDX54 PE=1 SV=2 - [DDX54_HUMAN]	1.01028	0.527665	+	5.40835	0.522296	0.950473	0.413997	+	3.69897	0.435569
Q8TDU6	G-protein coupled bile acid receptor 1 OS=Homo sapiens GN=GPBAR1 PE=2 SV=1 - [GPBAR_HUMAN]	0.973271	0.554578	+	3.5128	0.569808	0.9911	0.495363	+	3.39794	0.499812
Q8TE77	Protein phosphatase Slingshot homolog 3 OS=Homo sapiens GN=SSH3 PE=1 SV=2 - [SSH3_HUMAN]	1.13017	0.508166	+	2.73216	0.449637	1.07904	0.37911	+	3.22185	0.351341
Q8TER5-4	Isoform 4 of Rho guanine nucleotide exchange factor 40 OS=Homo sapiens GN=ARHGEF40 - [ARH40_HUMAN]	1.12512	0.51414	+	2.90965	0.456965	1.00185	0.506773	+	2.33724	0.505838
Q8WTV0-4	Isoform 4 of Scavenger receptor class B member 1 OS=Homo sapiens GN=SCARB1 - [SCRB1_HUMAN]	0.991568	0.733897	+	2.58549	0.740138	1.02983	0.753397	+	2.65758	0.731571
Q8WUH2	Transforming growth factor-beta receptor-associated protein 1 OS=Homo sapiens GN=TGFBRAP1 PE=1 SV=1 - [TGFA1_HUMAN]	0.960961	0.716059	+	2.48433	0.745149	0.95575	0.735653	+	2.22915	0.769713
Q8WUJ0	Serine/threonine/tyrosine-interacting protein OS=Homo sapiens GN=STYX PE=1 SV=1 - [STYX_HUMAN]	1.12628	0.786531	+	2.15499	0.698344	1.03506	0.56032	+	3.04576	0.541342
Q8WXE9	Stonin-2 OS=Homo sapiens GN=STON2 PE=1 SV=1 - [STON2_HUMAN]	0.962871	0.303065	+	4.07394	0.314751	1.03458	0.308177	+	3.52288	0.297875
Q8WZ82	Esterase OVCA2 OS=Homo sapiens GN=OVCA2 PE=1 SV=1 - [OVCA2_HUMAN]	1.04276	0.516804	+	3.61398	0.495612	1.02912	0.539297	+	2.5376	0.524035
Q92506	Estradiol 17-beta-dehydrogenase 8 OS=Homo sapiens GN=HSD17B8 PE=1 SV=2 - [DHB8_HUMAN]	1.08369	0.496247	+	3.50997	0.457923	1.02583	0.542437	+	2.56864	0.52878
Q92546	RAB6A-GEF complex partner protein 2 OS=Homo sapiens GN=RGP1 PE=1 SV=1 - [RGP1_HUMAN]	1.07112	0.491853	+	3.90702	0.459195	1.06419	0.449323	+	2.69897	0.422222
Q92572	AP-3 complex subunit sigma-1 OS=Homo sapiens GN=AP3S1 PE=1 SV=1 - [AP3S1_HUMAN]	0.992022	0.703159	+	1.82771	0.708814	1.05145	0.58682	+	2.30103	0.558105
Q92747-2	Isoform 2 of Actin-related protein 2/3 complex subunit 1A OS=Homo sapiens GN=ARPC1A - [ARC1A_HUMAN]	0.950704	0.635715	+	2.84733	0.668678	0.958657	0.522583	+	2.36653	0.54512
Q92879-5	Isoform 5 of CUGBP Elav-like family member 1 OS=Homo sapiens GN=CELF1 - [CELF1_HUMAN]	1.04169	0.781292	+	1.64111	0.750024	1.10704	0.538693	+	3.09691	0.486605
Q92896	Golgi apparatus protein 1 OS=Homo sapiens GN=GLG1 PE=1 SV=2 - [GSLG1_HUMAN]	1.05349	0.688778	+	2.35979	0.653806	0.887667	0.62698	+	1.767	0.706324
Q92989	Polyribonucleotide 5'-hydroxyl-kinase Clp1 OS=Homo sapiens GN=CLP1 PE=1 SV=1 - [CLP1_HUMAN]	0.972234	0.539868	+	4.50081	0.555286	0.946073	0.526457	+	2.22915	0.556465
Q969J2	Zinc finger protein with KRAB and SCAN domains 4 OS=Homo sapiens GN=ZKSCAN4 PE=1 SV=1 - [ZKSC4_HUMAN]	0.949652	0.584144	+	1.92777	0.615114	1.05174	0.657973	+	2.22915	0.625607
Q969M3	Protein YIPF5 OS=Homo sapiens GN=YIPF5 PE=1 SV=1 - [YIPF5_HUMAN]	0.9163	0.513991	+	2.66144	0.560942	1.01659	0.50418	+	2.60206	0.495954
Q96AT9-2	Isoform 2 of Ribulose-phosphate 3-epimerase OS=Homo sapiens GN=RPE - [RPE_HUMAN]	0.89442	0.496545	+	2.435	0.555159	0.90944	0.543273	+	1.96257	0.597371
Q96AT9-4	Isoform 4 of Ribulose-phosphate 3-epimerase OS=Homo sapiens GN=RPE - [RPE_HUMAN]	0.878686	0.5242	+	2.24961	0.596573	1.05619	0.50588	+	2.95861	0.478965
Q96C36	Pyrroline-5-carboxylate reductase 2 OS=Homo sapiens GN=PYCR2 PE=1 SV=1 - [P5CR2_HUMAN]	0.983811	0.644118	+	2.43234	0.654717	0.954137	0.633457	+	2.46852	0.663906
Q96C86	m7GpppX diphosphatase OS=Homo sapiens GN=DCPS PE=1 SV=2 - [DCPS_HUMAN]	1.0542	0.760492	+	1.58184	0.721393	0.914177	0.72209	+	1.66959	0.78988
Q96C90	Protein phosphatase 1 regulatory subunit 14B OS=Homo sapiens GN=PPP1R14B PE=1 SV=3 - [PP14B_HUMAN]	0.927742	0.495852	+	3.00006	0.534472	1.03659	0.49957	+	2.4318	0.481936
Q96CW5-2	Isoform 2 of Gamma-tubulin complex component 3 OS=Homo sapiens GN=TUBGCP3 - [GCP3_HUMAN]	1.08226	0.689058	+	2.94354	0.636684	0.92407	0.641307	+	1.87615	0.694002
Q96DI7	U5 small nuclear ribonucleoprotein 40 kDa protein OS=Homo sapiens GN=SNRNP40 PE=1 SV=1 - [SNR40_HUMAN]	0.995907	0.681853	+	3.63277	0.684655	1.04821	0.59463	+	2.60206	0.567281
Q96EL2	28S ribosomal protein S24, mitochondrial OS=Homo sapiens GN=MRPS24 PE=1 SV=1 - [RT24_HUMAN]	0.925245	0.572464	+	2.68996	0.618716	0.951643	0.483083	+	3.52288	0.507631
Q96EY7	Pentatricopeptide repeat domain-containing protein 3, mitochondrial OS=Homo sapiens GN=PTCD3 PE=1 SV=3 - [PTCD3_HUMAN]	0.995075	0.697744	+	2.39081	0.701197	1.02518	0.512687	+	3.52288	0.500094
Q96FJ2	Dynein light chain 2, cytoplasmic OS=Homo sapiens GN=DYNLL2 PE=1 SV=1 - [DYL2_HUMAN]	0.986374	0.693123	+	1.65965	0.702698	1.08414	0.42998	+	3.30103	0.396608
Q96FN4-2	Isoform 2 of Copine-2 OS=Homo sapiens GN=CPNE2 - [CPNE2_HUMAN]	1.09092	0.83272	+	1.44121	0.763319	0.940247	0.539477	+	3.30103	0.573761
Q96FS4	Signal-induced proliferation-associated protein 1 OS=Homo sapiens GN=SIPA1 PE=1 SV=1 - [SIPA1_HUMAN]	0.995655	0.726765	+	3.15073	0.729937	1.00273	0.63651	+	4	0.634779
Q96GA3	Protein LTV1 homolog OS=Homo sapiens GN=LTV1 PE=1 SV=1 - [LTV1_HUMAN]	0.991508	0.558612	+	3.9641	0.563396	1.00223	0.51079	+	2.79588	0.509655
Q96HA7-2	Isoform 2 of Tonsoku-like protein OS=Homo sapiens GN=TONSL - [TONSL_HUMAN]	1.04226	0.347775	+	4.17435	0.333674	1.0688	0.257933	+	2.92082	0.241329
Q96HQ2	CDKN2AIP N-terminal-like protein OS=Homo sapiens GN=CDKN2AIPNL PE=1 SV=1 - [C2AIL_HUMAN]	0.928077	0.568568	+	2.4833	0.61263	1.05678	0.61727	+	2.46852	0.584106
Q96IJ6	Mannose-1-phosphate guanyltransferase alpha OS=Homo sapiens GN=GMPPA PE=1 SV=1 - [GMPPA_HUMAN]	0.97982	0.688949	+	3.15962	0.703138	1.03505	0.631103	+	3.39794	0.609734
Q96IX5	Up-regulated during skeletal muscle growth protein 5 OS=Homo sapiens GN=USMG5 PE=1 SV=1 - [USMG5_HUMAN]	0.873214	0.527354	+	1.93986	0.603923	0.981513	0.484127	+	2.92082	0.493245
Q96JB2	Conserved oligomeric Golgi complex subunit 3 OS=Homo sapiens GN=COG3 PE=1 SV=3 - [COG3_HUMAN]	1.00104	0.561575	+	3.07465	0.560992	0.992713	0.53959	+	2.5376	0.543551
Q96LD4-2	Isoform 2 of Tripartite motif-containing protein 47 OS=Homo sapiens GN=TRIM47 - [TRI47_HUMAN]	1.02703	0.68328	+	2.90515	0.665297	1.07169	0.615213	+	2.58503	0.574057
Q96LW7-2	Isoform 2 of Caspase recruitment domain-containing protein 19 OS=Homo sapiens GN=CARD19 - [CAR19_HUMAN]	1.01252	0.697837	+	1.95343	0.689208	0.919413	0.547763	+	2.72125	0.595775
Q96P48-3	Isoform 3 of Arf-GAP with Rho-GAP domain, ANK repeat and PH domain-containing protein 1 OS=Homo sapiens GN=ARAP1 - [ARAP1_HUMAN]	1.04233	0.465401	+	4.76157	0.446501	1.04894	0.398883	+	3.52288	0.380274
Q96RS0	Trimethylguanosine synthase OS=Homo sapiens GN=TGS1 PE=1 SV=3 - [TGS1_HUMAN]	1.0438	0.519873	+	3.11109	0.498058	0.967583	0.555333	+	2.82391	0.573939
Q96SK2-3	Isoform 3 of Transmembrane protein 209 OS=Homo sapiens GN=TMEM209 - [TM209_HUMAN]	1.07518	0.784783	+	1.7978	0.729908	1.05845	0.71619	+	3.09691	0.67664
Q99496-2	Isoform 2 of E3 ubiquitin-protein ligase RING2 OS=Homo sapiens GN=RNF2 - [RING2_HUMAN]	0.964855	0.740634	+	1.88189	0.767612	0.946427	0.744823	+	2.34679	0.786985
Q99541	Perilipin-2 OS=Homo sapiens GN=PLIN2 PE=1 SV=2 - [PLIN2_HUMAN]	0.980361	0.737405	+	1.55943	0.752177	0.973157	0.39203	+	3.39794	0.402844
Q99959-2	Isoform 1 of Plakophilin-2 OS=Homo sapiens GN=PKP2 - [PKP2_HUMAN]	1.05287	0.655453	+	3.4198	0.622539	1.02097	0.54376	+	2.29243	0.53259
Q9BQ39	ATP-dependent RNA helicase DDX50 OS=Homo sapiens GN=DDX50 PE=1 SV=1 - [DDX50_HUMAN]	0.994711	0.74416	+	3.0703	0.748117	0.976853	0.40557	+	3.1549	0.41518
Q9BQ95	Evolutionarily conserved signaling intermediate in Toll pathway, mitochondrial OS=Homo sapiens GN=ECSIT PE=1 SV=1 - [ECSIT_HUMAN]	0.999823	0.657397	+	3.41596	0.657513	0.917493	0.585177	+	2.30103	0.637799
Q9BQK8	Phosphatidate phosphatase LPIN3 OS=Homo sapiens GN=LPIN3 PE=1 SV=3 - [LPIN3_HUMAN]	0.997025	0.533286	+	2.98502	0.534877	1.04207	0.515123	+	2.82391	0.494327
Q9BRX5-2	Isoform 2 of DNA replication complex GINS protein PSF3 OS=Homo sapiens GN=GINS3 - [PSF3_HUMAN]	0.882551	0.476097	+	2.51589	0.539456	0.927693	0.501013	+	2.63827	0.540064
Q9BSV6	tRNA-splicing endonuclease subunit Sen34 OS=Homo sapiens GN=TSEN34 PE=1 SV=1 - [SEN34_HUMAN]	0.973356	0.645866	+	2.69418	0.663546	0.995407	0.65136	+	2.21467	0.654366
Q9BT25-3	Isoform 3 of HAUS augmin-like complex subunit 8 OS=Homo sapiens GN=HAUS8 - [HAUS8_HUMAN]	0.899702	0.652488	+	2.00633	0.725227	1.03338	0.701423	+	2.3279	0.678764
Q9BTE6	Alanyl-tRNA editing protein Aarsd1 OS=Homo sapiens GN=AARSD1 PE=1 SV=2 - [AASD1_HUMAN]	0.993752	0.538321	+	4.19422	0.541706	0.952027	0.519467	+	3.52288	0.545643
Q9BTW9	Tubulin-specific chaperone D OS=Homo sapiens GN=TBCD PE=1 SV=2 - [TBCD_HUMAN]	1.08305	0.788196	+	1.9448	0.727756	0.97093	0.472073	+	2.29243	0.486207
Q9BTX1-6	Isoform 6 of Nucleoporin NDC1 OS=Homo sapiens GN=NDC1 - [NDC1_HUMAN]	0.99938	0.716947	+	2.80568	0.717392	1.03523	0.63829	+	2.74473	0.616566
Q9BU23-3	Isoform 3 of Lipase maturation factor 2 OS=Homo sapiens GN=LMF2 - [LMF2_HUMAN]	0.947424	0.672558	+	2.97236	0.709881	0.965097	0.628477	+	2.09691	0.651206
Q9BU76	Multiple myeloma tumor-associated protein 2 OS=Homo sapiens GN=MMTAG2 PE=1 SV=1 - [MMTA2_HUMAN]	0.915346	0.444932	+	2.69962	0.486081	0.93278	0.468837	+	3	0.502623
Q9BUI4	DNA-directed RNA polymerase III subunit RPC3 OS=Homo sapiens GN=POLR3C PE=1 SV=1 - [RPC3_HUMAN]	0.998125	0.745936	+	2.24747	0.747337	0.99873	0.736727	+	1.79048	0.737663
Q9BV86	N-terminal Xaa-Pro-Lys N-methyltransferase 1 OS=Homo sapiens GN=NTMT1 PE=1 SV=3 - [NTM1A_HUMAN]	0.944413	0.726337	+	1.83142	0.769088	0.897453	0.54445	+	2.38722	0.606661
Q9BVG4	Protein PBDC1 OS=Homo sapiens GN=PBDC1 PE=1 SV=1 - [PBDC1_HUMAN]	0.96635	0.660215	+	2.95619	0.683205	0.9983	0.48546	+	3.30103	0.486287
Q9BVS4-2	Isoform 2 of Serine/threonine-protein kinase RIO2 OS=Homo sapiens GN=RIOK2 - [RIOK2_HUMAN]	0.938098	0.659908	+	2.2997	0.703453	1.08142	0.577363	+	3	0.533895
Q9BW92	Threonine--tRNA ligase, mitochondrial OS=Homo sapiens GN=TARS2 PE=1 SV=1 - [SYTM_HUMAN]	1.08605	0.531119	+	2.51017	0.489037	1.0601	0.477747	+	2.92082	0.450663
Q9BX95	Sphingosine-1-phosphate phosphatase 1 OS=Homo sapiens GN=SGPP1 PE=1 SV=2 - [SGPP1_HUMAN]	0.999081	0.59881	+	3.32047	0.599361	1.01315	0.548423	+	2.50864	0.541303
Q9BXT2	Voltage-dependent calcium channel gamma-6 subunit OS=Homo sapiens GN=CACNG6 PE=2 SV=1 - [CCG6_HUMAN]	1.00204	0.593734	+	4.68141	0.592525	1.00008	0.57235	+	2.56864	0.572302
Q9BYD6	39S ribosomal protein L1, mitochondrial OS=Homo sapiens GN=MRPL1 PE=1 SV=2 - [RM01_HUMAN]	1.06842	0.725995	+	2.50662	0.679503	1.05736	0.57631	+	2.52288	0.545044
Q9BZE1	39S ribosomal protein L37, mitochondrial OS=Homo sapiens GN=MRPL37 PE=1 SV=2 - [RM37_HUMAN]	0.967169	0.702715	+	3.02015	0.726569	1.00195	0.610977	+	2.56864	0.609786
Q9BZK7	F-box-like/WD repeat-containing protein TBL1XR1 OS=Homo sapiens GN=TBL1XR1 PE=1 SV=1 - [TBL1R_HUMAN]	1.00968	0.766538	+	1.98664	0.759189	1.09319	0.617893	+	3.09691	0.56522
Q9GZP4-2	Isoform 2 of PITH domain-containing protein 1 OS=Homo sapiens GN=PITHD1 - [PITH1_HUMAN]	0.945637	0.508143	+	2.29549	0.537355	1.00747	0.530667	+	3.39794	0.526734
Q9GZP8-2	Isoform 2 of Immortalization up-regulated protein OS=Homo sapiens GN=IMUP - [IMUP_HUMAN]	1.00326	0.701861	+	2.49071	0.69958	1.03921	0.384093	+	2.79588	0.369602
Q9GZR7-2	Isoform 2 of ATP-dependent RNA helicase DDX24 OS=Homo sapiens GN=DDX24 - [DDX24_HUMAN]	1.04078	0.534744	+	3.38946	0.513792	1.05916	0.496317	+	3.22185	0.468596
Q9GZT4	Serine racemase OS=Homo sapiens GN=SRR PE=1 SV=1 - [SRR_HUMAN]	0.93607	0.719535	+	1.9968	0.768676	0.946393	0.439527	+	3.30103	0.464423
Q9GZU8	Protein FAM192A OS=Homo sapiens GN=FAM192A PE=1 SV=1 - [F192A_HUMAN]	0.975087	0.710413	+	3.91983	0.728564	1.06904	0.52396	+	3.30103	0.490122
Q9H0B6	Kinesin light chain 2 OS=Homo sapiens GN=KLC2 PE=1 SV=1 - [KLC2_HUMAN]	0.912098	0.651275	+	1.71733	0.714041	1.0409	0.742727	+	3	0.71354
Q9H2P9-2	Isoform 2 of Diphthine methyl ester synthase OS=Homo sapiens GN=DPH5 - [DPH5_HUMAN]	0.895903	0.599105	+	2.15054	0.668716	1.04006	0.545883	+	2.27572	0.524859
Q9H3U1-2	Isoform 2 of Protein unc-45 homolog A OS=Homo sapiens GN=UNC45A - [UN45A_HUMAN]	1.00646	0.766336	+	3.69071	0.761417	1.00111	0.729957	+	2.05552	0.72915
Q9H6S3	Epidermal growth factor receptor kinase substrate 8-like protein 2 OS=Homo sapiens GN=EPS8L2 PE=1 SV=2 - [ES8L2_HUMAN]	1.00937	0.743739	+	3.47451	0.736835	1.0139	0.634863	+	3.09691	0.626158
Q9H6Y2-2	Isoform 2 of WD repeat-containing protein 55 OS=Homo sapiens GN=WDR55 - [WDR55_HUMAN]	1.0601	0.799993	+	2.2507	0.754639	1.06582	0.552328	+	3	0.51822
Q9H7B4	Histone-lysine N-methyltransferase SMYD3 OS=Homo sapiens GN=SMYD3 PE=1 SV=4 - [SMYD3_HUMAN]	1.00143	0.66942	+	2.92399	0.668464	0.970683	0.480033	+	2.21467	0.494531
Q9H9B4	Sideroflexin-1 OS=Homo sapiens GN=SFXN1 PE=1 SV=4 - [SFXN1_HUMAN]	0.962829	0.689908	+	2.74195	0.716543	0.964323	0.426047	+	3.69897	0.441809
Q9H9J2	39S ribosomal protein L44, mitochondrial OS=Homo sapiens GN=MRPL44 PE=1 SV=1 - [RM44_HUMAN]	1.11685	0.757352	+	2.29829	0.678114	1.05739	0.515173	+	3.22185	0.487212
Q9H9T3-4	Isoform 3 of Elongator complex protein 3 OS=Homo sapiens GN=ELP3 - [ELP3_HUMAN]	0.982062	0.598525	+	3.78934	0.609457	0.966383	0.492347	+	3.09691	0.509473
Q9H9Y2	Ribosome production factor 1 OS=Homo sapiens GN=RPF1 PE=1 SV=2 - [RPF1_HUMAN]	0.988971	0.749449	+	1.40781	0.757807	0.99766	0.457463	+	3.39794	0.458536
Q9HB71-3	Isoform 3 of Calcyclin-binding protein OS=Homo sapiens GN=CACYBP - [CYBP_HUMAN]	0.962393	0.695895	+	1.62993	0.723088	0.948173	0.52393	+	3.09691	0.552568
Q9HCN4-3	Isoform 3 of GPN-loop GTPase 1 OS=Homo sapiens GN=GPN1 - [GPN1_HUMAN]	1.07505	0.819459	+	1.90868	0.762252	1.06436	0.560103	+	3.52288	0.526235
Q9HD33-2	Isoform 2 of 39S ribosomal protein L47, mitochondrial OS=Homo sapiens GN=MRPL47 - [RM47_HUMAN]	0.987445	0.630264	+	2.77814	0.638278	0.925333	0.62656	+	2.18709	0.677118
Q9NP77-2	Isoform 2 of RNA polymerase II subunit A C-terminal domain phosphatase SSU72 OS=Homo sapiens GN=SSU72 - [SSU72_HUMAN]	0.903839	0.634996	+	2.28045	0.702554	0.959683	0.533527	+	3.09691	0.55594
Q9NPJ3-2	Isoform 2 of Acyl-coenzyme A thioesterase 13 OS=Homo sapiens GN=ACOT13 - [ACO13_HUMAN]	0.955918	0.576475	+	2.2442	0.603059	1.02925	0.575247	+	3.30103	0.558897
Q9NQP4	Prefoldin subunit 4 OS=Homo sapiens GN=PFDN4 PE=1 SV=1 - [PFD4_HUMAN]	0.926273	0.608044	+	1.86959	0.656441	0.984137	0.6787	+	2.35655	0.68964
Q9NQZ2	Something about silencing protein 10 OS=Homo sapiens GN=UTP3 PE=1 SV=1 - [SAS10_HUMAN]	1.0946	0.80928	+	1.54565	0.739339	1.04309	0.650697	+	3.1549	0.623818
Q9NRG0	Chromatin accessibility complex protein 1 OS=Homo sapiens GN=CHRAC1 PE=1 SV=1 - [CHRC1_HUMAN]	0.918009	0.510408	+	3.20877	0.555995	1.03815	0.523597	+	3.1549	0.504357
Q9NRG9	Aladin OS=Homo sapiens GN=AAAS PE=1 SV=1 - [AAAS_HUMAN]	0.899292	0.567794	+	2.47959	0.631379	1.00862	0.609747	+	2.67778	0.604534
Q9NRR5	Ubiquilin-4 OS=Homo sapiens GN=UBQLN4 PE=1 SV=2 - [UBQL4_HUMAN]	1.0281	0.72216	+	2.52058	0.702422	0.99329	0.675343	+	2.4318	0.679905
Q9NRX1	RNA-binding protein PNO1 OS=Homo sapiens GN=PNO1 PE=1 SV=1 - [PNO1_HUMAN]	0.957037	0.610663	+	3.141	0.638077	0.955273	0.598927	+	2.07058	0.626969
Q9NUQ2	1-acyl-sn-glycerol-3-phosphate acyltransferase epsilon OS=Homo sapiens GN=AGPAT5 PE=1 SV=3 - [PLCE_HUMAN]	0.907784	0.504541	+	2.59817	0.555794	0.980833	0.471	+	2.95861	0.480204
Q9NV56	MRG/MORF4L-binding protein OS=Homo sapiens GN=MRGBP PE=1 SV=1 - [MRGBP_HUMAN]	0.896385	0.512363	+	2.39358	0.571588	0.936017	0.464077	+	2.56864	0.4958
Q9NV72-2	Isoform 2 of Zinc finger protein 701 OS=Homo sapiens GN=ZNF701 - [ZN701_HUMAN]	0.950604	0.552375	+	3.25746	0.581078	1.03368	0.457853	+	3.30103	0.442937
Q9NVC6	Mediator of RNA polymerase II transcription subunit 17 OS=Homo sapiens GN=MED17 PE=1 SV=2 - [MED17_HUMAN]	1.01417	0.620455	+	3.24101	0.611786	0.95612	0.56532	+	3.09691	0.591265
Q9NVE5	Ubiquitin carboxyl-terminal hydrolase 40 OS=Homo sapiens GN=USP40 PE=1 SV=3 - [UBP40_HUMAN]	1.07208	0.639111	+	3.38796	0.596141	1.04738	0.5549	+	2.39794	0.5298
Q9NVI7-2	Isoform 2 of ATPase family AAA domain-containing protein 3A OS=Homo sapiens GN=ATAD3A - [ATD3A_HUMAN]	1.02296	0.67913	+	3.94808	0.663887	0.961463	0.605667	+	2.56864	0.629943
Q9NVS2	28S ribosomal protein S18a, mitochondrial OS=Homo sapiens GN=MRPS18A PE=1 SV=1 - [RT18A_HUMAN]	0.898463	0.68127	+	1.59656	0.758262	1.01661	0.668657	+	3.1549	0.65773
Q9NX70	Mediator of RNA polymerase II transcription subunit 29 OS=Homo sapiens GN=MED29 PE=1 SV=1 - [MED29_HUMAN]	1.00155	0.738015	+	3.44291	0.736873	1.01096	0.7326	+	2.16115	0.724655
Q9NXW9	Alpha-ketoglutarate-dependent dioxygenase alkB homolog 4 OS=Homo sapiens GN=ALKBH4 PE=1 SV=1 - [ALKB4_HUMAN]	1.01013	0.522948	+	2.38474	0.517704	1.07381	0.399323	+	3.52288	0.371875
Q9NZ63	Uncharacterized protein C9orf78 OS=Homo sapiens GN=C9orf78 PE=1 SV=1 - [CI078_HUMAN]	0.920641	0.643381	+	2.08247	0.69884	1.03129	0.622777	+	3.30103	0.603879
Q9NZE8-2	Isoform 2 of 39S ribosomal protein L35, mitochondrial OS=Homo sapiens GN=MRPL35 - [RM35_HUMAN]	0.970927	0.732461	+	2.20569	0.754393	1.0326	0.64637	+	3.52288	0.625964
Q9P000-2	Isoform 2 of COMM domain-containing protein 9 OS=Homo sapiens GN=COMMD9 - [COMD9_HUMAN]	0.952429	0.720032	+	2.1667	0.755995	1.07072	0.633737	+	2.79588	0.591879
Q9P016	Thymocyte nuclear protein 1 OS=Homo sapiens GN=THYN1 PE=1 SV=1 - [THYN1_HUMAN]	0.966569	0.728377	+	3.05184	0.75357	0.980237	0.627607	+	2.63827	0.64026
Q9P0S9	Transmembrane protein 14C OS=Homo sapiens GN=TMEM14C PE=1 SV=1 - [TM14C_HUMAN]	0.936126	0.52744	+	2.03152	0.563428	1.03036	0.4855	+	2.30103	0.471193
Q9P107-2	Isoform 2 of GEM-interacting protein OS=Homo sapiens GN=GMIP - [GMIP_HUMAN]	1.08214	0.673816	+	2.72931	0.62267	1.09343	0.536003	+	3	0.490205
Q9P2E3	NFX1-type zinc finger-containing protein 1 OS=Homo sapiens GN=ZNFX1 PE=2 SV=2 - [ZNFX1_HUMAN]	1.01712	0.547335	+	3.13324	0.538122	1.06109	0.471427	+	3.69897	0.444284
Q9P2R3	Rabankyrin-5 OS=Homo sapiens GN=ANKFY1 PE=1 SV=2 - [ANFY1_HUMAN]	1.1198	0.73873	+	2.39543	0.659698	1.08605	0.67182	+	2.48149	0.61859
Q9UBB4	Ataxin-10 OS=Homo sapiens GN=ATXN10 PE=1 SV=1 - [ATX10_HUMAN]	0.98809	0.686303	+	2.36179	0.694575	0.991537	0.59856	+	2.07058	0.603669
Q9UBB6-2	Isoform 2 of Neurochondrin OS=Homo sapiens GN=NCDN - [NCDN_HUMAN]	0.945141	0.616068	+	2.78007	0.651827	1.07776	0.583963	+	2.56864	0.541832
Q9UBL6-2	Isoform 2 of Copine-7 OS=Homo sapiens GN=CPNE7 - [CPNE7_HUMAN]	1.16242	0.5505	+	2.71543	0.473581	1.02286	0.518643	+	2.48149	0.507052
Q9UEY8-2	Isoform 1 of Gamma-adducin OS=Homo sapiens GN=ADD3 - [ADDG_HUMAN]	1.01534	0.701291	+	1.6579	0.690696	1.04787	0.52804	+	2.4437	0.503919
Q9UHA3	Probable ribosome biogenesis protein RLP24 OS=Homo sapiens GN=RSL24D1 PE=1 SV=1 - [RLP24_HUMAN]	0.918703	0.611354	+	1.90163	0.665453	0.969557	0.60339	+	2.17393	0.622336
Q9UHD1-2	Isoform 2 of Cysteine and histidine-rich domain-containing protein 1 OS=Homo sapiens GN=CHORDC1 - [CHRD1_HUMAN]	0.95091	0.693929	+	2.02864	0.729753	0.989583	0.65711	+	2.08619	0.664027
Q9UI30	Multifunctional methyltransferase subunit TRM112-like protein OS=Homo sapiens GN=TRMT112 PE=1 SV=1 - [TR112_HUMAN]	0.917905	0.566733	+	2.12992	0.61742	1.02118	0.596193	+	1.84466	0.583828
Q9UJU6-2	Isoform 2 of Drebrin-like protein OS=Homo sapiens GN=DBNL - [DBNL_HUMAN]	0.980321	0.666688	+	3.12668	0.680071	0.911823	0.572867	+	2.50864	0.628265
Q9UK61-3	Isoform 3 of Protein TASOR OS=Homo sapiens GN=FAM208A - [TASOR_HUMAN]	1.16287	0.870926	+	1.60818	0.748945	1.03016	0.71962	+	1.81531	0.698549
Q9UKY1	Zinc fingers and homeoboxes protein 1 OS=Homo sapiens GN=ZHX1 PE=1 SV=1 - [ZHX1_HUMAN]	0.991875	0.391887	+	2.41508	0.395097	0.996033	0.331527	+	3.22185	0.332847
Q9UL25	Ras-related protein Rab-21 OS=Homo sapiens GN=RAB21 PE=1 SV=3 - [RAB21_HUMAN]	0.959189	0.655256	+	3.72697	0.683135	1.04733	0.638987	+	2.56864	0.61011
Q9ULH0-3	Isoform 3 of Kinase D-interacting substrate of 220 kDa OS=Homo sapiens GN=KIDINS220 - [KDIS_HUMAN]	1.07446	0.582104	+	3.13565	0.541764	1.07703	0.425797	+	3.30103	0.395342
Q9ULJ6	Zinc finger MIZ domain-containing protein 1 OS=Homo sapiens GN=ZMIZ1 PE=1 SV=3 - [ZMIZ1_HUMAN]	0.996374	0.632906	+	3.43477	0.635209	0.93789	0.558657	+	2.38722	0.595653
Q9ULW3	Activator of basal transcription 1 OS=Homo sapiens GN=ABT1 PE=1 SV=1 - [ABT1_HUMAN]	1.00907	0.726546	+	2.04818	0.720015	1.07896	0.666633	+	2.95861	0.617848
Q9UMS0-3	Isoform 3 of NFU1 iron-sulfur cluster scaffold homolog, mitochondrial OS=Homo sapiens GN=NFU1 - [NFU1_HUMAN]	0.928228	0.396529	+	3.17094	0.427189	0.941677	0.236957	+	3.39794	0.251633
Q9UN37	Vacuolar protein sorting-associated protein 4A OS=Homo sapiens GN=VPS4A PE=1 SV=1 - [VPS4A_HUMAN]	0.99179	0.681111	+	2.23187	0.686749	0.964693	0.569083	+	3.09691	0.589911
Q9UPY3-2	Isoform 2 of Endoribonuclease Dicer OS=Homo sapiens GN=DICER1 - [DICER_HUMAN]	1.02419	0.71146	+	3.15694	0.694656	1.01506	0.619067	+	2.17393	0.609884
Q9Y237	Peptidyl-prolyl cis-trans isomerase NIMA-interacting 4 OS=Homo sapiens GN=PIN4 PE=1 SV=1 - [PIN4_HUMAN]	1.01789	0.677004	+	2.97788	0.665105	1.05247	0.60128	+	2.29243	0.571306
Q9Y248	DNA replication complex GINS protein PSF2 OS=Homo sapiens GN=GINS2 PE=1 SV=1 - [PSF2_HUMAN]	0.963592	0.736058	+	1.68845	0.763869	1.09522	0.840883	+	1.92812	0.767776
Q9Y289	Sodium-dependent multivitamin transporter OS=Homo sapiens GN=SLC5A6 PE=2 SV=2 - [SC5A6_HUMAN]	0.899991	0.438797	+	2.92858	0.487557	0.982793	0.41177	+	3.22185	0.418979
Q9Y2T2	AP-3 complex subunit mu-1 OS=Homo sapiens GN=AP3M1 PE=1 SV=1 - [AP3M1_HUMAN]	0.984462	0.743628	+	2.06837	0.755365	0.938437	0.655033	+	2.74473	0.698005
Q9Y2U5	Mitogen-activated protein kinase kinase kinase 2 OS=Homo sapiens GN=MAP3K2 PE=1 SV=2 - [M3K2_HUMAN]	0.970399	0.626066	+	3.55526	0.645163	0.98202	0.531977	+	2.35655	0.541717
Q9Y2Z2-3	Isoform 2 of Protein MTO1 homolog, mitochondrial OS=Homo sapiens GN=MTO1 - [MTO1_HUMAN]	1.06889	0.422441	+	3.12022	0.395215	1.05952	0.301873	+	3.52288	0.284915
Q9Y399	28S ribosomal protein S2, mitochondrial OS=Homo sapiens GN=MRPS2 PE=1 SV=1 - [RT02_HUMAN]	0.932227	0.220542	+	4.32081	0.236575	1.01523	0.251823	+	3.69897	0.248046
Q9Y3B7-2	Isoform 2 of 39S ribosomal protein L11, mitochondrial OS=Homo sapiens GN=MRPL11 - [RM11_HUMAN]	0.960258	0.557053	+	4.35906	0.580108	1.00773	0.531847	+	1.79317	0.527769
Q9Y3D9	28S ribosomal protein S23, mitochondrial OS=Homo sapiens GN=MRPS23 PE=1 SV=2 - [RT23_HUMAN]	0.976348	0.681784	+	4.16732	0.6983	1.05082	0.529073	+	2.92082	0.503486
Q9Y3T9	Nucleolar complex protein 2 homolog OS=Homo sapiens GN=NOC2L PE=1 SV=4 - [NOC2L_HUMAN]	1.03444	0.769444	+	3.04481	0.743827	1.03541	0.550303	+	3.1549	0.531485
Q9Y446	Plakophilin-3 OS=Homo sapiens GN=PKP3 PE=1 SV=1 - [PKP3_HUMAN]	1.18951	0.652825	+	2.21082	0.548818	1.03491	0.569543	+	2.10237	0.550333
Q9Y4W2-2	Isoform 2 of Ribosomal biogenesis protein LAS1L OS=Homo sapiens GN=LAS1L - [LAS1L_HUMAN]	1.05113	0.692221	+	2.71186	0.658549	0.89069	0.53934	+	1.70333	0.605531
Q9Y5J1	U3 small nucleolar RNA-associated protein 18 homolog OS=Homo sapiens GN=UTP18 PE=1 SV=3 - [UTP18_HUMAN]	0.98837	0.729716	+	2.94351	0.738302	0.948653	0.557108	+	2.92082	0.587262
Q9Y5L4	Mitochondrial import inner membrane translocase subunit Tim13 OS=Homo sapiens GN=TIMM13 PE=1 SV=1 - [TIM13_HUMAN]	0.922094	0.614696	+	2.32058	0.666631	0.985243	0.486707	+	2.85387	0.493996
Q9Y5R8	Trafficking protein particle complex subunit 1 OS=Homo sapiens GN=TRAPPC1 PE=1 SV=1 - [TPPC1_HUMAN]	0.978708	0.565374	+	5.01663	0.577674	0.98232	0.61808	+	1.6038	0.629204
Q9Y5U9	Immediate early response 3-interacting protein 1 OS=Homo sapiens GN=IER3IP1 PE=1 SV=1 - [IR3IP_HUMAN]	0.970963	0.547288	+	4.73989	0.563655	0.978017	0.540177	+	2.65758	0.552318
Q9Y5V3	Melanoma-associated antigen D1 OS=Homo sapiens GN=MAGED1 PE=1 SV=3 - [MAGD1_HUMAN]	1.02664	0.520393	+	3.56464	0.506889	1.07989	0.416483	+	2.82391	0.385671
Q9Y6A9	Signal peptidase complex subunit 1 OS=Homo sapiens GN=SPCS1 PE=1 SV=4 - [SPCS1_HUMAN]	0.969802	0.740675	+	1.6089	0.763738	1.09253	0.48906	+	3.52288	0.447641
Q9Y6D9	Mitotic spindle assembly checkpoint protein MAD1 OS=Homo sapiens GN=MAD1L1 PE=1 SV=2 - [MD1L1_HUMAN]	0.971783	0.700854	+	2.60551	0.721204	0.982187	0.74323	+	2.08619	0.75671
Q9Y6I8	Peroxisomal membrane protein 4 OS=Homo sapiens GN=PXMP4 PE=1 SV=3 - [PXMP4_HUMAN]	0.944015	0.348866	+	4.39286	0.369556	1.08615	0.278367	+	4	0.256287
R4GN16	Striatin-4 (Fragment) OS=Homo sapiens GN=STRN4 PE=1 SV=2 - [R4GN16_HUMAN]	1.0379	0.615308	+	2.88291	0.592839	0.963607	0.583347	+	1.89279	0.605378
S4R3D7	Calcium uptake protein 1, mitochondrial (Fragment) OS=Homo sapiens GN=MICU1 PE=1 SV=1 - [S4R3D7_HUMAN]	1.06878	0.75897	+	2.40508	0.710127	1.0286	0.65938	+	3.04576	0.641046
V9GYM1	Telomeric repeat-binding factor 2 (Fragment) OS=Homo sapiens GN=TERF2 PE=1 SV=1 - [V9GYM1_HUMAN]	1.00915	0.527542	+	2.67211	0.522759	0.97296	0.540127	+	2.74473	0.555138
V9GZ55	Proteasome assembly chaperone 2 (Fragment) OS=Homo sapiens GN=PSMG2 PE=1 SV=1 - [V9GZ55_HUMAN]	0.936994	0.495187	+	2.94325	0.528485	0.91939	0.512607	+	2.52288	0.557551
V9GZ61	28S ribosomal protein S29, mitochondrial (Fragment) OS=Homo sapiens GN=DAP3 PE=1 SV=1 - [V9GZ61_HUMAN]	1.05039	0.697733	+	2.62469	0.664261	1.00743	0.625267	+	3.39794	0.620653
X1WI28	60S ribosomal protein L10 (Fragment) OS=Homo sapiens GN=RPL10 PE=1 SV=7 - [X1WI28_HUMAN]	0.948035	0.540608	+	2.18468	0.570241	1.03396	0.524563	+	2.38722	0.507336
X6RCC3	Stromal membrane-associated protein 2 (Fragment) OS=Homo sapiens GN=SMAP2 PE=1 SV=1 - [X6RCC3_HUMAN]	0.936605	0.53292	+	2.94377	0.568991	0.94762	0.478023	+	2.95861	0.504446
X6RIW1	39S ribosomal protein L55, mitochondrial (Fragment) OS=Homo sapiens GN=MRPL55 PE=1 SV=1 - [X6RIW1_HUMAN]	0.960001	0.593136	+	2.991	0.617849	1.0545	0.5312	+	3.30103	0.503747
